# Supplementary material for: Structural and genome-wide analyses suggest that transposon-derived protein SETMAR alters transcription and splicing
Source: J Biol Chem. 2022 Apr 1;298(5):101894. doi: 10.1016/j.jbc.2022.101894 (PMC9062482; doi:10.1016/j.jbc.2022.101894)
Supplement: Supplemental Table S2 [file mmc2.xlsx]

## Sheet: ChIP peaks
chr1	789757	789758	SETMAR_1_peak_1	1.92793
chr1	882364	882365	SETMAR_1_peak_2	3.38476
chr1	1375277	1375278	SETMAR_1_peak_3	4.50896
chr1	1778320	1778321	SETMAR_1_peak_4	1.79638
chr1	2653795	2653796	SETMAR_1_peak_5a	5.53335
chr1	2653972	2653973	SETMAR_1_peak_5b	11.5537
chr1	2654106	2654107	SETMAR_1_peak_5c	4.05338
chr1	2654961	2654962	SETMAR_1_peak_6	7.67139
chr1	2656206	2656207	SETMAR_1_peak_7	2.99397
chr1	2684255	2684256	SETMAR_1_peak_8	1.79638
chr1	2692495	2692496	SETMAR_1_peak_9	2.03065
chr1	3471541	3471542	SETMAR_1_peak_10	1.79638
chr1	4892133	4892134	SETMAR_1_peak_11	10.4736
chr1	5342639	5342640	SETMAR_1_peak_12	97.7214
chr1	5416875	5416876	SETMAR_1_peak_13	112.467
chr1	5675377	5675378	SETMAR_1_peak_14	4.92143
chr1	5706595	5706596	SETMAR_1_peak_15	11.1001
chr1	5815911	5815912	SETMAR_1_peak_16	979.813
chr1	6554515	6554516	SETMAR_1_peak_17	1.64445
chr1	7104098	7104099	SETMAR_1_peak_18	2.52161
chr1	7129086	7129087	SETMAR_1_peak_19	2.52161
chr1	7791222	7791223	SETMAR_1_peak_20	2.97852
chr1	7862444	7862445	SETMAR_1_peak_21	122.509
chr1	7905487	7905488	SETMAR_1_peak_22	273.668
chr1	9095978	9095979	SETMAR_1_peak_23	5.84608
chr1	9139971	9139972	SETMAR_1_peak_24	1.79638
chr1	9495429	9495430	SETMAR_1_peak_25	3.29717
chr1	11866252	11866253	SETMAR_1_peak_26	2.65684
chr1	11907759	11907760	SETMAR_1_peak_27	551.11
chr1	11908164	11908165	SETMAR_1_peak_28	3.127
chr1	14135107	14135108	SETMAR_1_peak_29	80.2792
chr1	16280520	16280521	SETMAR_1_peak_30	146.548
chr1	16514086	16514087	SETMAR_1_peak_31	8.39004
chr1	16546019	16546020	SETMAR_1_peak_32	3.26018
chr1	16565186	16565187	SETMAR_1_peak_33	2.09559
chr1	16565985	16565986	SETMAR_1_peak_34	1.61427
chr1	16580665	16580666	SETMAR_1_peak_35	2.2781
chr1	16725283	16725284	SETMAR_1_peak_36	1.38306
chr1	16750698	16750699	SETMAR_1_peak_37	4.11495
chr1	17150142	17150143	SETMAR_1_peak_38	193.144
chr1	17868661	17868662	SETMAR_1_peak_39	12.6976
chr1	17959860	17959861	SETMAR_1_peak_40	54.7828
chr1	18060147	18060148	SETMAR_1_peak_41	3.29717
chr1	18517119	18517120	SETMAR_1_peak_42	38.105
chr1	19008639	19008640	SETMAR_1_peak_43	64.6272
chr1	19600080	19600081	SETMAR_1_peak_44	5.84608
chr1	19785219	19785220	SETMAR_1_peak_45	8.78076
chr1	20207607	20207608	SETMAR_1_peak_46	88.9252
chr1	22025382	22025383	SETMAR_1_peak_47	4.11495
chr1	22748838	22748839	SETMAR_1_peak_48	6.24042
chr1	23117647	23117648	SETMAR_1_peak_49	5.78103
chr1	23270233	23270234	SETMAR_1_peak_50	90.7976
chr1	23454713	23454714	SETMAR_1_peak_51	120.825
chr1	23498103	23498104	SETMAR_1_peak_52	239.484
chr1	24279794	24279795	SETMAR_1_peak_53	446.862
chr1	24599804	24599805	SETMAR_1_peak_54	24.7113
chr1	25220697	25220698	SETMAR_1_peak_55	176.752
chr1	25448033	25448034	SETMAR_1_peak_56	28.8679
chr1	26620750	26620751	SETMAR_1_peak_57	1.48342
chr1	26656682	26656683	SETMAR_1_peak_58	66.048
chr1	27173194	27173195	SETMAR_1_peak_59	137.071
chr1	27490027	27490028	SETMAR_1_peak_60	4.31002
chr1	28329087	28329088	SETMAR_1_peak_61	3.90865
chr1	28962043	28962044	SETMAR_1_peak_62	18.1874
chr1	29253628	29253629	SETMAR_1_peak_63	5.84608
chr1	29379631	29379632	SETMAR_1_peak_64	1.93938
chr1	29884937	29884938	SETMAR_1_peak_65	281.97
chr1	30086564	30086565	SETMAR_1_peak_66	506.077
chr1	31210273	31210274	SETMAR_1_peak_67a	8.64762
chr1	31210635	31210636	SETMAR_1_peak_67b	49.7629
chr1	31944783	31944784	SETMAR_1_peak_68	2.52161
chr1	32292347	32292348	SETMAR_1_peak_69	1.90111
chr1	32693849	32693850	SETMAR_1_peak_70	15.9406
chr1	33442092	33442093	SETMAR_1_peak_71	45.5682
chr1	34175923	34175924	SETMAR_1_peak_72	592.455
chr1	34778586	34778587	SETMAR_1_peak_73	169.647
chr1	34790127	34790128	SETMAR_1_peak_74	7.87788
chr1	34807168	34807169	SETMAR_1_peak_75	54.5087
chr1	35419336	35419337	SETMAR_1_peak_76	44.9009
chr1	35454045	35454046	SETMAR_1_peak_77	21.6735
chr1	36021271	36021272	SETMAR_1_peak_78	73.3449
chr1	36974279	36974280	SETMAR_1_peak_79	72.7488
chr1	37614400	37614401	SETMAR_1_peak_80	4.11495
chr1	37827813	37827814	SETMAR_1_peak_81	57.6766
chr1	38121984	38121985	SETMAR_1_peak_82	176.752
chr1	38707797	38707798	SETMAR_1_peak_83	56.2266
chr1	38896509	38896510	SETMAR_1_peak_84	152.164
chr1	40021172	40021173	SETMAR_1_peak_85a	116.459
chr1	40021540	40021541	SETMAR_1_peak_85b	25.7555
chr1	40279355	40279356	SETMAR_1_peak_86	73.2457
chr1	40280914	40280915	SETMAR_1_peak_87	124.199
chr1	41759172	41759173	SETMAR_1_peak_88	785.345
chr1	43716156	43716157	SETMAR_1_peak_89	5.45563
chr1	43846483	43846484	SETMAR_1_peak_90	42.1546
chr1	44213415	44213416	SETMAR_1_peak_91	8.947
chr1	44913148	44913149	SETMAR_1_peak_92	117.469
chr1	45225020	45225021	SETMAR_1_peak_93	115.797
chr1	45232280	45232281	SETMAR_1_peak_94	131.126
chr1	45473405	45473406	SETMAR_1_peak_95	9.71474
chr1	46624954	46624955	SETMAR_1_peak_96	83.3995
chr1	50821003	50821004	SETMAR_1_peak_97	176.752
chr1	54098318	54098319	SETMAR_1_peak_98	4.62368
chr1	55212658	55212659	SETMAR_1_peak_99	2.52161
chr1	55742194	55742195	SETMAR_1_peak_100	109.715
chr1	56377394	56377395	SETMAR_1_peak_101	214.839
chr1	56870282	56870283	SETMAR_1_peak_102	124.199
chr1	56966302	56966303	SETMAR_1_peak_103	149.213
chr1	57656303	57656304	SETMAR_1_peak_104	8.64762
chr1	57866238	57866239	SETMAR_1_peak_105	6.23886
chr1	58474429	58474430	SETMAR_1_peak_106	42.8421
chr1	59940510	59940511	SETMAR_1_peak_107	130.114
chr1	59948603	59948604	SETMAR_1_peak_108	20.4971
chr1	60626999	60627000	SETMAR_1_peak_109	148.529
chr1	60997163	60997164	SETMAR_1_peak_110	2.52161
chr1	61083731	61083732	SETMAR_1_peak_111	2.2781
chr1	61480456	61480457	SETMAR_1_peak_112	275.075
chr1	61600909	61600910	SETMAR_1_peak_113	21.6735
chr1	61650516	61650517	SETMAR_1_peak_114	113.612
chr1	62744554	62744555	SETMAR_1_peak_115	104.225
chr1	62877781	62877782	SETMAR_1_peak_116	724.895
chr1	63680592	63680593	SETMAR_1_peak_117	28.6786
chr1	64445410	64445411	SETMAR_1_peak_118	48.106
chr1	64744550	64744551	SETMAR_1_peak_119	1.62281
chr1	64965471	64965472	SETMAR_1_peak_120	1.79638
chr1	65091559	65091560	SETMAR_1_peak_121	145.461
chr1	65309948	65309949	SETMAR_1_peak_122	3.72255
chr1	65624542	65624543	SETMAR_1_peak_123	164.19
chr1	66663927	66663928	SETMAR_1_peak_124	97.7214
chr1	66730997	66730998	SETMAR_1_peak_125	83.3995
chr1	66874374	66874375	SETMAR_1_peak_126	124.199
chr1	67294500	67294501	SETMAR_1_peak_127	31.5552
chr1	67835314	67835315	SETMAR_1_peak_128	15.9406
chr1	69044703	69044704	SETMAR_1_peak_129	27.7581
chr1	70840110	70840111	SETMAR_1_peak_130	24.0685
chr1	72063464	72063465	SETMAR_1_peak_131	40.795
chr1	72944534	72944535	SETMAR_1_peak_132	49.4423
chr1	73598425	73598426	SETMAR_1_peak_133	15.9406
chr1	75351075	75351076	SETMAR_1_peak_134	61.8047
chr1	75948982	75948983	SETMAR_1_peak_135	3.29717
chr1	76288549	76288550	SETMAR_1_peak_136	1.79638
chr1	77007790	77007791	SETMAR_1_peak_137	9.85323
chr1	77276706	77276707	SETMAR_1_peak_138	274.724
chr1	77589360	77589361	SETMAR_1_peak_139	2.14263
chr1	77888630	77888631	SETMAR_1_peak_140	2.30211
chr1	78151828	78151829	SETMAR_1_peak_141	27.7581
chr1	78560358	78560359	SETMAR_1_peak_142	6.75444
chr1	78582696	78582697	SETMAR_1_peak_143	13.5962
chr1	78599499	78599500	SETMAR_1_peak_144	267.14
chr1	78687115	78687116	SETMAR_1_peak_145	60.4032
chr1	79135146	79135147	SETMAR_1_peak_146	65.0432
chr1	80026503	80026504	SETMAR_1_peak_147	7.93325
chr1	80423952	80423953	SETMAR_1_peak_148	11.3736
chr1	80599768	80599769	SETMAR_1_peak_149	12.1742
chr1	80804632	80804633	SETMAR_1_peak_150	34.1441
chr1	80883204	80883205	SETMAR_1_peak_151	77.1812
chr1	81043038	81043039	SETMAR_1_peak_152	43.0027
chr1	81152593	81152594	SETMAR_1_peak_153	20.4971
chr1	81453531	81453532	SETMAR_1_peak_154	2.97852
chr1	81624260	81624261	SETMAR_1_peak_155	139.598
chr1	81709240	81709241	SETMAR_1_peak_156	14.6113
chr1	82121526	82121527	SETMAR_1_peak_157	130.355
chr1	82150467	82150468	SETMAR_1_peak_158	153.96
chr1	82450739	82450740	SETMAR_1_peak_159	114.626
chr1	82560214	82560215	SETMAR_1_peak_160	60.4032
chr1	82660095	82660096	SETMAR_1_peak_161	10.6309
chr1	83056083	83056084	SETMAR_1_peak_162	2.52161
chr1	83793915	83793916	SETMAR_1_peak_163	23.3499
chr1	83913357	83913358	SETMAR_1_peak_164	57.6337
chr1	84017513	84017514	SETMAR_1_peak_165	5.84608
chr1	84028241	84028242	SETMAR_1_peak_166	10.647
chr1	84183875	84183876	SETMAR_1_peak_167	184.231
chr1	84623014	84623015	SETMAR_1_peak_168	3.96335
chr1	85561435	85561436	SETMAR_1_peak_169	27.9092
chr1	86108921	86108922	SETMAR_1_peak_170	11.6303
chr1	86223973	86223974	SETMAR_1_peak_171	4.2013
chr1	86606288	86606289	SETMAR_1_peak_172	568.729
chr1	86705312	86705313	SETMAR_1_peak_173	3.26029
chr1	87922861	87922862	SETMAR_1_peak_174a	21.2819
chr1	87923086	87923087	SETMAR_1_peak_174b	241.241
chr1	88362941	88362942	SETMAR_1_peak_175	13.9582
chr1	88753174	88753175	SETMAR_1_peak_176	116.247
chr1	88790391	88790392	SETMAR_1_peak_177	14.1745
chr1	88967452	88967453	SETMAR_1_peak_178	4.69659
chr1	90117039	90117040	SETMAR_1_peak_179	6.99759
chr1	90617746	90617747	SETMAR_1_peak_180	98.7799
chr1	91143992	91143993	SETMAR_1_peak_181	131.001
chr1	91387407	91387408	SETMAR_1_peak_182	8.73916
chr1	91501285	91501286	SETMAR_1_peak_183	4.11495
chr1	91821371	91821372	SETMAR_1_peak_184	7.68894
chr1	91850808	91850809	SETMAR_1_peak_185	4.11495
chr1	91978421	91978422	SETMAR_1_peak_186	11.6303
chr1	92292533	92292534	SETMAR_1_peak_187	2.52161
chr1	92626424	92626425	SETMAR_1_peak_188	4.96492
chr1	92667671	92667672	SETMAR_1_peak_189	4.96492
chr1	92681158	92681159	SETMAR_1_peak_190	209.792
chr1	92797011	92797012	SETMAR_1_peak_191	1.79638
chr1	93009018	93009019	SETMAR_1_peak_192	35.813
chr1	93010243	93010244	SETMAR_1_peak_193	35.4547
chr1	93079140	93079141	SETMAR_1_peak_194	1.79638
chr1	93174551	93174552	SETMAR_1_peak_195	2.52161
chr1	93322456	93322457	SETMAR_1_peak_196	10.4736
chr1	94223652	94223653	SETMAR_1_peak_197	8.38799
chr1	94368102	94368103	SETMAR_1_peak_198	1.79638
chr1	94391272	94391273	SETMAR_1_peak_199	67.8436
chr1	94395707	94395708	SETMAR_1_peak_200	234.226
chr1	94676371	94676372	SETMAR_1_peak_201	32.844
chr1	94941072	94941073	SETMAR_1_peak_202	1.79638
chr1	94971081	94971082	SETMAR_1_peak_203	13.0779
chr1	95151021	95151022	SETMAR_1_peak_204	16.1185
chr1	95262295	95262296	SETMAR_1_peak_205	5.24345
chr1	95453248	95453249	SETMAR_1_peak_206	916.755
chr1	95504981	95504982	SETMAR_1_peak_207	8.78057
chr1	95642767	95642768	SETMAR_1_peak_208	32.844
chr1	95703638	95703639	SETMAR_1_peak_209	16.6892
chr1	95886570	95886571	SETMAR_1_peak_210	694.615
chr1	95942646	95942647	SETMAR_1_peak_211	69.5457
chr1	96651144	96651145	SETMAR_1_peak_212	106.592
chr1	96686510	96686511	SETMAR_1_peak_213	53.3467
chr1	96822057	96822058	SETMAR_1_peak_214	83.0252
chr1	96891881	96891882	SETMAR_1_peak_215	89.595
chr1	97274713	97274714	SETMAR_1_peak_216	33.7426
chr1	97793108	97793109	SETMAR_1_peak_217	2.2781
chr1	98048367	98048368	SETMAR_1_peak_218	2.01877
chr1	98286872	98286873	SETMAR_1_peak_219	120.825
chr1	98373413	98373414	SETMAR_1_peak_220	3.26029
chr1	98661748	98661749	SETMAR_1_peak_221	1.79638
chr1	98790690	98790691	SETMAR_1_peak_222	7.68894
chr1	99312904	99312905	SETMAR_1_peak_223	124.199
chr1	99516995	99516996	SETMAR_1_peak_224a	44.3208
chr1	99517387	99517388	SETMAR_1_peak_224b	137.138
chr1	99712961	99712962	SETMAR_1_peak_225	11.6531
chr1	100401135	100401136	SETMAR_1_peak_226	165.222
chr1	100673433	100673434	SETMAR_1_peak_227	1.79638
chr1	102763707	102763708	SETMAR_1_peak_228	174.946
chr1	103172169	103172170	SETMAR_1_peak_229	17.7508
chr1	104025720	104025721	SETMAR_1_peak_230	6.99759
chr1	104785988	104785989	SETMAR_1_peak_231	378.452
chr1	105120436	105120437	SETMAR_1_peak_232	6.42597
chr1	105156413	105156414	SETMAR_1_peak_233	23.5747
chr1	105197333	105197334	SETMAR_1_peak_234	63.2126
chr1	105283298	105283299	SETMAR_1_peak_235	58.4575
chr1	107186562	107186563	SETMAR_1_peak_236	20.1777
chr1	107506585	107506586	SETMAR_1_peak_237	294.267
chr1	107570683	107570684	SETMAR_1_peak_238a	2.02935
chr1	107570859	107570860	SETMAR_1_peak_238b	8.88826
chr1	107618540	107618541	SETMAR_1_peak_239	23.6775
chr1	107744581	107744582	SETMAR_1_peak_240	3.29717
chr1	108497722	108497723	SETMAR_1_peak_241	13.8839
chr1	109397531	109397532	SETMAR_1_peak_242a	1.93938
chr1	109397680	109397681	SETMAR_1_peak_242b	3.68737
chr1	109910940	109910941	SETMAR_1_peak_243	4.90781
chr1	110458856	110458857	SETMAR_1_peak_244	147.907
chr1	111052838	111052839	SETMAR_1_peak_245	11.6531
chr1	111400642	111400643	SETMAR_1_peak_246	7.9774
chr1	111756330	111756331	SETMAR_1_peak_247	2.05711
chr1	112926380	112926381	SETMAR_1_peak_248	2.97852
chr1	112952303	112952304	SETMAR_1_peak_249	3.90865
chr1	113149117	113149118	SETMAR_1_peak_250	13.9984
chr1	114988829	114988830	SETMAR_1_peak_251	1.79638
chr1	115203385	115203386	SETMAR_1_peak_252	39.7186
chr1	115485669	115485670	SETMAR_1_peak_253	119.145
chr1	115729750	115729751	SETMAR_1_peak_254	100.963
chr1	116560075	116560076	SETMAR_1_peak_255	32.2975
chr1	117158313	117158314	SETMAR_1_peak_256	4.96492
chr1	117367118	117367119	SETMAR_1_peak_257	1.74823
chr1	118178181	118178182	SETMAR_1_peak_258	375.869
chr1	119366637	119366638	SETMAR_1_peak_259	7.68894
chr1	120032678	120032679	SETMAR_1_peak_260	1.93938
chr1	120134751	120134752	SETMAR_1_peak_261	4.96492
chr1	121370417	121370418	SETMAR_1_peak_262	2.2781
chr1	121391830	121391831	SETMAR_1_peak_263	3.04252
chr1	121412467	121412468	SETMAR_1_peak_264	40.795
chr1	121610218	121610219	SETMAR_1_peak_265a	57.9786
chr1	121610455	121610456	SETMAR_1_peak_265b	55.2684
chr1	121611841	121611842	SETMAR_1_peak_266	43.2943
chr1	121612539	121612540	SETMAR_1_peak_267	33.5416
chr1	121613262	121613263	SETMAR_1_peak_268a	23.1025
chr1	121613364	121613365	SETMAR_1_peak_268b	25.4788
chr1	121614338	121614339	SETMAR_1_peak_269a	9.79951
chr1	121614474	121614475	SETMAR_1_peak_269b	10.7845
chr1	121616207	121616208	SETMAR_1_peak_270	69.8967
chr1	121618146	121618147	SETMAR_1_peak_271a	3.74542
chr1	121618277	121618278	SETMAR_1_peak_271b	24.4726
chr1	121621198	121621199	SETMAR_1_peak_272	8.05115
chr1	121625116	121625117	SETMAR_1_peak_273a	8.30967
chr1	121625229	121625230	SETMAR_1_peak_273b	6.73612
chr1	121625534	121625535	SETMAR_1_peak_274	2.32924
chr1	121625720	121625721	SETMAR_1_peak_275	3.79925
chr1	121661256	121661257	SETMAR_1_peak_276	7.19208
chr1	121683227	121683228	SETMAR_1_peak_277	3.56587
chr1	121726367	121726368	SETMAR_1_peak_278	7.40438
chr1	121729968	121729969	SETMAR_1_peak_279	4.41129
chr1	121736662	121736663	SETMAR_1_peak_280a	15.6445
chr1	121736876	121736877	SETMAR_1_peak_280b	26.7004
chr1	121737027	121737028	SETMAR_1_peak_280c	13.1986
chr1	121737149	121737150	SETMAR_1_peak_280d	24.3553
chr1	121737540	121737541	SETMAR_1_peak_281	15.9119
chr1	121742838	121742839	SETMAR_1_peak_282a	296.045
chr1	121743000	121743001	SETMAR_1_peak_282b	159.514
chr1	121743398	121743399	SETMAR_1_peak_282c	684.147
chr4_GL000008v2_random	3354	3355	SETMAR_1_peak_283	9.61805
chr4_GL000008v2_random	31418	31419	SETMAR_1_peak_284	4.01736
chr4_GL000008v2_random	34203	34204	SETMAR_1_peak_285	6.42597
chr4_GL000008v2_random	130095	130096	SETMAR_1_peak_286	3.95535
chrUn_KI270742v1	28596	28597	SETMAR_1_peak_287	2.32479
chrUn_KI270742v1	41199	41200	SETMAR_1_peak_288	4.78554
chrUn_KI270742v1	125353	125354	SETMAR_1_peak_289	3.53476
chrUn_KI270742v1	128895	128896	SETMAR_1_peak_290	4.24296
chrUn_KI270742v1	137756	137757	SETMAR_1_peak_291	1.66974
chrUn_KI270742v1	165452	165453	SETMAR_1_peak_292a	2.5703
chrUn_KI270742v1	165573	165574	SETMAR_1_peak_292b	4.96492
chrUn_KI270742v1	168820	168821	SETMAR_1_peak_293	9.6353
chr1_KI270706v1_random	69776	69777	SETMAR_1_peak_294	1.79638
chr21	8824931	8824932	SETMAR_1_peak_295a	1.74823
chr21	8824866	8824867	SETMAR_1_peak_295b	1.92692
chr21	8811687	8811688	SETMAR_1_peak_296	36.9203
chr21	8809906	8809907	SETMAR_1_peak_297	16.1531
chr21	8808445	8808446	SETMAR_1_peak_298	13.6455
chr21	8808095	8808096	SETMAR_1_peak_299	11.1363
chr21	8807686	8807687	SETMAR_1_peak_300	22.1479
chr21	8806577	8806578	SETMAR_1_peak_301	14.2919
chr14_GL000009v2_random	92025	92026	SETMAR_1_peak_302	3.63764
chr14_GL000009v2_random	135622	135623	SETMAR_1_peak_303	1.61427
chr14_GL000009v2_random	149758	149759	SETMAR_1_peak_304	3.87546
chr14_GL000009v2_random	191952	191953	SETMAR_1_peak_305	2.02442
chr14_GL000009v2_random	194642	194643	SETMAR_1_peak_306a	2.74414
chr14_GL000009v2_random	194720	194721	SETMAR_1_peak_306b	2.8146
chr14_GL000009v2_random	198851	198852	SETMAR_1_peak_307	2.43029
chr1	143828818	143828819	SETMAR_1_peak_308	150.047
chr1	144999879	144999880	SETMAR_1_peak_309	1.35521
chr1	149151347	149151348	SETMAR_1_peak_310	4.09874
chr1	149138573	149138574	SETMAR_1_peak_311	3.17051
chr1	149105510	149105511	SETMAR_1_peak_312	2.63256
chr1	148932298	148932299	SETMAR_1_peak_313	3.91826
chr1	148827320	148827321	SETMAR_1_peak_314	3.39344
chr1	146229096	146229097	SETMAR_1_peak_315	1.58724
chr1	146187216	146187217	SETMAR_1_peak_316	1.74823
chr1	146035680	146035681	SETMAR_1_peak_317	2.65684
chr1	147156551	147156552	SETMAR_1_peak_318	1.79638
chr1	147202234	147202235	SETMAR_1_peak_319	69.5457
chr1	147272871	147272872	SETMAR_1_peak_320	2.52161
chr1	148461888	148461889	SETMAR_1_peak_321	1.79638
chr1	148522784	148522785	SETMAR_1_peak_322	1.49913
chr1	144495322	144495323	SETMAR_1_peak_323	2.97852
chr1	144471911	144471912	SETMAR_1_peak_324	2.91726
chr1	144467558	144467559	SETMAR_1_peak_325	1.56306
chr1	144462022	144462023	SETMAR_1_peak_326	2.48274
chr1	144459368	144459369	SETMAR_1_peak_327	4.51069
chr1	143506044	143506045	SETMAR_1_peak_328	4.98959
chr1	143504943	143504944	SETMAR_1_peak_329	3.92498
chr1	143503865	143503866	SETMAR_1_peak_330	2.86525
chr1	143502812	143502813	SETMAR_1_peak_331	1.66974
chr1	143476467	143476468	SETMAR_1_peak_332	2.9428
chr1	143285284	143285285	SETMAR_1_peak_333	4.69659
chr1	143282445	143282446	SETMAR_1_peak_334	5.12284
chr1	143540357	143540358	SETMAR_1_peak_335	2.85792
chr1	143729429	143729430	SETMAR_1_peak_336	1.51103
chr1	143789915	143789916	SETMAR_1_peak_337	3.88894
chr1	143800054	143800055	SETMAR_1_peak_338	5.24836
chr1	143828808	143828809	SETMAR_1_peak_339	105.864
chr1	149704781	149704782	SETMAR_1_peak_340	1.64445
chr1	121016881	121016882	SETMAR_1_peak_341	3.64783
chr1	149737351	149737352	SETMAR_1_peak_342	183.995
chr1	150010766	150010767	SETMAR_1_peak_343	4.62368
chr1	150824179	150824180	SETMAR_1_peak_344	71.4224
chr1	150854029	150854030	SETMAR_1_peak_345	7.87788
chr1	150926639	150926640	SETMAR_1_peak_346	1.67072
chr1	151100776	151100777	SETMAR_1_peak_347	1.49263
chr1	151165849	151165850	SETMAR_1_peak_348	4.37212
chr1	151254816	151254817	SETMAR_1_peak_349	1.81066
chr1	151600662	151600663	SETMAR_1_peak_350a	2.5703
chr1	151600776	151600777	SETMAR_1_peak_350b	5.30638
chr1	151909651	151909652	SETMAR_1_peak_351	7.07174
chr1	152848460	152848461	SETMAR_1_peak_352	19.3344
chr1	154529496	154529497	SETMAR_1_peak_353	96.5254
chr1	154768008	154768009	SETMAR_1_peak_354	1.73051
chr1	154998307	154998308	SETMAR_1_peak_355	38.3076
chr1	155092367	155092368	SETMAR_1_peak_356	2.52161
chr1	155515882	155515883	SETMAR_1_peak_357	137.138
chr1	155831509	155831510	SETMAR_1_peak_358	1.93938
chr1	156082217	156082218	SETMAR_1_peak_359	1.49263
chr1	156216615	156216616	SETMAR_1_peak_360	36.3373
chr1	158383967	158383968	SETMAR_1_peak_361	1.79638
chr1	158469728	158469729	SETMAR_1_peak_362	135.663
chr1	159094225	159094226	SETMAR_1_peak_363	15.9406
chr1	159240590	159240591	SETMAR_1_peak_364	38.9829
chr1	160205565	160205566	SETMAR_1_peak_365	3.04627
chr1	160469137	160469138	SETMAR_1_peak_366	71.7937
chr1	160503434	160503435	SETMAR_1_peak_367	217.268
chr1	161442855	161442856	SETMAR_1_peak_368	6.24042
chr1	161487300	161487301	SETMAR_1_peak_369	6.75444
chr1	161935658	161935659	SETMAR_1_peak_370	2.30211
chr1	162173167	162173168	SETMAR_1_peak_371	10.3432
chr1	162602075	162602076	SETMAR_1_peak_372	136.146
chr1	162612440	162612441	SETMAR_1_peak_373	13.0239
chr1	162941213	162941214	SETMAR_1_peak_374	469.161
chr1	162946118	162946119	SETMAR_1_peak_375	80.348
chr1	163118124	163118125	SETMAR_1_peak_376	29.0123
chr1	163495842	163495843	SETMAR_1_peak_377	9.70367
chr1	163511544	163511545	SETMAR_1_peak_378	2.52161
chr1	163734384	163734385	SETMAR_1_peak_379	255.314
chr1	164675358	164675359	SETMAR_1_peak_380	200.696
chr1	164732584	164732585	SETMAR_1_peak_381	28.9541
chr1	164983925	164983926	SETMAR_1_peak_382	96.109
chr1	165942115	165942116	SETMAR_1_peak_383	10.6309
chr1	166985024	166985025	SETMAR_1_peak_384	151.802
chr1	167707801	167707802	SETMAR_1_peak_385	13.8839
chr1	167722114	167722115	SETMAR_1_peak_386	2.2781
chr1	168181573	168181574	SETMAR_1_peak_387	1879.57
chr1	168195132	168195133	SETMAR_1_peak_388	4.11495
chr1	168747852	168747853	SETMAR_1_peak_389	26.626
chr1	168910263	168910264	SETMAR_1_peak_390	111.296
chr1	170122580	170122581	SETMAR_1_peak_391	373.668
chr1	170334407	170334408	SETMAR_1_peak_392	31.1443
chr1	170850101	170850102	SETMAR_1_peak_393	111.8
chr1	172461798	172461799	SETMAR_1_peak_394	3.29717
chr1	172629351	172629352	SETMAR_1_peak_395	548.802
chr1	173867812	173867813	SETMAR_1_peak_396	1.91695
chr1	174185254	174185255	SETMAR_1_peak_397	21.6735
chr1	174212339	174212340	SETMAR_1_peak_398	76.7639
chr1	174348284	174348285	SETMAR_1_peak_399	44.6713
chr1	174413762	174413763	SETMAR_1_peak_400	3.29717
chr1	174417092	174417093	SETMAR_1_peak_401	143.066
chr1	174780124	174780125	SETMAR_1_peak_402	2.52161
chr1	174927280	174927281	SETMAR_1_peak_403	218.434
chr1	175192634	175192635	SETMAR_1_peak_404	2.52161
chr1	175230799	175230800	SETMAR_1_peak_405	1.79638
chr1	175725879	175725880	SETMAR_1_peak_406	4.50025
chr1	177186429	177186430	SETMAR_1_peak_407	131.001
chr1	177552889	177552890	SETMAR_1_peak_408	10.6309
chr1	177790143	177790144	SETMAR_1_peak_409	833.385
chr1	178382754	178382755	SETMAR_1_peak_410	13.5962
chr1	178463719	178463720	SETMAR_1_peak_411	135.521
chr1	179478476	179478477	SETMAR_1_peak_412	3.29717
chr1	179710274	179710275	SETMAR_1_peak_413	832.315
chr1	180717913	180717914	SETMAR_1_peak_414	282.98
chr1	180813826	180813827	SETMAR_1_peak_415	3.96335
chr1	182180478	182180479	SETMAR_1_peak_416	21.0222
chr1	182229666	182229667	SETMAR_1_peak_417	3.56587
chr1	183022677	183022678	SETMAR_1_peak_418	1.35521
chr1	183159599	183159600	SETMAR_1_peak_419	2.25185
chr1	183783387	183783388	SETMAR_1_peak_420	25.2814
chr1	183789862	183789863	SETMAR_1_peak_421	38.9829
chr1	184036952	184036953	SETMAR_1_peak_422	1.30841
chr1	184190003	184190004	SETMAR_1_peak_423	151.682
chr1	184780103	184780104	SETMAR_1_peak_424	20.4971
chr1	184826421	184826422	SETMAR_1_peak_425	84.6154
chr1	185325057	185325058	SETMAR_1_peak_426	141.33
chr1	185595923	185595924	SETMAR_1_peak_427	2.2781
chr1	185653085	185653086	SETMAR_1_peak_428	39.0259
chr1	186060761	186060762	SETMAR_1_peak_429	11.3451
chr1	186477506	186477507	SETMAR_1_peak_430	160.632
chr1	186585127	186585128	SETMAR_1_peak_431	4.95614
chr1	186680191	186680192	SETMAR_1_peak_432	3.29717
chr1	186993224	186993225	SETMAR_1_peak_433	2.52161
chr1	187169137	187169138	SETMAR_1_peak_434	129.294
chr1	187424774	187424775	SETMAR_1_peak_435	80.592
chr1	187561254	187561255	SETMAR_1_peak_436	74.7344
chr1	187934148	187934149	SETMAR_1_peak_437	11.6531
chr1	187945089	187945090	SETMAR_1_peak_438	17.0566
chr1	188147424	188147425	SETMAR_1_peak_439	800.242
chr1	189207177	189207178	SETMAR_1_peak_440	8.64762
chr1	189892512	189892513	SETMAR_1_peak_441	22.2808
chr1	190373825	190373826	SETMAR_1_peak_442	8.78076
chr1	190478231	190478232	SETMAR_1_peak_443	1.79638
chr1	190617356	190617357	SETMAR_1_peak_444	102.569
chr1	190838308	190838309	SETMAR_1_peak_445	162.409
chr1	191013600	191013601	SETMAR_1_peak_446	8.64762
chr1	192151658	192151659	SETMAR_1_peak_447	1.79638
chr1	192201550	192201551	SETMAR_1_peak_448	7.68894
chr1	193344038	193344039	SETMAR_1_peak_449	32.7335
chr1	193845907	193845908	SETMAR_1_peak_450	7.04367
chr1	194089487	194089488	SETMAR_1_peak_451	13.0239
chr1	194307821	194307822	SETMAR_1_peak_452	9.59127
chr1	194505309	194505310	SETMAR_1_peak_453	29.2427
chr1	195069135	195069136	SETMAR_1_peak_454	6.23886
chr1	195452125	195452126	SETMAR_1_peak_455	6.66857
chr1	196057498	196057499	SETMAR_1_peak_456	1.64445
chr1	197609707	197609708	SETMAR_1_peak_457	14.8421
chr1	198369328	198369329	SETMAR_1_peak_458	6.75444
chr1	198834400	198834401	SETMAR_1_peak_459	12.6976
chr1	199197162	199197163	SETMAR_1_peak_460	4.11495
chr1	199615227	199615228	SETMAR_1_peak_461	7.34049
chr1	199642462	199642463	SETMAR_1_peak_462	56.2266
chr1	199655008	199655009	SETMAR_1_peak_463	13.1976
chr1	199792095	199792096	SETMAR_1_peak_464	45.4581
chr1	199823649	199823650	SETMAR_1_peak_465	91.3017
chr1	199972163	199972164	SETMAR_1_peak_466	5.45563
chr1	202780770	202780771	SETMAR_1_peak_467	12.2795
chr1	202786572	202786573	SETMAR_1_peak_468	5.16785
chr1	203299647	203299648	SETMAR_1_peak_469	1.79638
chr1	203456610	203456611	SETMAR_1_peak_470	13.7611
chr1	203533123	203533124	SETMAR_1_peak_471	197.032
chr1	204384544	204384545	SETMAR_1_peak_472	292.399
chr1	204625370	204625371	SETMAR_1_peak_473	4.11495
chr1	204653125	204653126	SETMAR_1_peak_474	28.2084
chr1	204881407	204881408	SETMAR_1_peak_475	7.9774
chr1	207226465	207226466	SETMAR_1_peak_476	99.3396
chr1	207440647	207440648	SETMAR_1_peak_477	259.606
chr1	208172070	208172071	SETMAR_1_peak_478	18.573
chr1	208314634	208314635	SETMAR_1_peak_479	541.783
chr1	209346152	209346153	SETMAR_1_peak_480	23.6775
chr1	209757760	209757761	SETMAR_1_peak_481	51.9183
chr1	209860493	209860494	SETMAR_1_peak_482	12.6976
chr1	210233204	210233205	SETMAR_1_peak_483	2.97852
chr1	210287113	210287114	SETMAR_1_peak_484	209.527
chr1	210387267	210387268	SETMAR_1_peak_485	80.2792
chr1	210509098	210509099	SETMAR_1_peak_486	45.7528
chr1	210665218	210665219	SETMAR_1_peak_487	7.87788
chr1	211211068	211211069	SETMAR_1_peak_488	14.1745
chr1	212391124	212391125	SETMAR_1_peak_489	2.27246
chr1	212552145	212552146	SETMAR_1_peak_490	383.634
chr1	212718215	212718216	SETMAR_1_peak_491	191.746
chr1	212951014	212951015	SETMAR_1_peak_492	1.71873
chr1	213409247	213409248	SETMAR_1_peak_493	461.026
chr1	213609804	213609805	SETMAR_1_peak_494	18.1251
chr1	213755236	213755237	SETMAR_1_peak_495	58.4575
chr1	214889607	214889608	SETMAR_1_peak_496	16.3592
chr1	215094039	215094040	SETMAR_1_peak_497	86.0468
chr1	215883192	215883193	SETMAR_1_peak_498	731.099
chr1	216686962	216686963	SETMAR_1_peak_499	4.11495
chr1	217370345	217370346	SETMAR_1_peak_500	429.972
chr1	218437670	218437671	SETMAR_1_peak_501	6.75444
chr1	218704658	218704659	SETMAR_1_peak_502	129.294
chr1	219108099	219108100	SETMAR_1_peak_503	6.99759
chr1	219663960	219663961	SETMAR_1_peak_504a	100.054
chr1	219664332	219664333	SETMAR_1_peak_504b	42.3334
chr1	219896992	219896993	SETMAR_1_peak_505	4.11495
chr1	220080429	220080430	SETMAR_1_peak_506	40.795
chr1	220089895	220089896	SETMAR_1_peak_507	1.64445
chr1	220437530	220437531	SETMAR_1_peak_508	163.26
chr1	221017151	221017152	SETMAR_1_peak_509	7.93325
chr1	221249735	221249736	SETMAR_1_peak_510	187.652
chr1	221449385	221449386	SETMAR_1_peak_511	460.54
chr1	221461062	221461063	SETMAR_1_peak_512	83.3995
chr1	222004233	222004234	SETMAR_1_peak_513	425.069
chr1	222013017	222013018	SETMAR_1_peak_514	449.042
chr1	223183658	223183659	SETMAR_1_peak_515	1025.33
chr1	223209838	223209839	SETMAR_1_peak_516	3.04627
chr1	223327308	223327309	SETMAR_1_peak_517	1.79638
chr1	223436194	223436195	SETMAR_1_peak_518	1.48241
chr1	223549972	223549973	SETMAR_1_peak_519	1.38306
chr1	223674341	223674342	SETMAR_1_peak_520	5.94136
chr1	223698747	223698748	SETMAR_1_peak_521	3.26029
chr1	223743898	223743899	SETMAR_1_peak_522	1.93938
chr1	223838703	223838704	SETMAR_1_peak_523	813.837
chr1	223993850	223993851	SETMAR_1_peak_524	4.86158
chr1	224012088	224012089	SETMAR_1_peak_525	6.02351
chr1	224013304	224013305	SETMAR_1_peak_526a	3.34559
chr1	224013647	224013648	SETMAR_1_peak_526b	10.0917
chr1	224013768	224013769	SETMAR_1_peak_526c	7.67282
chr1	224356089	224356090	SETMAR_1_peak_527	1.51093
chr1	224357281	224357282	SETMAR_1_peak_528	1.79818
chr1	224493476	224493477	SETMAR_1_peak_529	1.93938
chr1	224594417	224594418	SETMAR_1_peak_530	3.03632
chr1	224663060	224663061	SETMAR_1_peak_531	301.997
chr1	225310688	225310689	SETMAR_1_peak_532	4.10683
chr1	225335456	225335457	SETMAR_1_peak_533	1.33375
chr1	225559477	225559478	SETMAR_1_peak_534	1.93938
chr1	225567781	225567782	SETMAR_1_peak_535	459.176
chr1	225600474	225600475	SETMAR_1_peak_536	4.44634
chr1	225786695	225786696	SETMAR_1_peak_537	1.64445
chr1	225787777	225787778	SETMAR_1_peak_538	4.18237
chr1	225806569	225806570	SETMAR_1_peak_539	45.6585
chr1	225850121	225850122	SETMAR_1_peak_540	2.71367
chr1	225924180	225924181	SETMAR_1_peak_541	4.35557
chr1	225931319	225931320	SETMAR_1_peak_542	2.39092
chr1	225962953	225962954	SETMAR_1_peak_543	1.42137
chr1	226420841	226420842	SETMAR_1_peak_544	1.38306
chr1	226477801	226477802	SETMAR_1_peak_545	70.1013
chr1	226549044	226549045	SETMAR_1_peak_546	2.60989
chr1	226626711	226626712	SETMAR_1_peak_547	3.87399
chr1	226870804	226870805	SETMAR_1_peak_548	1.86146
chr1	227279125	227279126	SETMAR_1_peak_549	2.2781
chr1	227531445	227531446	SETMAR_1_peak_550	4.96492
chr1	227564976	227564977	SETMAR_1_peak_551	1.43826
chr1	227610505	227610506	SETMAR_1_peak_552	3.1261
chr1	228136799	228136800	SETMAR_1_peak_553	2.15798
chr1	228251723	228251724	SETMAR_1_peak_554	2.29479
chr1	228418218	228418219	SETMAR_1_peak_555	1.46006
chr1	228487215	228487216	SETMAR_1_peak_556	2.32479
chr1	228621105	228621106	SETMAR_1_peak_557	10.8846
chr1	228686621	228686622	SETMAR_1_peak_558	13.0239
chr1	228907580	228907581	SETMAR_1_peak_559	1.71873
chr1	229135001	229135002	SETMAR_1_peak_560	1.92692
chr1	230052482	230052483	SETMAR_1_peak_561	2.4858
chr1	230294488	230294489	SETMAR_1_peak_562	34.8055
chr1	230440640	230440641	SETMAR_1_peak_563	2.58067
chr1	230722260	230722261	SETMAR_1_peak_564	3.96335
chr1	230881708	230881709	SETMAR_1_peak_565	1.50413
chr1	230967763	230967764	SETMAR_1_peak_566	1.31266
chr1	230978168	230978169	SETMAR_1_peak_567	2.30211
chr1	231151746	231151747	SETMAR_1_peak_568	2.97852
chr1	231879728	231879729	SETMAR_1_peak_569	2.94676
chr1	233328169	233328170	SETMAR_1_peak_570	1.58231
chr1	233402955	233402956	SETMAR_1_peak_571	2.40181
chr1	234017788	234017789	SETMAR_1_peak_572	596.57
chr1	234041084	234041085	SETMAR_1_peak_573	1.79638
chr1	234419100	234419101	SETMAR_1_peak_574	2.25185
chr1	234458431	234458432	SETMAR_1_peak_575	1.58386
chr1	234469093	234469094	SETMAR_1_peak_576	150.679
chr1	234608983	234608984	SETMAR_1_peak_577	3.127
chr1	234755519	234755520	SETMAR_1_peak_578	1.53832
chr1	234971831	234971832	SETMAR_1_peak_579	38.0941
chr1	235274086	235274087	SETMAR_1_peak_580	8.1581
chr1	235274398	235274399	SETMAR_1_peak_581	15.7408
chr1	235618943	235618944	SETMAR_1_peak_582	2.01877
chr1	235910380	235910381	SETMAR_1_peak_583	2.33381
chr1	236052967	236052968	SETMAR_1_peak_584	2.2781
chr1	236064751	236064752	SETMAR_1_peak_585a	1.47261
chr1	236064812	236064813	SETMAR_1_peak_585b	2.58725
chr1	236069232	236069233	SETMAR_1_peak_586	1.63361
chr1	236706716	236706717	SETMAR_1_peak_587	288.647
chr1	236950253	236950254	SETMAR_1_peak_588	1.90111
chr1	237042072	237042073	SETMAR_1_peak_589	2.52056
chr1	237351779	237351780	SETMAR_1_peak_590	2.40181
chr1	237415356	237415357	SETMAR_1_peak_591	153.356
chr1	237635122	237635123	SETMAR_1_peak_592	163.092
chr1	237787558	237787559	SETMAR_1_peak_593	1.62966
chr1	237814426	237814427	SETMAR_1_peak_594	1.64445
chr1	238546399	238546400	SETMAR_1_peak_595	2.86661
chr1	238671528	238671529	SETMAR_1_peak_596	7.40438
chr1	238733499	238733500	SETMAR_1_peak_597	14.8718
chr1	238832282	238832283	SETMAR_1_peak_598	3.11098
chr1	239299171	239299172	SETMAR_1_peak_599	1.79638
chr1	239444703	239444704	SETMAR_1_peak_600	86.5439
chr1	239756149	239756150	SETMAR_1_peak_601	44.6713
chr1	239874667	239874668	SETMAR_1_peak_602a	13.9984
chr1	239875039	239875040	SETMAR_1_peak_602b	192.74
chr1	240078198	240078199	SETMAR_1_peak_603	2.96001
chr1	240447633	240447634	SETMAR_1_peak_604	266.101
chr1	240515237	240515238	SETMAR_1_peak_605	3.15634
chr1	240671139	240671140	SETMAR_1_peak_606	2.10532
chr1	240821985	240821986	SETMAR_1_peak_607	4.11495
chr1	241055691	241055692	SETMAR_1_peak_608	1.5206
chr1	241090926	241090927	SETMAR_1_peak_609	1.79638
chr1	241237648	241237649	SETMAR_1_peak_610	2.23373
chr1	241241356	241241357	SETMAR_1_peak_611	19.1133
chr1	241599530	241599531	SETMAR_1_peak_612	65.0432
chr1	241874804	241874805	SETMAR_1_peak_613	2.081
chr1	242328386	242328387	SETMAR_1_peak_614	4.02261
chr1	242354025	242354026	SETMAR_1_peak_615	1.64445
chr1	242366559	242366560	SETMAR_1_peak_616	38.0971
chr1	242474191	242474192	SETMAR_1_peak_617	131.518
chr1	242496777	242496778	SETMAR_1_peak_618	1.49263
chr1	242813764	242813765	SETMAR_1_peak_619	11.3458
chr1	242897918	242897919	SETMAR_1_peak_620	117.606
chr1	243185038	243185039	SETMAR_1_peak_621	14.5492
chr1	243807909	243807910	SETMAR_1_peak_622	3.05074
chr1	243923729	243923730	SETMAR_1_peak_623	2.13543
chr1	244060241	244060242	SETMAR_1_peak_624	1.52671
chr1	244202502	244202503	SETMAR_1_peak_625	3.96335
chr1	244373701	244373702	SETMAR_1_peak_626	377.187
chr1	244377043	244377044	SETMAR_1_peak_627	2.5933
chr1	244743459	244743460	SETMAR_1_peak_628	2.74097
chr1	244864330	244864331	SETMAR_1_peak_629	1.79361
chr1	244957329	244957330	SETMAR_1_peak_630	538.006
chr1	244975852	244975853	SETMAR_1_peak_631	4.32502
chr1	244983429	244983430	SETMAR_1_peak_632a	35.2219
chr1	244983791	244983792	SETMAR_1_peak_632b	207.589
chr1	245057285	245057286	SETMAR_1_peak_633	217.026
chr1	245370344	245370345	SETMAR_1_peak_634	231.097
chr1	245682292	245682293	SETMAR_1_peak_635	17.0566
chr1	245914142	245914143	SETMAR_1_peak_636	10.647
chr1	246344004	246344005	SETMAR_1_peak_637	12.6976
chr1	247913963	247913964	SETMAR_1_peak_638	290.426
chr10	1775471	1775472	SETMAR_1_peak_639	71.0602
chr10	2001454	2001455	SETMAR_1_peak_640	4.96492
chr10	2160516	2160517	SETMAR_1_peak_641	354.649
chr10	2176261	2176262	SETMAR_1_peak_642	391.77
chr10	2235453	2235454	SETMAR_1_peak_643	4.96492
chr10	2387161	2387162	SETMAR_1_peak_644	2.52161
chr10	2648290	2648291	SETMAR_1_peak_645	6.23886
chr10	2789071	2789072	SETMAR_1_peak_646	18.1874
chr10	3029802	3029803	SETMAR_1_peak_647	86.5439
chr10	3556852	3556853	SETMAR_1_peak_648	34.1441
chr10	3783949	3783950	SETMAR_1_peak_649	1.71873
chr10	3846092	3846093	SETMAR_1_peak_650	8.1581
chr10	3902808	3902809	SETMAR_1_peak_651	23.7902
chr10	4516253	4516254	SETMAR_1_peak_652	219.144
chr10	4626478	4626479	SETMAR_1_peak_653	19.3344
chr10	5330906	5330907	SETMAR_1_peak_654	5.45563
chr10	5625222	5625223	SETMAR_1_peak_655	116.247
chr10	6121553	6121554	SETMAR_1_peak_656	8.64762
chr10	6443890	6443891	SETMAR_1_peak_657	71.0602
chr10	6525463	6525464	SETMAR_1_peak_658	5.45563
chr10	7008842	7008843	SETMAR_1_peak_659	150.047
chr10	7074286	7074287	SETMAR_1_peak_660	26.7321
chr10	7428613	7428614	SETMAR_1_peak_661	131.001
chr10	8601752	8601753	SETMAR_1_peak_662	94.5018
chr10	8679962	8679963	SETMAR_1_peak_663	10.4736
chr10	8692461	8692462	SETMAR_1_peak_664	131.001
chr10	9173323	9173324	SETMAR_1_peak_665	68.9083
chr10	9304773	9304774	SETMAR_1_peak_666	68.0378
chr10	10015542	10015543	SETMAR_1_peak_667	81.8359
chr10	10863633	10863634	SETMAR_1_peak_668	6.75444
chr10	11802236	11802237	SETMAR_1_peak_669	255.387
chr10	11845074	11845075	SETMAR_1_peak_670	12.1742
chr10	11927372	11927373	SETMAR_1_peak_671	89.595
chr10	12130792	12130793	SETMAR_1_peak_672	134.427
chr10	12725334	12725335	SETMAR_1_peak_673	26.5162
chr10	12825198	12825199	SETMAR_1_peak_674	9.62757
chr10	13022526	13022527	SETMAR_1_peak_675	54.8631
chr10	13535229	13535230	SETMAR_1_peak_676	50.7863
chr10	13846277	13846278	SETMAR_1_peak_677	26.5162
chr10	14281387	14281388	SETMAR_1_peak_678	51.3272
chr10	14390176	14390177	SETMAR_1_peak_679	258.659
chr10	14396073	14396074	SETMAR_1_peak_680	89.0717
chr10	14457370	14457371	SETMAR_1_peak_681	16.6892
chr10	15427372	15427373	SETMAR_1_peak_682	288.456
chr10	15480859	15480860	SETMAR_1_peak_683	68.9083
chr10	15490857	15490858	SETMAR_1_peak_684	11.3736
chr10	16436101	16436102	SETMAR_1_peak_685	490.801
chr10	16801945	16801946	SETMAR_1_peak_686	12.6976
chr10	17257454	17257455	SETMAR_1_peak_687	6.75444
chr10	18512577	18512578	SETMAR_1_peak_688	14.7636
chr10	19134487	19134488	SETMAR_1_peak_689	5.68003
chr10	20067000	20067001	SETMAR_1_peak_690	230.46
chr10	22698646	22698647	SETMAR_1_peak_691	14.6113
chr10	23378320	23378321	SETMAR_1_peak_692	17.0566
chr10	23718113	23718114	SETMAR_1_peak_693	671.972
chr10	24228373	24228374	SETMAR_1_peak_694	144.805
chr10	24275707	24275708	SETMAR_1_peak_695	50.7863
chr10	24879773	24879774	SETMAR_1_peak_696	56.2367
chr10	25757617	25757618	SETMAR_1_peak_697	46.2874
chr10	25924790	25924791	SETMAR_1_peak_698	11.6531
chr10	26468627	26468628	SETMAR_1_peak_699	369.575
chr10	26939779	26939780	SETMAR_1_peak_700	2.4022
chr10	27637170	27637171	SETMAR_1_peak_701	88.1242
chr10	27792695	27792696	SETMAR_1_peak_702	2.2781
chr10	28210320	28210321	SETMAR_1_peak_703	109.155
chr10	28452286	28452287	SETMAR_1_peak_704	46.1049
chr10	28700353	28700354	SETMAR_1_peak_705	38.105
chr10	28781511	28781512	SETMAR_1_peak_706	363.884
chr10	29086543	29086544	SETMAR_1_peak_707	107.504
chr10	29153485	29153486	SETMAR_1_peak_708	7.87214
chr10	30271653	30271654	SETMAR_1_peak_709	7.9774
chr10	30791922	30791923	SETMAR_1_peak_710	120.259
chr10	30867367	30867368	SETMAR_1_peak_711	10.4736
chr10	31023045	31023046	SETMAR_1_peak_712	72.5811
chr10	31066032	31066033	SETMAR_1_peak_713	25.2858
chr10	31266550	31266551	SETMAR_1_peak_714	662.948
chr10	31288448	31288449	SETMAR_1_peak_715	167.762
chr10	32106993	32106994	SETMAR_1_peak_716	49.0866
chr10	32727661	32727662	SETMAR_1_peak_717	44.9009
chr10	33098559	33098560	SETMAR_1_peak_718	583.039
chr10	33430363	33430364	SETMAR_1_peak_719	159.833
chr10	33477727	33477728	SETMAR_1_peak_720	49.4423
chr10	33519336	33519337	SETMAR_1_peak_721	510.152
chr10	33700687	33700688	SETMAR_1_peak_722	24.0685
chr10	33804588	33804589	SETMAR_1_peak_723	15.9406
chr10	34552908	34552909	SETMAR_1_peak_724	44.9009
chr10	35484516	35484517	SETMAR_1_peak_725	6.75444
chr10	35815390	35815391	SETMAR_1_peak_726	228.567
chr10	36193937	36193938	SETMAR_1_peak_727	294.374
chr10	36233513	36233514	SETMAR_1_peak_728	19.3344
chr10	36559170	36559171	SETMAR_1_peak_729	9.62757
chr10	36674416	36674417	SETMAR_1_peak_730	18.1874
chr10	36927906	36927907	SETMAR_1_peak_731	73.2457
chr10	38288190	38288191	SETMAR_1_peak_732	6.75444
chr10	38527629	38527630	SETMAR_1_peak_733	3.223
chr10	38529794	38529795	SETMAR_1_peak_734	2.42857
chr10	38582595	38582596	SETMAR_1_peak_735	1.83198
chr10	38588650	38588651	SETMAR_1_peak_736	11.153
chr10	38785966	38785967	SETMAR_1_peak_737a	12.0073
chr10	38786128	38786129	SETMAR_1_peak_737b	3.91126
chr10	38786350	38786351	SETMAR_1_peak_737c	2.2663
chr10	38791951	38791952	SETMAR_1_peak_738	1.66974
chr10	38794020	38794021	SETMAR_1_peak_739	1.31381
chr10	38801049	38801050	SETMAR_1_peak_740	4.34472
chr10	38814188	38814189	SETMAR_1_peak_741	43.843
chr10	38824966	38824967	SETMAR_1_peak_742	3.78667
chr10	38832466	38832467	SETMAR_1_peak_743	34.8855
chr10	38835741	38835742	SETMAR_1_peak_744	30.4939
chr10	38843591	38843592	SETMAR_1_peak_745	14.7482
chr10	38845051	38845052	SETMAR_1_peak_746	1.4101
chr10	38850202	38850203	SETMAR_1_peak_747	6.56378
chr10	38856733	38856734	SETMAR_1_peak_748	4.69659
chr10	41884682	41884683	SETMAR_1_peak_749a	2.94637
chr10	41884599	41884600	SETMAR_1_peak_749b	1.6149
chr10	41884424	41884425	SETMAR_1_peak_749c	2.8454
chr10	41884023	41884024	SETMAR_1_peak_749d	28.4955
chr10	41883739	41883740	SETMAR_1_peak_749e	25.7099
chr10	41883415	41883416	SETMAR_1_peak_749f	54.8027
chr10	41883180	41883181	SETMAR_1_peak_749g	68.0981
chr10	41882920	41882921	SETMAR_1_peak_749h	7.85664
chr10	41882157	41882158	SETMAR_1_peak_750a	6.44474
chr10	41882000	41882001	SETMAR_1_peak_750b	8.52781
chr10	41881797	41881798	SETMAR_1_peak_750c	9.75461
chr10	41881667	41881668	SETMAR_1_peak_750d	9.38194
chr10	41881524	41881525	SETMAR_1_peak_750e	11.1913
chr10	41881396	41881397	SETMAR_1_peak_750f	15.8953
chr10	41881159	41881160	SETMAR_1_peak_750g	8.04362
chr10	41881013	41881014	SETMAR_1_peak_750h	20.0467
chr10	41879615	41879616	SETMAR_1_peak_751a	26.1945
chr10	41879455	41879456	SETMAR_1_peak_751b	59.759
chr10	41879342	41879343	SETMAR_1_peak_751c	155.382
chr10	41879061	41879062	SETMAR_1_peak_752	8.14923
chr10	41876786	41876787	SETMAR_1_peak_753a	3.28322
chr10	41876638	41876639	SETMAR_1_peak_753b	2.37664
chr10	41875421	41875422	SETMAR_1_peak_754a	75.0349
chr10	41875028	41875029	SETMAR_1_peak_754b	91.9004
chr10	41874870	41874871	SETMAR_1_peak_754c	117.905
chr10	41874215	41874216	SETMAR_1_peak_755a	4.20752
chr10	41873862	41873863	SETMAR_1_peak_755b	47.6029
chr10	41873515	41873516	SETMAR_1_peak_756	2.63745
chr10	41872231	41872232	SETMAR_1_peak_757a	9.94016
chr10	41872089	41872090	SETMAR_1_peak_757b	3.60763
chr10	41871941	41871942	SETMAR_1_peak_757c	10.1019
chr10	41871621	41871622	SETMAR_1_peak_758a	3.02054
chr10	41871537	41871538	SETMAR_1_peak_758b	2.57426
chr10	41871324	41871325	SETMAR_1_peak_758c	3.03394
chr10	41871196	41871197	SETMAR_1_peak_758d	9.8763
chr10	41870805	41870806	SETMAR_1_peak_759	20.7382
chr10	41869914	41869915	SETMAR_1_peak_760a	7.07888
chr10	41869787	41869788	SETMAR_1_peak_760b	6.31006
chr10	41869662	41869663	SETMAR_1_peak_760c	14.8229
chr10	41869460	41869461	SETMAR_1_peak_760d	27.3578
chr10	41869035	41869036	SETMAR_1_peak_761	12.4376
chr10	41867304	41867305	SETMAR_1_peak_762a	11.8359
chr10	41867146	41867147	SETMAR_1_peak_762b	8.6111
chr10	41867008	41867009	SETMAR_1_peak_762c	6.17804
chr10	41865768	41865769	SETMAR_1_peak_763a	8.50865
chr10	41865529	41865530	SETMAR_1_peak_763b	17.5454
chr10	41865407	41865408	SETMAR_1_peak_763c	6.30952
chr10	41864670	41864671	SETMAR_1_peak_764	11.0478
chr10	41862597	41862598	SETMAR_1_peak_765a	1.82015
chr10	41862483	41862484	SETMAR_1_peak_765b	2.67936
chr10	41862289	41862290	SETMAR_1_peak_765c	21.638
chr10	41861896	41861897	SETMAR_1_peak_766	8.5458
chr10	41860929	41860930	SETMAR_1_peak_767	9.03126
chr10	41860265	41860266	SETMAR_1_peak_768a	68.6336
chr10	41859934	41859935	SETMAR_1_peak_768b	120.52
chr10	41859788	41859789	SETMAR_1_peak_768c	182.681
chr10	41859575	41859576	SETMAR_1_peak_768d	21.2136
chr10	41856603	41856604	SETMAR_1_peak_769	11.8501
chr10	41855703	41855704	SETMAR_1_peak_770	148.461
chr10	41854991	41854992	SETMAR_1_peak_771	601.149
chr10	41854613	41854614	SETMAR_1_peak_772	394.383
chr10	41854132	41854133	SETMAR_1_peak_773	280.3
chr10	41853170	41853171	SETMAR_1_peak_774a	107.241
chr10	41853057	41853058	SETMAR_1_peak_774b	78.7022
chr10	41852893	41852894	SETMAR_1_peak_774c	328.429
chr10	41852446	41852447	SETMAR_1_peak_775a	171.522
chr10	41852295	41852296	SETMAR_1_peak_775b	72.3403
chr10	41851822	41851823	SETMAR_1_peak_776	381.854
chr10	41850760	41850761	SETMAR_1_peak_777	99.421
chr10	41849826	41849827	SETMAR_1_peak_778	80.8759
chr10	41849481	41849482	SETMAR_1_peak_779	118.166
chr10	41848704	41848705	SETMAR_1_peak_780a	65.504
chr10	41848520	41848521	SETMAR_1_peak_780b	163.942
chr10	41848339	41848340	SETMAR_1_peak_780c	16.6277
chr10	41847906	41847907	SETMAR_1_peak_781	167.379
chr10	41847487	41847488	SETMAR_1_peak_782	188.622
chr10	41846405	41846406	SETMAR_1_peak_783	277.346
chr10	41845834	41845835	SETMAR_1_peak_784a	33.3974
chr10	41845709	41845710	SETMAR_1_peak_784b	75.7127
chr10	41844117	41844118	SETMAR_1_peak_785	429.735
chr10	41843491	41843492	SETMAR_1_peak_786a	143.155
chr10	41843332	41843333	SETMAR_1_peak_786b	212.895
chr10	41841984	41841985	SETMAR_1_peak_787a	17.9479
chr10	41841812	41841813	SETMAR_1_peak_787b	4.90415
chr10	41841564	41841565	SETMAR_1_peak_787c	103
chr10	41840873	41840874	SETMAR_1_peak_788	66.9346
chr10	41839756	41839757	SETMAR_1_peak_789a	285.073
chr10	41839591	41839592	SETMAR_1_peak_789b	208.282
chr10	41838137	41838138	SETMAR_1_peak_790	20.0183
chr10	41835772	41835773	SETMAR_1_peak_791	16.9831
chr10	41831918	41831919	SETMAR_1_peak_792	40.6477
chr10	41830935	41830936	SETMAR_1_peak_793	29.421
chr10	41712725	41712726	SETMAR_1_peak_794a	46.7192
chr10	41712589	41712590	SETMAR_1_peak_794b	6.87105
chr10	41712167	41712168	SETMAR_1_peak_795	212.584
chr10	41710786	41710787	SETMAR_1_peak_796a	313.554
chr10	41710381	41710382	SETMAR_1_peak_796b	56.65
chr10	41710207	41710208	SETMAR_1_peak_796c	43.8202
chr10	41709983	41709984	SETMAR_1_peak_796d	132.522
chr10	41709554	41709555	SETMAR_1_peak_797	142.126
chr10	41707668	41707669	SETMAR_1_peak_798	224.152
chr10	41706722	41706723	SETMAR_1_peak_799a	211.248
chr10	41706613	41706614	SETMAR_1_peak_799b	211.385
chr10	41706491	41706492	SETMAR_1_peak_799c	172.799
chr10	41706387	41706388	SETMAR_1_peak_799d	199.346
chr10	41705484	41705485	SETMAR_1_peak_800a	203.001
chr10	41705230	41705231	SETMAR_1_peak_800b	130.459
chr10	41705059	41705060	SETMAR_1_peak_800c	41.4045
chr10	41704709	41704710	SETMAR_1_peak_801a	102.483
chr10	41704349	41704350	SETMAR_1_peak_801b	39.3982
chr10	41701211	41701212	SETMAR_1_peak_802a	5.52475
chr10	41701069	41701070	SETMAR_1_peak_802b	9.68281
chr10	41700921	41700922	SETMAR_1_peak_802c	8.47601
chr10	41700471	41700472	SETMAR_1_peak_803a	23.1992
chr10	41700268	41700269	SETMAR_1_peak_803b	7.7457
chr10	41699589	41699590	SETMAR_1_peak_804	1.60506
chr10	41696520	41696521	SETMAR_1_peak_805	8.03143
chr10	41695563	41695564	SETMAR_1_peak_806	27.7488
chr10	41694964	41694965	SETMAR_1_peak_807	45.1337
chr10	41694134	41694135	SETMAR_1_peak_808	12.7091
chr10	42101611	42101612	SETMAR_1_peak_809	617.677
chr10	42102139	42102140	SETMAR_1_peak_810a	21.0873
chr10	42102351	42102352	SETMAR_1_peak_810b	168.22
chr10	42102692	42102693	SETMAR_1_peak_811	211.469
chr10	42104232	42104233	SETMAR_1_peak_812a	375.352
chr10	42104325	42104326	SETMAR_1_peak_812b	208.758
chr10	42104581	42104582	SETMAR_1_peak_812c	120.77
chr10	42104728	42104729	SETMAR_1_peak_812d	171.14
chr10	42128172	42128173	SETMAR_1_peak_813	1.64445
chr10	42132234	42132235	SETMAR_1_peak_814	1.80784
chr10	42162642	42162643	SETMAR_1_peak_815	1.56706
chr10	42167090	42167091	SETMAR_1_peak_816	2.10176
chr10	42315837	42315838	SETMAR_1_peak_817	1.64445
chr10	42319826	42319827	SETMAR_1_peak_818	1.68466
chr10	42322515	42322516	SETMAR_1_peak_819a	1.89298
chr10	42322767	42322768	SETMAR_1_peak_819b	11.2357
chr10	43396765	43396766	SETMAR_1_peak_820	1.32862
chr10	45212577	45212578	SETMAR_1_peak_821	66.5366
chr10	45691269	45691270	SETMAR_1_peak_822	10.6309
chr10	46497874	46497875	SETMAR_1_peak_823	1.74234
chr10	46510497	46510498	SETMAR_1_peak_824	1.53944
chr10	46398876	46398877	SETMAR_1_peak_825	262.843
chr10	46398431	46398432	SETMAR_1_peak_826	2.52161
chr10	47351787	47351788	SETMAR_1_peak_827	5.84608
chr10	48492884	48492885	SETMAR_1_peak_828	172.602
chr10	49778063	49778064	SETMAR_1_peak_829	4.96492
chr10	50623076	50623077	SETMAR_1_peak_830	2.5703
chr10	51641657	51641658	SETMAR_1_peak_831	74.0847
chr10	52405331	52405332	SETMAR_1_peak_832	3.29717
chr10	52924773	52924774	SETMAR_1_peak_833	47.6828
chr10	53516313	53516314	SETMAR_1_peak_834	82.3442
chr10	54607923	54607924	SETMAR_1_peak_835	10.6309
chr10	54849731	54849732	SETMAR_1_peak_836	62.0756
chr10	55352117	55352118	SETMAR_1_peak_837	50.4986
chr10	55353355	55353356	SETMAR_1_peak_838	47.6828
chr10	55439583	55439584	SETMAR_1_peak_839	167.448
chr10	56000034	56000035	SETMAR_1_peak_840	5.45563
chr10	56063828	56063829	SETMAR_1_peak_841	412.491
chr10	56280255	56280256	SETMAR_1_peak_842	27.7581
chr10	56481906	56481907	SETMAR_1_peak_843	10.6309
chr10	57070964	57070965	SETMAR_1_peak_844	43.523
chr10	57354626	57354627	SETMAR_1_peak_845	62.0756
chr10	57815750	57815751	SETMAR_1_peak_846	60.6019
chr10	58170543	58170544	SETMAR_1_peak_847	83.3995
chr10	58391767	58391768	SETMAR_1_peak_848	31.5552
chr10	58860617	58860618	SETMAR_1_peak_849	31.5129
chr10	59340804	59340805	SETMAR_1_peak_850	80.2792
chr10	61179155	61179156	SETMAR_1_peak_851	104.619
chr10	61470546	61470547	SETMAR_1_peak_852	16.1185
chr10	61926952	61926953	SETMAR_1_peak_853	267.248
chr10	61985230	61985231	SETMAR_1_peak_854	331.732
chr10	64057613	64057614	SETMAR_1_peak_855	4.96492
chr10	64503103	64503104	SETMAR_1_peak_856	86.5439
chr10	65168519	65168520	SETMAR_1_peak_857	21.6735
chr10	65324422	65324423	SETMAR_1_peak_858	49.0866
chr10	65352556	65352557	SETMAR_1_peak_859	5.30638
chr10	65353858	65353859	SETMAR_1_peak_860	153.561
chr10	65684651	65684652	SETMAR_1_peak_861	35.4547
chr10	66497315	66497316	SETMAR_1_peak_862	49.0866
chr10	66629442	66629443	SETMAR_1_peak_863	104.225
chr10	68031496	68031497	SETMAR_1_peak_864	69.5457
chr10	68633581	68633582	SETMAR_1_peak_865	92.899
chr10	69116056	69116057	SETMAR_1_peak_866	107.507
chr10	69469631	69469632	SETMAR_1_peak_867	109.155
chr10	69550113	69550114	SETMAR_1_peak_868	1.79638
chr10	69807520	69807521	SETMAR_1_peak_869	4.96492
chr10	69812751	69812752	SETMAR_1_peak_870	165.736
chr10	70045951	70045952	SETMAR_1_peak_871	63.5562
chr10	70389224	70389225	SETMAR_1_peak_872	1.79638
chr10	71212441	71212442	SETMAR_1_peak_873	6.09523
chr10	72249594	72249595	SETMAR_1_peak_874	4.11495
chr10	72797847	72797848	SETMAR_1_peak_875	11.6531
chr10	74825924	74825925	SETMAR_1_peak_876	1.64445
chr10	74926709	74926710	SETMAR_1_peak_877	2.52161
chr10	74979048	74979049	SETMAR_1_peak_878	110.869
chr10	75387688	75387689	SETMAR_1_peak_879	4.11495
chr10	75408542	75408543	SETMAR_1_peak_880	2.40181
chr10	77174643	77174644	SETMAR_1_peak_881	12.5978
chr10	78038125	78038126	SETMAR_1_peak_882	61.3526
chr10	78395389	78395390	SETMAR_1_peak_883	385.793
chr10	78488423	78488424	SETMAR_1_peak_884	25.2858
chr10	78639335	78639336	SETMAR_1_peak_885	77.1812
chr10	78750637	78750638	SETMAR_1_peak_886	1711.36
chr10	79449619	79449620	SETMAR_1_peak_887	51.9183
chr10	80603461	80603462	SETMAR_1_peak_888	51.9183
chr10	80685349	80685350	SETMAR_1_peak_889	10.4736
chr10	81048221	81048222	SETMAR_1_peak_890	51.9183
chr10	81132093	81132094	SETMAR_1_peak_891	12.2912
chr10	82050341	82050342	SETMAR_1_peak_892	4.11495
chr10	82307717	82307718	SETMAR_1_peak_893	16.7462
chr10	84616397	84616398	SETMAR_1_peak_894	105.864
chr10	84636728	84636729	SETMAR_1_peak_895	131.001
chr10	85157407	85157408	SETMAR_1_peak_896	506.077
chr10	88342016	88342017	SETMAR_1_peak_897	3.2774
chr10	88966037	88966038	SETMAR_1_peak_898	36.7746
chr10	89141886	89141887	SETMAR_1_peak_899	7.87788
chr10	89795509	89795510	SETMAR_1_peak_900	132.711
chr10	90382795	90382796	SETMAR_1_peak_901	19.3344
chr10	91178860	91178861	SETMAR_1_peak_902	51.9183
chr10	91619278	91619279	SETMAR_1_peak_903	38.105
chr10	91706144	91706145	SETMAR_1_peak_904	6.56378
chr10	92236016	92236017	SETMAR_1_peak_905	6.75444
chr10	92291165	92291166	SETMAR_1_peak_906	1.5206
chr10	93111615	93111616	SETMAR_1_peak_907	18.1874
chr10	93549583	93549584	SETMAR_1_peak_908	107.875
chr10	93608614	93608615	SETMAR_1_peak_909	427.17
chr10	95638412	95638413	SETMAR_1_peak_910	110.809
chr10	96229681	96229682	SETMAR_1_peak_911	2.30211
chr10	96523143	96523144	SETMAR_1_peak_912	14.1745
chr10	96801688	96801689	SETMAR_1_peak_913	49.4029
chr10	97217382	97217383	SETMAR_1_peak_914	11.3736
chr10	98268575	98268576	SETMAR_1_peak_915	17.5493
chr10	100744524	100744525	SETMAR_1_peak_916	4.96492
chr10	101041963	101041964	SETMAR_1_peak_917	55.8132
chr10	101044117	101044118	SETMAR_1_peak_918	34.4618
chr10	101930431	101930432	SETMAR_1_peak_919	34.1441
chr10	102643563	102643564	SETMAR_1_peak_920	3.29717
chr10	106487500	106487501	SETMAR_1_peak_921	23.2694
chr10	106717735	106717736	SETMAR_1_peak_922	8.78057
chr10	107807152	107807153	SETMAR_1_peak_923	78.7272
chr10	108541477	108541478	SETMAR_1_peak_924	8.64762
chr10	108703876	108703877	SETMAR_1_peak_925	106.189
chr10	110304487	110304488	SETMAR_1_peak_926	1.64445
chr10	110432470	110432471	SETMAR_1_peak_927	95.6986
chr10	111200297	111200298	SETMAR_1_peak_928	15.9406
chr10	111958765	111958766	SETMAR_1_peak_929	42.1546
chr10	112004003	112004004	SETMAR_1_peak_930	81.8359
chr10	113270593	113270594	SETMAR_1_peak_931	89.0717
chr10	113535581	113535582	SETMAR_1_peak_932	1.93938
chr10	113537885	113537886	SETMAR_1_peak_933	272.772
chr10	113724490	113724491	SETMAR_1_peak_934	307.851
chr10	114725641	114725642	SETMAR_1_peak_935	3.56587
chr10	115628812	115628813	SETMAR_1_peak_936	258.659
chr10	115745723	115745724	SETMAR_1_peak_937	112.467
chr10	116139203	116139204	SETMAR_1_peak_938	10.4736
chr10	116261798	116261799	SETMAR_1_peak_939	125.894
chr10	116584018	116584019	SETMAR_1_peak_940	93.8031
chr10	116623562	116623563	SETMAR_1_peak_941	235.611
chr10	117358412	117358413	SETMAR_1_peak_942	27.7581
chr10	117917404	117917405	SETMAR_1_peak_943	14.8718
chr10	119005842	119005843	SETMAR_1_peak_944	210.288
chr10	119020491	119020492	SETMAR_1_peak_945	251.33
chr10	120078412	120078413	SETMAR_1_peak_946	21.6735
chr10	120124176	120124177	SETMAR_1_peak_947	2.86661
chr10	120539871	120539872	SETMAR_1_peak_948	21.6735
chr10	120556868	120556869	SETMAR_1_peak_949	126.625
chr10	120595734	120595735	SETMAR_1_peak_950	5.84608
chr10	120620418	120620419	SETMAR_1_peak_951	84.9685
chr10	120874148	120874149	SETMAR_1_peak_952	195.267
chr10	121975294	121975295	SETMAR_1_peak_953	3.95535
chr10	123216125	123216126	SETMAR_1_peak_954	128.973
chr10	123347839	123347840	SETMAR_1_peak_955	11.3736
chr10	123911477	123911478	SETMAR_1_peak_956	6.75444
chr10	125842967	125842968	SETMAR_1_peak_957	150.047
chr10	125896636	125896637	SETMAR_1_peak_958	3.96089
chr10	125896870	125896871	SETMAR_1_peak_959	2.49754
chr10	126557045	126557046	SETMAR_1_peak_960	272.939
chr10	127893918	127893919	SETMAR_1_peak_961	32.844
chr10	128354833	128354834	SETMAR_1_peak_962	14.8421
chr10	128593545	128593546	SETMAR_1_peak_963	112.467
chr10	129383064	129383065	SETMAR_1_peak_964	129.294
chr10	129925127	129925128	SETMAR_1_peak_965	29.0981
chr10	131676697	131676698	SETMAR_1_peak_966	294.334
chr10	133011476	133011477	SETMAR_1_peak_967	1.79638
chr10	133763418	133763419	SETMAR_1_peak_968a	40.3118
chr10	133763508	133763509	SETMAR_1_peak_968b	57.1442
chr10	133763722	133763723	SETMAR_1_peak_968c	14.2719
chr11	191179	191180	SETMAR_1_peak_969	1.40764
chr11	286592	286593	SETMAR_1_peak_970	103.602
chr11	910683	910684	SETMAR_1_peak_971	4.11495
chr11	1017768	1017769	SETMAR_1_peak_972	1.79818
chr11	1719965	1719966	SETMAR_1_peak_973	167.762
chr11	3136389	3136390	SETMAR_1_peak_974	1.79638
chr11	3406874	3406875	SETMAR_1_peak_975	35.4547
chr11	3557380	3557381	SETMAR_1_peak_976	492.397
chr11	4392632	4392633	SETMAR_1_peak_977	84.9685
chr11	4446662	4446663	SETMAR_1_peak_978	44.9009
chr11	4837149	4837150	SETMAR_1_peak_979	22.8642
chr11	4861421	4861422	SETMAR_1_peak_980	66.5366
chr11	5388011	5388012	SETMAR_1_peak_981	15.9406
chr11	5751505	5751506	SETMAR_1_peak_982	3.29717
chr11	6089570	6089571	SETMAR_1_peak_983	125.894
chr11	6989213	6989214	SETMAR_1_peak_984	120.259
chr11	7815810	7815811	SETMAR_1_peak_985	14.8421
chr11	7987172	7987173	SETMAR_1_peak_986	3.90865
chr11	9557529	9557530	SETMAR_1_peak_987	3.29717
chr11	9757874	9757875	SETMAR_1_peak_988	15.9406
chr11	10880049	10880050	SETMAR_1_peak_989	2.10532
chr11	10884049	10884050	SETMAR_1_peak_990	20.1124
chr11	11842324	11842325	SETMAR_1_peak_991	3.79193
chr11	13049235	13049236	SETMAR_1_peak_992	47.4202
chr11	13726138	13726139	SETMAR_1_peak_993	11.6531
chr11	13978013	13978014	SETMAR_1_peak_994	63.5734
chr11	14520863	14520864	SETMAR_1_peak_995	284.432
chr11	17007910	17007911	SETMAR_1_peak_996	98.7206
chr11	17074020	17074021	SETMAR_1_peak_997	10.4736
chr11	17092827	17092828	SETMAR_1_peak_998	5.94136
chr11	17255376	17255377	SETMAR_1_peak_999	19.3344
chr11	19092529	19092530	SETMAR_1_peak_1000	379.202
chr11	19238837	19238838	SETMAR_1_peak_1001	21.2236
chr11	19532042	19532043	SETMAR_1_peak_1002	12.6976
chr11	20012314	20012315	SETMAR_1_peak_1003	27.9092
chr11	21181317	21181318	SETMAR_1_peak_1004	15.9406
chr11	22318850	22318851	SETMAR_1_peak_1005	114.13
chr11	22764641	22764642	SETMAR_1_peak_1006	25.2858
chr11	22769908	22769909	SETMAR_1_peak_1007	569.041
chr11	22905074	22905075	SETMAR_1_peak_1008	49.0866
chr11	23099940	23099941	SETMAR_1_peak_1009	173.145
chr11	24328736	24328737	SETMAR_1_peak_1010	3.96335
chr11	24648834	24648835	SETMAR_1_peak_1011	89.7101
chr11	25587365	25587366	SETMAR_1_peak_1012	3.29717
chr11	26616321	26616322	SETMAR_1_peak_1013	73.2457
chr11	27059356	27059357	SETMAR_1_peak_1014	136.146
chr11	28018732	28018733	SETMAR_1_peak_1015	169.553
chr11	28579070	28579071	SETMAR_1_peak_1016	66.048
chr11	28695501	28695502	SETMAR_1_peak_1017	8.64762
chr11	29027282	29027283	SETMAR_1_peak_1018	129.294
chr11	29434359	29434360	SETMAR_1_peak_1019	155.535
chr11	29519074	29519075	SETMAR_1_peak_1020	2.97852
chr11	29555337	29555338	SETMAR_1_peak_1021	77.1812
chr11	30285031	30285032	SETMAR_1_peak_1022	863.936
chr11	30426035	30426036	SETMAR_1_peak_1023	21.0222
chr11	31435509	31435510	SETMAR_1_peak_1024	35.5896
chr11	31590127	31590128	SETMAR_1_peak_1025	63.5562
chr11	31869269	31869270	SETMAR_1_peak_1026	74.1079
chr11	32112882	32112883	SETMAR_1_peak_1027	6.75444
chr11	32114033	32114034	SETMAR_1_peak_1028	498.176
chr11	32497615	32497616	SETMAR_1_peak_1029	30.2974
chr11	32843470	32843471	SETMAR_1_peak_1030	6.75444
chr11	32892602	32892603	SETMAR_1_peak_1031	2.5703
chr11	33452299	33452300	SETMAR_1_peak_1032a	24.8269
chr11	33452656	33452657	SETMAR_1_peak_1032b	57.194
chr11	33963971	33963972	SETMAR_1_peak_1033	82.0784
chr11	34365371	34365372	SETMAR_1_peak_1034	164.19
chr11	34628286	34628287	SETMAR_1_peak_1035	10.6309
chr11	34816423	34816424	SETMAR_1_peak_1036	6.75444
chr11	35126665	35126666	SETMAR_1_peak_1037	80.2792
chr11	35550313	35550314	SETMAR_1_peak_1038	34.6319
chr11	35718363	35718364	SETMAR_1_peak_1039	4.69659
chr11	36031843	36031844	SETMAR_1_peak_1040	13.7611
chr11	36693828	36693829	SETMAR_1_peak_1041	33.3425
chr11	37116347	37116348	SETMAR_1_peak_1042	27.9092
chr11	37481431	37481432	SETMAR_1_peak_1043	62.0756
chr11	37772759	37772760	SETMAR_1_peak_1044	4.96492
chr11	38573167	38573168	SETMAR_1_peak_1045	83.3995
chr11	39112274	39112275	SETMAR_1_peak_1046	75.6414
chr11	40361491	40361492	SETMAR_1_peak_1047	683.279
chr11	40759537	40759538	SETMAR_1_peak_1048	685.542
chr11	41287464	41287465	SETMAR_1_peak_1049	92.899
chr11	42221114	42221115	SETMAR_1_peak_1050	66.5366
chr11	42264020	42264021	SETMAR_1_peak_1051	5.5633
chr11	42626864	42626865	SETMAR_1_peak_1052	7.68894
chr11	43501263	43501264	SETMAR_1_peak_1053	71.0602
chr11	44724306	44724307	SETMAR_1_peak_1054	13.7611
chr11	45030810	45030811	SETMAR_1_peak_1055	84.9685
chr11	45507566	45507567	SETMAR_1_peak_1056	7.04367
chr11	46617791	46617792	SETMAR_1_peak_1057	1.5206
chr11	46845757	46845758	SETMAR_1_peak_1058	1.49263
chr11	47142343	47142344	SETMAR_1_peak_1059	117.469
chr11	47431017	47431018	SETMAR_1_peak_1060	43.523
chr11	47578999	47579000	SETMAR_1_peak_1061	15.4995
chr11	48806191	48806192	SETMAR_1_peak_1062	1.64445
chr11	48828064	48828065	SETMAR_1_peak_1063	5.06042
chr11	48840071	48840072	SETMAR_1_peak_1064a	3.81122
chr11	48840371	48840372	SETMAR_1_peak_1064b	4.85121
chr11	48865667	48865668	SETMAR_1_peak_1065	2.58921
chr11	48873469	48873470	SETMAR_1_peak_1066	4.9347
chr11	48874895	48874896	SETMAR_1_peak_1067	1.74823
chr11	48910842	48910843	SETMAR_1_peak_1068	9.06125
chr11	48924864	48924865	SETMAR_1_peak_1069	1.35521
chr11	48927488	48927489	SETMAR_1_peak_1070	4.39381
chr11	50187597	50187598	SETMAR_1_peak_1071	232.357
chr11	50692524	50692525	SETMAR_1_peak_1072	3.90865
chr11	50763524	50763525	SETMAR_1_peak_1073a	3.26303
chr11	50763769	50763770	SETMAR_1_peak_1073b	3.11421
chr11	50783945	50783946	SETMAR_1_peak_1074a	11.2895
chr11	50784130	50784131	SETMAR_1_peak_1074b	18.6004
chr11	50805040	50805041	SETMAR_1_peak_1075	6.77299
chr11	54549540	54549541	SETMAR_1_peak_1076	8.11187
chr11	54549292	54549293	SETMAR_1_peak_1077a	8.19433
chr11	54549165	54549166	SETMAR_1_peak_1077b	36.9953
chr11	54547127	54547128	SETMAR_1_peak_1078	41.3998
chr11	54546651	54546652	SETMAR_1_peak_1079	9.54175
chr11	54539680	54539681	SETMAR_1_peak_1080	373.72
chr11	54538759	54538760	SETMAR_1_peak_1081	356.151
chr11	54538292	54538293	SETMAR_1_peak_1082	26.1702
chr11	54536571	54536572	SETMAR_1_peak_1083	21.1221
chr11	54536308	54536309	SETMAR_1_peak_1084	117.52
chr11	54535056	54535057	SETMAR_1_peak_1085	6.01693
chr11	54532428	54532429	SETMAR_1_peak_1086	2.16678
chr11	54530405	54530406	SETMAR_1_peak_1087	7.16897
chr11	54528729	54528730	SETMAR_1_peak_1088	226.669
chr11	54528109	54528110	SETMAR_1_peak_1089a	198.253
chr11	54527963	54527964	SETMAR_1_peak_1089b	49.1197
chr11	55230638	55230639	SETMAR_1_peak_1090	3.29717
chr11	55234106	55234107	SETMAR_1_peak_1091	1.79638
chr11	55241307	55241308	SETMAR_1_peak_1092	2.65684
chr11	55257706	55257707	SETMAR_1_peak_1093	4.6026
chr11	55617922	55617923	SETMAR_1_peak_1094	22.8642
chr11	55754283	55754284	SETMAR_1_peak_1095	5.84608
chr11	56172990	56172991	SETMAR_1_peak_1096	3.29717
chr11	56187540	56187541	SETMAR_1_peak_1097	4.11495
chr11	56296092	56296093	SETMAR_1_peak_1098	162.322
chr11	56428555	56428556	SETMAR_1_peak_1099	169.828
chr11	56429795	56429796	SETMAR_1_peak_1100	60.6019
chr11	56638052	56638053	SETMAR_1_peak_1101	99.3396
chr11	57190758	57190759	SETMAR_1_peak_1102	881.474
chr11	57823878	57823879	SETMAR_1_peak_1103	119.145
chr11	58131988	58131989	SETMAR_1_peak_1104	57.6766
chr11	58268326	58268327	SETMAR_1_peak_1105	395.819
chr11	59560327	59560328	SETMAR_1_peak_1106	4.46168
chr11	59911302	59911303	SETMAR_1_peak_1107	78.7272
chr11	59963852	59963853	SETMAR_1_peak_1108	5.84608
chr11	60161092	60161093	SETMAR_1_peak_1109	117.469
chr11	60176069	60176070	SETMAR_1_peak_1110	4.96492
chr11	60280220	60280221	SETMAR_1_peak_1111	80.592
chr11	60337239	60337240	SETMAR_1_peak_1112	7.68894
chr11	61270480	61270481	SETMAR_1_peak_1113a	150.483
chr11	61270779	61270780	SETMAR_1_peak_1113b	6.75444
chr11	62070694	62070695	SETMAR_1_peak_1114a	95.4408
chr11	62071069	62071070	SETMAR_1_peak_1114b	17.7508
chr11	62233353	62233354	SETMAR_1_peak_1115	72.5811
chr11	62475542	62475543	SETMAR_1_peak_1116	11.6531
chr11	62477303	62477304	SETMAR_1_peak_1117	10.6309
chr11	62546836	62546837	SETMAR_1_peak_1118	4.96492
chr11	62600743	62600744	SETMAR_1_peak_1119	2.2781
chr11	62841738	62841739	SETMAR_1_peak_1120	16.0529
chr11	62964456	62964457	SETMAR_1_peak_1121	60.6019
chr11	65575854	65575855	SETMAR_1_peak_1122	4.96492
chr11	66546522	66546523	SETMAR_1_peak_1123	3.29717
chr11	66843191	66843192	SETMAR_1_peak_1124	3.26029
chr11	67118064	67118065	SETMAR_1_peak_1125	2.72718
chr11	67304203	67304204	SETMAR_1_peak_1126	2.01877
chr11	67742689	67742690	SETMAR_1_peak_1127	102.591
chr11	67743046	67743047	SETMAR_1_peak_1128	6.75444
chr11	67790414	67790415	SETMAR_1_peak_1129	36.4553
chr11	67933255	67933256	SETMAR_1_peak_1130	344.474
chr11	68313216	68313217	SETMAR_1_peak_1131	2.30211
chr11	68506102	68506103	SETMAR_1_peak_1132	14.8718
chr11	69031211	69031212	SETMAR_1_peak_1133	112.467
chr11	69350217	69350218	SETMAR_1_peak_1134	787.196
chr11	69725149	69725150	SETMAR_1_peak_1135	100.328
chr11	69906951	69906952	SETMAR_1_peak_1136	86.5439
chr11	70283990	70283991	SETMAR_1_peak_1137	38.9829
chr11	71169015	71169016	SETMAR_1_peak_1138	13.7611
chr11	71662654	71662655	SETMAR_1_peak_1139	544.738
chr11	71802600	71802601	SETMAR_1_peak_1140	69.5457
chr11	72667365	72667366	SETMAR_1_peak_1141	2.52161
chr11	73496368	73496369	SETMAR_1_peak_1142	54.6512
chr11	74260684	74260685	SETMAR_1_peak_1143	5.89399
chr11	74399254	74399255	SETMAR_1_peak_1144	94.5018
chr11	74568393	74568394	SETMAR_1_peak_1145	67.4748
chr11	74952247	74952248	SETMAR_1_peak_1146	204.121
chr11	75956384	75956385	SETMAR_1_peak_1147	37.3583
chr11	76235875	76235876	SETMAR_1_peak_1148	3.22738
chr11	76319388	76319389	SETMAR_1_peak_1149	14.7636
chr11	76530568	76530569	SETMAR_1_peak_1150	120.873
chr11	76694938	76694939	SETMAR_1_peak_1151	46.8227
chr11	76727748	76727749	SETMAR_1_peak_1152	26.5162
chr11	76878253	76878254	SETMAR_1_peak_1153	397.896
chr11	77602755	77602756	SETMAR_1_peak_1154	2.52161
chr11	77657764	77657765	SETMAR_1_peak_1155	2.86661
chr11	77658104	77658105	SETMAR_1_peak_1156	86.57
chr11	78611071	78611072	SETMAR_1_peak_1157	5.78103
chr11	78973754	78973755	SETMAR_1_peak_1158	16.1185
chr11	79315923	79315924	SETMAR_1_peak_1159	131.001
chr11	79838638	79838639	SETMAR_1_peak_1160	101.881
chr11	80321111	80321112	SETMAR_1_peak_1161	4.50025
chr11	81144218	81144219	SETMAR_1_peak_1162	5.84608
chr11	81243628	81243629	SETMAR_1_peak_1163	44.9029
chr11	81373304	81373305	SETMAR_1_peak_1164	2.52161
chr11	81542565	81542566	SETMAR_1_peak_1165	103.438
chr11	82005266	82005267	SETMAR_1_peak_1166	17.0566
chr11	82183810	82183811	SETMAR_1_peak_1167	18.1874
chr11	82227941	82227942	SETMAR_1_peak_1168	4.69659
chr11	83881064	83881065	SETMAR_1_peak_1169	128.942
chr11	85438507	85438508	SETMAR_1_peak_1170	678.82
chr11	85484101	85484102	SETMAR_1_peak_1171	18.227
chr11	85492278	85492279	SETMAR_1_peak_1172	364.873
chr11	86583354	86583355	SETMAR_1_peak_1173	146.548
chr11	86788789	86788790	SETMAR_1_peak_1174	12.6976
chr11	86789982	86789983	SETMAR_1_peak_1175	14.7636
chr11	87089045	87089046	SETMAR_1_peak_1176	93.258
chr11	87098350	87098351	SETMAR_1_peak_1177	3.04252
chr11	88417198	88417199	SETMAR_1_peak_1178	76.1669
chr11	88801332	88801333	SETMAR_1_peak_1179	62.0756
chr11	89474107	89474108	SETMAR_1_peak_1180	97.6774
chr11	89505405	89505406	SETMAR_1_peak_1181	35.4547
chr11	90175733	90175734	SETMAR_1_peak_1182	32.844
chr11	90324791	90324792	SETMAR_1_peak_1183	66.5366
chr11	91154841	91154842	SETMAR_1_peak_1184	7.68894
chr11	92320155	92320156	SETMAR_1_peak_1185	26.626
chr11	93300053	93300054	SETMAR_1_peak_1186	104.225
chr11	93407887	93407888	SETMAR_1_peak_1187	512.237
chr11	94084967	94084968	SETMAR_1_peak_1188	66.048
chr11	94246623	94246624	SETMAR_1_peak_1189	65.1236
chr11	94466558	94466559	SETMAR_1_peak_1190	12.2912
chr11	94474190	94474191	SETMAR_1_peak_1191	1.37767
chr11	95838698	95838699	SETMAR_1_peak_1192	79.8111
chr11	95990956	95990957	SETMAR_1_peak_1193	49.0866
chr11	96212500	96212501	SETMAR_1_peak_1194	89.7101
chr11	97049630	97049631	SETMAR_1_peak_1195	5.84608
chr11	97724587	97724588	SETMAR_1_peak_1196	78.7272
chr11	97885272	97885273	SETMAR_1_peak_1197	30.0014
chr11	97912823	97912824	SETMAR_1_peak_1198	522.485
chr11	97935613	97935614	SETMAR_1_peak_1199	13.7611
chr11	98039221	98039222	SETMAR_1_peak_1200	476.472
chr11	98402853	98402854	SETMAR_1_peak_1201	36.4553
chr11	98537086	98537087	SETMAR_1_peak_1202	107.507
chr11	98757660	98757661	SETMAR_1_peak_1203	4.50025
chr11	100362179	100362180	SETMAR_1_peak_1204	247.619
chr11	100863945	100863946	SETMAR_1_peak_1205	2.2781
chr11	100943150	100943151	SETMAR_1_peak_1206	63.2126
chr11	101753201	101753202	SETMAR_1_peak_1207	96.109
chr11	102111832	102111833	SETMAR_1_peak_1208	3.72255
chr11	102656039	102656040	SETMAR_1_peak_1209	14.2014
chr11	102965273	102965274	SETMAR_1_peak_1210	2.52161
chr11	103015268	103015269	SETMAR_1_peak_1211	31.5552
chr11	103108587	103108588	SETMAR_1_peak_1212	24.4117
chr11	103192997	103192998	SETMAR_1_peak_1213	4.96492
chr11	103353538	103353539	SETMAR_1_peak_1214	80.592
chr11	103393561	103393562	SETMAR_1_peak_1215	14.8421
chr11	103394732	103394733	SETMAR_1_peak_1216	14.8421
chr11	103431536	103431537	SETMAR_1_peak_1217	100.963
chr11	103555286	103555287	SETMAR_1_peak_1218	11.6531
chr11	104295367	104295368	SETMAR_1_peak_1219	7.68894
chr11	104814706	104814707	SETMAR_1_peak_1220	261.111
chr11	106139021	106139022	SETMAR_1_peak_1221	101.881
chr11	106778143	106778144	SETMAR_1_peak_1222	112.467
chr11	107668879	107668880	SETMAR_1_peak_1223	44.1458
chr11	107728088	107728089	SETMAR_1_peak_1224	81.8359
chr11	108010258	108010259	SETMAR_1_peak_1225	88.1242
chr11	108469477	108469478	SETMAR_1_peak_1226	146.366
chr11	108946048	108946049	SETMAR_1_peak_1227	20.4971
chr11	111568449	111568450	SETMAR_1_peak_1228	7.19208
chr11	112783619	112783620	SETMAR_1_peak_1229	23.6775
chr11	113368826	113368827	SETMAR_1_peak_1230	27.3115
chr11	113731675	113731676	SETMAR_1_peak_1231	56.2367
chr11	114086849	114086850	SETMAR_1_peak_1232	92.899
chr11	114881170	114881171	SETMAR_1_peak_1233	30.6917
chr11	116474883	116474884	SETMAR_1_peak_1234	14.8421
chr11	116951473	116951474	SETMAR_1_peak_1235	161.461
chr11	118436327	118436328	SETMAR_1_peak_1236	7.2818
chr11	118486168	118486169	SETMAR_1_peak_1237	65.0432
chr11	118790753	118790754	SETMAR_1_peak_1238	2.86661
chr11	119295992	119295993	SETMAR_1_peak_1239	24.0685
chr11	119759248	119759249	SETMAR_1_peak_1240	4.11495
chr11	119967154	119967155	SETMAR_1_peak_1241	12.6976
chr11	120022695	120022696	SETMAR_1_peak_1242	46.1049
chr11	120582551	120582552	SETMAR_1_peak_1243	145.461
chr11	123881120	123881121	SETMAR_1_peak_1244	593.645
chr11	124688847	124688848	SETMAR_1_peak_1245	71.0602
chr11	124947838	124947839	SETMAR_1_peak_1246	8.78057
chr11	125684917	125684918	SETMAR_1_peak_1247	88.9252
chr11	125992258	125992259	SETMAR_1_peak_1248	30.2785
chr11	126771552	126771553	SETMAR_1_peak_1249	42.1546
chr11	127763628	127763629	SETMAR_1_peak_1250	9.62757
chr11	127798465	127798466	SETMAR_1_peak_1251	66.5366
chr11	128667488	128667489	SETMAR_1_peak_1252	117.717
chr11	128944625	128944626	SETMAR_1_peak_1253	3.2774
chr11	129193365	129193366	SETMAR_1_peak_1254	9.62757
chr11	129336604	129336605	SETMAR_1_peak_1255	12.6976
chr11	129847214	129847215	SETMAR_1_peak_1256	13.7611
chr11	129858262	129858263	SETMAR_1_peak_1257	5.84608
chr11	130873620	130873621	SETMAR_1_peak_1258	33.4601
chr11	133746464	133746465	SETMAR_1_peak_1259	46.7787
chr12	31500	31501	SETMAR_1_peak_1260	5.76076
chr12	12503	12504	SETMAR_1_peak_1261	3.26029
chr12	168521	168522	SETMAR_1_peak_1262	26.626
chr12	331327	331328	SETMAR_1_peak_1263	93.6294
chr12	1085509	1085510	SETMAR_1_peak_1264	1.83388
chr12	1176896	1176897	SETMAR_1_peak_1265	13.5962
chr12	3345445	3345446	SETMAR_1_peak_1266	131.108
chr12	4389595	4389596	SETMAR_1_peak_1267	172.482
chr12	4889958	4889959	SETMAR_1_peak_1268	178.56
chr12	4971505	4971506	SETMAR_1_peak_1269	146.548
chr12	5196795	5196796	SETMAR_1_peak_1270	4.11495
chr12	5267811	5267812	SETMAR_1_peak_1271	326.285
chr12	5413061	5413062	SETMAR_1_peak_1272	443.651
chr12	7166983	7166984	SETMAR_1_peak_1273	5.84608
chr12	7612192	7612193	SETMAR_1_peak_1274	57.6766
chr12	7612627	7612628	SETMAR_1_peak_1275	6.99759
chr12	8229814	8229815	SETMAR_1_peak_1276	113.065
chr12	8366723	8366724	SETMAR_1_peak_1277	14.6113
chr12	8589351	8589352	SETMAR_1_peak_1278	290.54
chr12	9144544	9144545	SETMAR_1_peak_1279	4.11495
chr12	9797060	9797061	SETMAR_1_peak_1280	279.213
chr12	10114869	10114870	SETMAR_1_peak_1281	499.601
chr12	10390213	10390214	SETMAR_1_peak_1282	18.1858
chr12	11977085	11977086	SETMAR_1_peak_1283	149.658
chr12	12145079	12145080	SETMAR_1_peak_1284	137.87
chr12	12402268	12402269	SETMAR_1_peak_1285	3.29717
chr12	12678763	12678764	SETMAR_1_peak_1286	164.19
chr12	12950511	12950512	SETMAR_1_peak_1287	4.96492
chr12	13419959	13419960	SETMAR_1_peak_1288	30.2785
chr12	13587958	13587959	SETMAR_1_peak_1289	116.046
chr12	15054798	15054799	SETMAR_1_peak_1290	4.11495
chr12	16295689	16295690	SETMAR_1_peak_1291	4.11495
chr12	16388138	16388139	SETMAR_1_peak_1292	358.207
chr12	16403549	16403550	SETMAR_1_peak_1293	225.653
chr12	17276706	17276707	SETMAR_1_peak_1294	355.326
chr12	18873849	18873850	SETMAR_1_peak_1295	4.11495
chr12	19470991	19470992	SETMAR_1_peak_1296	69.5305
chr12	19821285	19821286	SETMAR_1_peak_1297	43.7126
chr12	20192578	20192579	SETMAR_1_peak_1298	10.8594
chr12	20627315	20627316	SETMAR_1_peak_1299	29.0123
chr12	21803085	21803086	SETMAR_1_peak_1300	14.8718
chr12	25149220	25149221	SETMAR_1_peak_1301	146.928
chr12	25445524	25445525	SETMAR_1_peak_1302	120.825
chr12	26342605	26342606	SETMAR_1_peak_1303	3.29717
chr12	26462367	26462368	SETMAR_1_peak_1304	72.5811
chr12	26748468	26748469	SETMAR_1_peak_1305	4.96492
chr12	27197150	27197151	SETMAR_1_peak_1306	89.7101
chr12	27542438	27542439	SETMAR_1_peak_1307	104.619
chr12	28291045	28291046	SETMAR_1_peak_1308	9.62757
chr12	28890640	28890641	SETMAR_1_peak_1309	6.42597
chr12	29074256	29074257	SETMAR_1_peak_1310	67.5619
chr12	29120840	29120841	SETMAR_1_peak_1311	19.3231
chr12	31649640	31649641	SETMAR_1_peak_1312	18.4222
chr12	31911532	31911533	SETMAR_1_peak_1313	10.6309
chr12	33041754	33041755	SETMAR_1_peak_1314	745.755
chr12	33393039	33393040	SETMAR_1_peak_1315	238.06
chr12	33412590	33412591	SETMAR_1_peak_1316	692.344
chr12	33518403	33518404	SETMAR_1_peak_1317	31.5552
chr12	34678333	34678334	SETMAR_1_peak_1318a	2.52161
chr12	34678404	34678405	SETMAR_1_peak_1318b	2.16092
chr12	34678553	34678554	SETMAR_1_peak_1318c	11.439
chr12	34678810	34678811	SETMAR_1_peak_1318d	7.51673
chr12	34680794	34680795	SETMAR_1_peak_1319	3.0343
chr12	34681017	34681018	SETMAR_1_peak_1320a	5.32522
chr12	34681140	34681141	SETMAR_1_peak_1320b	6.22718
chr12	34681380	34681381	SETMAR_1_peak_1320c	4.19119
chr12	34686075	34686076	SETMAR_1_peak_1321	12.7736
chr12	34686965	34686966	SETMAR_1_peak_1322	6.13998
chr12	34688625	34688626	SETMAR_1_peak_1323a	13.7381
chr12	34688758	34688759	SETMAR_1_peak_1323b	1.60637
chr12	34688898	34688899	SETMAR_1_peak_1323c	21.5334
chr12	34693509	34693510	SETMAR_1_peak_1324	7.33001
chr12	34697932	34697933	SETMAR_1_peak_1325	1.52826
chr12	37483994	37483995	SETMAR_1_peak_1326	2.52161
chr12	37598138	37598139	SETMAR_1_peak_1327	11.7721
chr12	37605952	37605953	SETMAR_1_peak_1328	5.97771
chr12	37613269	37613270	SETMAR_1_peak_1329	1.66974
chr12	37614033	37614034	SETMAR_1_peak_1330a	5.372
chr12	37614160	37614161	SETMAR_1_peak_1330b	2.50311
chr12	37615409	37615410	SETMAR_1_peak_1331	4.02588
chr12	37626193	37626194	SETMAR_1_peak_1332	1.93938
chr12	37643050	37643051	SETMAR_1_peak_1333	2.56791
chr12	37650903	37650904	SETMAR_1_peak_1334	2.84342
chr12	37656089	37656090	SETMAR_1_peak_1335	3.15164
chr12	37695741	37695742	SETMAR_1_peak_1336	3.82952
chr12	37705156	37705157	SETMAR_1_peak_1337	5.52745
chr12	37711200	37711201	SETMAR_1_peak_1338	4.24296
chr12	37725371	37725372	SETMAR_1_peak_1339	2.70736
chr12	37730287	37730288	SETMAR_1_peak_1340	2.03463
chr12	38142997	38142998	SETMAR_1_peak_1341	15.7718
chr12	38150034	38150035	SETMAR_1_peak_1342	2.87498
chr12	38529095	38529096	SETMAR_1_peak_1343	46.2874
chr12	38655174	38655175	SETMAR_1_peak_1344	237.729
chr12	38913300	38913301	SETMAR_1_peak_1345	22.8642
chr12	39135648	39135649	SETMAR_1_peak_1346	77.1812
chr12	39289701	39289702	SETMAR_1_peak_1347	101.611
chr12	39914650	39914651	SETMAR_1_peak_1348	89.0717
chr12	40165832	40165833	SETMAR_1_peak_1349	6.99759
chr12	40421563	40421564	SETMAR_1_peak_1350	66.5366
chr12	40492468	40492469	SETMAR_1_peak_1351	369.987
chr12	40645945	40645946	SETMAR_1_peak_1352	30.6917
chr12	40793906	40793907	SETMAR_1_peak_1353	50.4986
chr12	41137557	41137558	SETMAR_1_peak_1354	9.70367
chr12	41223039	41223040	SETMAR_1_peak_1355	108.139
chr12	42079786	42079787	SETMAR_1_peak_1356	17.112
chr12	42468454	42468455	SETMAR_1_peak_1357	22.8642
chr12	43059008	43059009	SETMAR_1_peak_1358	81.8359
chr12	43291560	43291561	SETMAR_1_peak_1359	2.5703
chr12	43292059	43292060	SETMAR_1_peak_1360	65.0432
chr12	43983510	43983511	SETMAR_1_peak_1361	58.4575
chr12	45119855	45119856	SETMAR_1_peak_1362	7.65973
chr12	45271440	45271441	SETMAR_1_peak_1363	6.75444
chr12	45736959	45736960	SETMAR_1_peak_1364	11.6531
chr12	46386415	46386416	SETMAR_1_peak_1365	671.972
chr12	47559625	47559626	SETMAR_1_peak_1366	147.131
chr12	47880706	47880707	SETMAR_1_peak_1367	6.42597
chr12	47957887	47957888	SETMAR_1_peak_1368	3.72255
chr12	49927487	49927488	SETMAR_1_peak_1369	129.547
chr12	50024401	50024402	SETMAR_1_peak_1370	3.29717
chr12	50151375	50151376	SETMAR_1_peak_1371	21.6422
chr12	50812315	50812316	SETMAR_1_peak_1372	5.84608
chr12	51049961	51049962	SETMAR_1_peak_1373	78.7272
chr12	51238991	51238992	SETMAR_1_peak_1374	1.93938
chr12	51415200	51415201	SETMAR_1_peak_1375	92.1122
chr12	51590397	51590398	SETMAR_1_peak_1376a	2.91726
chr12	51590475	51590476	SETMAR_1_peak_1376b	3.96335
chr12	51797021	51797022	SETMAR_1_peak_1377	72.5811
chr12	52456966	52456967	SETMAR_1_peak_1378	11.6531
chr12	54528508	54528509	SETMAR_1_peak_1379	11.3046
chr12	54920143	54920144	SETMAR_1_peak_1380	31.5552
chr12	55196394	55196395	SETMAR_1_peak_1381	71.4224
chr12	55555060	55555061	SETMAR_1_peak_1382	109.155
chr12	56630409	56630410	SETMAR_1_peak_1383	1.79818
chr12	56635786	56635787	SETMAR_1_peak_1384	4.11495
chr12	58213878	58213879	SETMAR_1_peak_1385	102.591
chr12	58321420	58321421	SETMAR_1_peak_1386	97.2368
chr12	58350933	58350934	SETMAR_1_peak_1387	12.6976
chr12	59872438	59872439	SETMAR_1_peak_1388	49.0866
chr12	59915325	59915326	SETMAR_1_peak_1389	14.7636
chr12	60026834	60026835	SETMAR_1_peak_1390	13.7611
chr12	60160742	60160743	SETMAR_1_peak_1391	4.96492
chr12	60439803	60439804	SETMAR_1_peak_1392	6.75444
chr12	60472516	60472517	SETMAR_1_peak_1393	647.2
chr12	62688452	62688453	SETMAR_1_peak_1394	85.5309
chr12	63073157	63073158	SETMAR_1_peak_1395	176.202
chr12	63120364	63120365	SETMAR_1_peak_1396	21.0222
chr12	63524151	63524152	SETMAR_1_peak_1397	169.163
chr12	63671048	63671049	SETMAR_1_peak_1398	71.0602
chr12	63865046	63865047	SETMAR_1_peak_1399	59.1355
chr12	63869764	63869765	SETMAR_1_peak_1400	6.75444
chr12	63882126	63882127	SETMAR_1_peak_1401	81.8359
chr12	64102185	64102186	SETMAR_1_peak_1402	89.7101
chr12	64158796	64158797	SETMAR_1_peak_1403	78.7272
chr12	64622538	64622539	SETMAR_1_peak_1404	166.07
chr12	65412609	65412610	SETMAR_1_peak_1405	21.6735
chr12	67280239	67280240	SETMAR_1_peak_1406	17.112
chr12	67628269	67628270	SETMAR_1_peak_1407	36.4553
chr12	67700623	67700624	SETMAR_1_peak_1408	38.9453
chr12	69163876	69163877	SETMAR_1_peak_1409	174.137
chr12	69801957	69801958	SETMAR_1_peak_1410	3.64783
chr12	70225923	70225924	SETMAR_1_peak_1411	2.52161
chr12	70528056	70528057	SETMAR_1_peak_1412	29.0123
chr12	71874180	71874181	SETMAR_1_peak_1413	56.2266
chr12	71965648	71965649	SETMAR_1_peak_1414	66.5366
chr12	73245674	73245675	SETMAR_1_peak_1415	60.6019
chr12	73882055	73882056	SETMAR_1_peak_1416	13.7611
chr12	74020246	74020247	SETMAR_1_peak_1417	21.0222
chr12	74390069	74390070	SETMAR_1_peak_1418	2.52161
chr12	75093945	75093946	SETMAR_1_peak_1419	141.33
chr12	75511516	75511517	SETMAR_1_peak_1420	1.5206
chr12	76909233	76909234	SETMAR_1_peak_1421	56.2266
chr12	78597541	78597542	SETMAR_1_peak_1422	88.1242
chr12	78782878	78782879	SETMAR_1_peak_1423	141.33
chr12	80035151	80035152	SETMAR_1_peak_1424	5.25067
chr12	80552464	80552465	SETMAR_1_peak_1425	12.6976
chr12	80929123	80929124	SETMAR_1_peak_1426	62.4323
chr12	81379841	81379842	SETMAR_1_peak_1427	96.109
chr12	81875328	81875329	SETMAR_1_peak_1428	56.2367
chr12	82012379	82012380	SETMAR_1_peak_1429	698.501
chr12	82264960	82264961	SETMAR_1_peak_1430	328.855
chr12	83008130	83008131	SETMAR_1_peak_1431	13.7611
chr12	83470154	83470155	SETMAR_1_peak_1432	18.1874
chr12	84757560	84757561	SETMAR_1_peak_1433	66.5366
chr12	85555886	85555887	SETMAR_1_peak_1434	36.7746
chr12	85647298	85647299	SETMAR_1_peak_1435	102.591
chr12	85879993	85879994	SETMAR_1_peak_1436	31.5129
chr12	85934683	85934684	SETMAR_1_peak_1437	102.591
chr12	86015218	86015219	SETMAR_1_peak_1438	619.433
chr12	86291741	86291742	SETMAR_1_peak_1439	20.4971
chr12	86552938	86552939	SETMAR_1_peak_1440	15.6426
chr12	86980747	86980748	SETMAR_1_peak_1441	24.0685
chr12	87257032	87257033	SETMAR_1_peak_1442	6.75444
chr12	88242166	88242167	SETMAR_1_peak_1443	96.109
chr12	88948890	88948891	SETMAR_1_peak_1444	167.914
chr12	89038057	89038058	SETMAR_1_peak_1445	2.52161
chr12	89105258	89105259	SETMAR_1_peak_1446	27.7581
chr12	89340794	89340795	SETMAR_1_peak_1447	17.7012
chr12	89778911	89778912	SETMAR_1_peak_1448	5.84608
chr12	90921160	90921161	SETMAR_1_peak_1449a	7.68894
chr12	90921560	90921561	SETMAR_1_peak_1449b	34.1441
chr12	91124751	91124752	SETMAR_1_peak_1450	34.1441
chr12	91647670	91647671	SETMAR_1_peak_1451	42.1546
chr12	91818044	91818045	SETMAR_1_peak_1452	38.105
chr12	92247425	92247426	SETMAR_1_peak_1453	36.4553
chr12	92718353	92718354	SETMAR_1_peak_1454	122.509
chr12	92753072	92753073	SETMAR_1_peak_1455	105.864
chr12	93097300	93097301	SETMAR_1_peak_1456	207.92
chr12	94349450	94349451	SETMAR_1_peak_1457	9.62757
chr12	95284694	95284695	SETMAR_1_peak_1458	42.1546
chr12	95435533	95435534	SETMAR_1_peak_1459	92.899
chr12	95549387	95549388	SETMAR_1_peak_1460	2.2781
chr12	97197356	97197357	SETMAR_1_peak_1461	18.1874
chr12	97281492	97281493	SETMAR_1_peak_1462	94.7387
chr12	97578019	97578020	SETMAR_1_peak_1463	105.864
chr12	97904730	97904731	SETMAR_1_peak_1464	30.2785
chr12	98358333	98358334	SETMAR_1_peak_1465	433.485
chr12	99884074	99884075	SETMAR_1_peak_1466	575.955
chr12	100073521	100073522	SETMAR_1_peak_1467	99.3396
chr12	101542865	101542866	SETMAR_1_peak_1468	6.75444
chr12	101959509	101959510	SETMAR_1_peak_1469	20.4971
chr12	102926551	102926552	SETMAR_1_peak_1470	102.114
chr12	103200790	103200791	SETMAR_1_peak_1471	101.138
chr12	103504000	103504001	SETMAR_1_peak_1472	17.0566
chr12	103662145	103662146	SETMAR_1_peak_1473	16.6892
chr12	104199945	104199946	SETMAR_1_peak_1474	12.177
chr12	104559918	104559919	SETMAR_1_peak_1475	131.001
chr12	104951772	104951773	SETMAR_1_peak_1476	138.974
chr12	104966159	104966160	SETMAR_1_peak_1477	62.0756
chr12	105085446	105085447	SETMAR_1_peak_1478	7.7386
chr12	105264168	105264169	SETMAR_1_peak_1479	2.52161
chr12	105279322	105279323	SETMAR_1_peak_1480	59.1355
chr12	105327954	105327955	SETMAR_1_peak_1481	11.6531
chr12	105400459	105400460	SETMAR_1_peak_1482	152.164
chr12	105661864	105661865	SETMAR_1_peak_1483	27.7581
chr12	105706021	105706022	SETMAR_1_peak_1484	4.11495
chr12	106588658	106588659	SETMAR_1_peak_1485	18.1874
chr12	106850580	106850581	SETMAR_1_peak_1486	2.48274
chr12	108732903	108732904	SETMAR_1_peak_1487	44.2767
chr12	108862776	108862777	SETMAR_1_peak_1488	220.101
chr12	108909253	108909254	SETMAR_1_peak_1489	34.1441
chr12	109020952	109020953	SETMAR_1_peak_1490	4.11495
chr12	109151916	109151917	SETMAR_1_peak_1491	51.2576
chr12	109481857	109481858	SETMAR_1_peak_1492	18.2342
chr12	109859918	109859919	SETMAR_1_peak_1493	120.825
chr12	109981867	109981868	SETMAR_1_peak_1494	93.8294
chr12	110632637	110632638	SETMAR_1_peak_1495	12.6976
chr12	111344905	111344906	SETMAR_1_peak_1496	146.928
chr12	111345772	111345773	SETMAR_1_peak_1497a	38.105
chr12	111346146	111346147	SETMAR_1_peak_1497b	26.7321
chr12	111356538	111356539	SETMAR_1_peak_1498	4.11495
chr12	112717433	112717434	SETMAR_1_peak_1499	26.7321
chr12	114903780	114903781	SETMAR_1_peak_1500	2.52161
chr12	115032617	115032618	SETMAR_1_peak_1501	4.11495
chr12	115080850	115080851	SETMAR_1_peak_1502	5.84608
chr12	115527066	115527067	SETMAR_1_peak_1503	193.959
chr12	116066569	116066570	SETMAR_1_peak_1504	390.521
chr12	116500455	116500456	SETMAR_1_peak_1505	118.725
chr12	116878759	116878760	SETMAR_1_peak_1506	2.52161
chr12	116891222	116891223	SETMAR_1_peak_1507	514.433
chr12	116910922	116910923	SETMAR_1_peak_1508	4.24296
chr12	117273526	117273527	SETMAR_1_peak_1509	26.5162
chr12	117278295	117278296	SETMAR_1_peak_1510	219.144
chr12	117949155	117949156	SETMAR_1_peak_1511	164.726
chr12	118044984	118044985	SETMAR_1_peak_1512	53.4967
chr12	118877017	118877018	SETMAR_1_peak_1513	6.75444
chr12	119422847	119422848	SETMAR_1_peak_1514	480.251
chr12	122754701	122754702	SETMAR_1_peak_1515	21.0222
chr12	122808329	122808330	SETMAR_1_peak_1516	195.267
chr12	123602038	123602039	SETMAR_1_peak_1517	5.16785
chr12	123657162	123657163	SETMAR_1_peak_1518	20.1777
chr12	123812050	123812051	SETMAR_1_peak_1519	67.4748
chr12	124584315	124584316	SETMAR_1_peak_1520a	4.56369
chr12	124584682	124584683	SETMAR_1_peak_1520b	446.698
chr12	124717869	124717870	SETMAR_1_peak_1521	7.87788
chr12	124718611	124718612	SETMAR_1_peak_1522	303.659
chr12	125256735	125256736	SETMAR_1_peak_1523	790.97
chr12	125595573	125595574	SETMAR_1_peak_1524	6.75444
chr12	126911345	126911346	SETMAR_1_peak_1525	38.105
chr12	127047165	127047166	SETMAR_1_peak_1526	10.6309
chr12	127166003	127166004	SETMAR_1_peak_1527	21.5967
chr12	127395834	127395835	SETMAR_1_peak_1528	128.973
chr12	127459663	127459664	SETMAR_1_peak_1529	44.1458
chr12	127668665	127668666	SETMAR_1_peak_1530	36.7746
chr12	128328838	128328839	SETMAR_1_peak_1531	193.144
chr12	129555773	129555774	SETMAR_1_peak_1532	3.29717
chr12	129848216	129848217	SETMAR_1_peak_1533	36.7746
chr12	129859352	129859353	SETMAR_1_peak_1534	395.765
chr12	131454660	131454661	SETMAR_1_peak_1535	3.29717
chr12	131950353	131950354	SETMAR_1_peak_1536	2.52161
chr12	132211410	132211411	SETMAR_1_peak_1537	12.6976
chr12	132617648	132617649	SETMAR_1_peak_1538	4.96492
chr12	132762538	132762539	SETMAR_1_peak_1539	388.6
chr13	18653524	18653525	SETMAR_1_peak_1540	22.8642
chr13	19140082	19140083	SETMAR_1_peak_1541	4.11495
chr13	19982623	19982624	SETMAR_1_peak_1542	46.2874
chr13	20265011	20265012	SETMAR_1_peak_1543	6.75444
chr13	20575751	20575752	SETMAR_1_peak_1544	2.5703
chr13	20613781	20613782	SETMAR_1_peak_1545	30.2785
chr13	25246547	25246548	SETMAR_1_peak_1546	57.6766
chr13	26229990	26229991	SETMAR_1_peak_1547	105.864
chr13	26410258	26410259	SETMAR_1_peak_1548	80.2792
chr13	26901462	26901463	SETMAR_1_peak_1549	8.71782
chr13	27459638	27459639	SETMAR_1_peak_1550	20.1246
chr13	27563416	27563417	SETMAR_1_peak_1551	80.2792
chr13	28202880	28202881	SETMAR_1_peak_1552	109.155
chr13	29081586	29081587	SETMAR_1_peak_1553	162.409
chr13	29251408	29251409	SETMAR_1_peak_1554	42.1546
chr13	29571137	29571138	SETMAR_1_peak_1555	39.4446
chr13	30206647	30206648	SETMAR_1_peak_1556	132.711
chr13	31908002	31908003	SETMAR_1_peak_1557	49.0866
chr13	33041435	33041436	SETMAR_1_peak_1558	6.75444
chr13	33336929	33336930	SETMAR_1_peak_1559	36.7746
chr13	33753459	33753460	SETMAR_1_peak_1560	121.797
chr13	33912049	33912050	SETMAR_1_peak_1561	92.899
chr13	34200357	34200358	SETMAR_1_peak_1562	17.0566
chr13	34516528	34516529	SETMAR_1_peak_1563	8.64762
chr13	34537597	34537598	SETMAR_1_peak_1564	24.0685
chr13	34537968	34537969	SETMAR_1_peak_1565	25.5657
chr13	35002626	35002627	SETMAR_1_peak_1566	40.795
chr13	35240036	35240037	SETMAR_1_peak_1567	63.7751
chr13	35858700	35858701	SETMAR_1_peak_1568	97.2368
chr13	36728659	36728660	SETMAR_1_peak_1569	100.963
chr13	37982789	37982790	SETMAR_1_peak_1570	6.99759
chr13	38322334	38322335	SETMAR_1_peak_1571	40.795
chr13	40771223	40771224	SETMAR_1_peak_1572	7.40438
chr13	41290768	41290769	SETMAR_1_peak_1573	63.5562
chr13	41961155	41961156	SETMAR_1_peak_1574	5.1028
chr13	41973105	41973106	SETMAR_1_peak_1575	63.2126
chr13	42763469	42763470	SETMAR_1_peak_1576	85.0672
chr13	42999222	42999223	SETMAR_1_peak_1577	29.5572
chr13	43878246	43878247	SETMAR_1_peak_1578	25.2858
chr13	44361577	44361578	SETMAR_1_peak_1579	51.9183
chr13	44836547	44836548	SETMAR_1_peak_1580	62.0756
chr13	45813660	45813661	SETMAR_1_peak_1581	9.62757
chr13	45815050	45815051	SETMAR_1_peak_1582	31.5552
chr13	46091256	46091257	SETMAR_1_peak_1583	122.509
chr13	47213325	47213326	SETMAR_1_peak_1584	7.87788
chr13	47622916	47622917	SETMAR_1_peak_1585	55.4336
chr13	47719350	47719351	SETMAR_1_peak_1586	216.635
chr13	47925041	47925042	SETMAR_1_peak_1587	16.6892
chr13	47966532	47966533	SETMAR_1_peak_1588	182.187
chr13	48584403	48584404	SETMAR_1_peak_1589	155.535
chr13	48922846	48922847	SETMAR_1_peak_1590	2.5703
chr13	48930188	48930189	SETMAR_1_peak_1591	96.109
chr13	48992843	48992844	SETMAR_1_peak_1592	10.6309
chr13	49172971	49172972	SETMAR_1_peak_1593	13.5962
chr13	49412385	49412386	SETMAR_1_peak_1594	6.23886
chr13	50337866	50337867	SETMAR_1_peak_1595	36.4553
chr13	50363180	50363181	SETMAR_1_peak_1596	22.8642
chr13	51194136	51194137	SETMAR_1_peak_1597	20.4971
chr13	51488255	51488256	SETMAR_1_peak_1598	71.0602
chr13	53986484	53986485	SETMAR_1_peak_1599	5.30638
chr13	54495344	54495345	SETMAR_1_peak_1600	12.6976
chr13	54805926	54805927	SETMAR_1_peak_1601	238.06
chr13	54899006	54899007	SETMAR_1_peak_1602	42.1546
chr13	55219103	55219104	SETMAR_1_peak_1603	5.84608
chr13	56741553	56741554	SETMAR_1_peak_1604	35.4547
chr13	57449489	57449490	SETMAR_1_peak_1605	78.7272
chr13	58937292	58937293	SETMAR_1_peak_1606	10.647
chr13	58949795	58949796	SETMAR_1_peak_1607	3.72255
chr13	59501194	59501195	SETMAR_1_peak_1608	169.553
chr13	60222582	60222583	SETMAR_1_peak_1609	66.5366
chr13	60452727	60452728	SETMAR_1_peak_1610	107.507
chr13	61760315	61760316	SETMAR_1_peak_1611	787.635
chr13	61773951	61773952	SETMAR_1_peak_1612	1.37077
chr13	61801943	61801944	SETMAR_1_peak_1613	2.67453
chr13	61953013	61953014	SETMAR_1_peak_1614	872.61
chr13	61986043	61986044	SETMAR_1_peak_1615	4.16923
chr13	62059181	62059182	SETMAR_1_peak_1616	5.61422
chr13	62064334	62064335	SETMAR_1_peak_1617	1.43656
chr13	62081598	62081599	SETMAR_1_peak_1618	1.84654
chr13	62160082	62160083	SETMAR_1_peak_1619	1.53744
chr13	62240494	62240495	SETMAR_1_peak_1620	1.79638
chr13	62343182	62343183	SETMAR_1_peak_1621	2.16842
chr13	62376955	62376956	SETMAR_1_peak_1622	1.48478
chr13	62531943	62531944	SETMAR_1_peak_1623	2.883
chr13	62639786	62639787	SETMAR_1_peak_1624	18.6134
chr13	62729982	62729983	SETMAR_1_peak_1625	1.72918
chr13	62830544	62830545	SETMAR_1_peak_1626	603.768
chr13	62839237	62839238	SETMAR_1_peak_1627	2.61635
chr13	63010262	63010263	SETMAR_1_peak_1628	2.20561
chr13	63189911	63189912	SETMAR_1_peak_1629	490.525
chr13	63448999	63449000	SETMAR_1_peak_1630	3.36633
chr13	63698070	63698071	SETMAR_1_peak_1631	3.15421
chr13	63822734	63822735	SETMAR_1_peak_1632	2.52161
chr13	63906845	63906846	SETMAR_1_peak_1633	1.79638
chr13	64099223	64099224	SETMAR_1_peak_1634	2.48607
chr13	64103881	64103882	SETMAR_1_peak_1635	1.74823
chr13	64108396	64108397	SETMAR_1_peak_1636	1047.59
chr13	64239586	64239587	SETMAR_1_peak_1637	2.055
chr13	64259789	64259790	SETMAR_1_peak_1638	137.194
chr13	64328934	64328935	SETMAR_1_peak_1639	2.39252
chr13	64373583	64373584	SETMAR_1_peak_1640	2.45464
chr13	64381996	64381997	SETMAR_1_peak_1641	1.31381
chr13	64478472	64478473	SETMAR_1_peak_1642	84.0837
chr13	64833655	64833656	SETMAR_1_peak_1643	3.50356
chr13	64973844	64973845	SETMAR_1_peak_1644	2.29194
chr13	65238972	65238973	SETMAR_1_peak_1645	2.45464
chr13	65410980	65410981	SETMAR_1_peak_1646	799.321
chr13	65498432	65498433	SETMAR_1_peak_1647	1.58231
chr13	65506734	65506735	SETMAR_1_peak_1648	3.56315
chr13	65588169	65588170	SETMAR_1_peak_1649	2.84889
chr13	65851393	65851394	SETMAR_1_peak_1650	75.6766
chr13	65864237	65864238	SETMAR_1_peak_1651	439.349
chr13	66516550	66516551	SETMAR_1_peak_1652	2.27621
chr13	66762321	66762322	SETMAR_1_peak_1653	1.58231
chr13	66791494	66791495	SETMAR_1_peak_1654	455.189
chr13	66851662	66851663	SETMAR_1_peak_1655	340.223
chr13	66962230	66962231	SETMAR_1_peak_1656	2.99046
chr13	67165523	67165524	SETMAR_1_peak_1657	1.92296
chr13	67324788	67324789	SETMAR_1_peak_1658	2.30211
chr13	67680574	67680575	SETMAR_1_peak_1659	3.54849
chr13	67702396	67702397	SETMAR_1_peak_1660	3.00625
chr13	67853598	67853599	SETMAR_1_peak_1661	204.928
chr13	67901731	67901732	SETMAR_1_peak_1662	180.405
chr13	68018919	68018920	SETMAR_1_peak_1663	2.08367
chr13	68206681	68206682	SETMAR_1_peak_1664	2.30211
chr13	68232779	68232780	SETMAR_1_peak_1665	3.2774
chr13	68510279	68510280	SETMAR_1_peak_1666	4.27771
chr13	68820928	68820929	SETMAR_1_peak_1667	128.985
chr13	68984645	68984646	SETMAR_1_peak_1668	2.03065
chr13	68997737	68997738	SETMAR_1_peak_1669	50.9647
chr13	69328877	69328878	SETMAR_1_peak_1670	238.877
chr13	69494358	69494359	SETMAR_1_peak_1671	2.42972
chr13	69966042	69966043	SETMAR_1_peak_1672	4.56369
chr13	70298871	70298872	SETMAR_1_peak_1673	120.674
chr13	70669841	70669842	SETMAR_1_peak_1674	1.79638
chr13	70763029	70763030	SETMAR_1_peak_1675	2.63344
chr13	70817514	70817515	SETMAR_1_peak_1676	2.76876
chr13	70901209	70901210	SETMAR_1_peak_1677	98.7206
chr13	70967939	70967940	SETMAR_1_peak_1678	1.32862
chr13	71250283	71250284	SETMAR_1_peak_1679	1.55199
chr13	71330847	71330848	SETMAR_1_peak_1680	4.00742
chr13	71434818	71434819	SETMAR_1_peak_1681	1.64445
chr13	71508570	71508571	SETMAR_1_peak_1682	1.32346
chr13	71787276	71787277	SETMAR_1_peak_1683	2.01877
chr13	71854998	71854999	SETMAR_1_peak_1684	2.75639
chr13	71929541	71929542	SETMAR_1_peak_1685	29.0981
chr13	72329709	72329710	SETMAR_1_peak_1686	14.4212
chr13	72372752	72372753	SETMAR_1_peak_1687	4.6122
chr13	72412735	72412736	SETMAR_1_peak_1688	4.31002
chr13	72633267	72633268	SETMAR_1_peak_1689	1.51093
chr13	72639576	72639577	SETMAR_1_peak_1690	378.329
chr13	73059292	73059293	SETMAR_1_peak_1691	3.98302
chr13	73140782	73140783	SETMAR_1_peak_1692	2.76902
chr13	73580520	73580521	SETMAR_1_peak_1693	141.942
chr13	73583386	73583387	SETMAR_1_peak_1694	1.6831
chr13	73841736	73841737	SETMAR_1_peak_1695	117.749
chr13	74181157	74181158	SETMAR_1_peak_1696	3.39623
chr13	74310999	74311000	SETMAR_1_peak_1697	13.3645
chr13	74361383	74361384	SETMAR_1_peak_1698	2.0903
chr13	74715174	74715175	SETMAR_1_peak_1699	17.477
chr13	74928101	74928102	SETMAR_1_peak_1700	5.01571
chr13	75005369	75005370	SETMAR_1_peak_1701	35.6371
chr13	75047897	75047898	SETMAR_1_peak_1702	5.13805
chr13	75337928	75337929	SETMAR_1_peak_1703	12.8589
chr13	75437186	75437187	SETMAR_1_peak_1704	1.42137
chr13	75511644	75511645	SETMAR_1_peak_1705	402.092
chr13	75562893	75562894	SETMAR_1_peak_1706	2.44045
chr13	75585379	75585380	SETMAR_1_peak_1707	1.37767
chr13	75636057	75636058	SETMAR_1_peak_1708	1.81554
chr13	76276604	76276605	SETMAR_1_peak_1709	1.77868
chr13	76412123	76412124	SETMAR_1_peak_1710	2.11805
chr13	76754470	76754471	SETMAR_1_peak_1711	15.0021
chr13	77207165	77207166	SETMAR_1_peak_1712	2.40181
chr13	77379229	77379230	SETMAR_1_peak_1713	268.851
chr13	77697925	77697926	SETMAR_1_peak_1714	1.92692
chr13	78172270	78172271	SETMAR_1_peak_1715	1.37767
chr13	78449389	78449390	SETMAR_1_peak_1716	2.20485
chr13	78558759	78558760	SETMAR_1_peak_1717	2.7548
chr13	78622453	78622454	SETMAR_1_peak_1718	2.69892
chr13	78778063	78778064	SETMAR_1_peak_1719	4.27771
chr13	78848766	78848767	SETMAR_1_peak_1720	2.76902
chr13	78868151	78868152	SETMAR_1_peak_1721	24.1576
chr13	79013423	79013424	SETMAR_1_peak_1722	1.93631
chr13	79173874	79173875	SETMAR_1_peak_1723	3.82952
chr13	79219196	79219197	SETMAR_1_peak_1724	16.6891
chr13	79241431	79241432	SETMAR_1_peak_1725	2.2781
chr13	79271156	79271157	SETMAR_1_peak_1726	13.0588
chr13	79495490	79495491	SETMAR_1_peak_1727	90.7976
chr13	79514168	79514169	SETMAR_1_peak_1728	26.0015
chr13	79934158	79934159	SETMAR_1_peak_1729	1.65895
chr13	79946779	79946780	SETMAR_1_peak_1730	1.56175
chr13	79954751	79954752	SETMAR_1_peak_1731	1.85403
chr13	80370599	80370600	SETMAR_1_peak_1732	1.79638
chr13	80469256	80469257	SETMAR_1_peak_1733	6.09523
chr13	81408543	81408544	SETMAR_1_peak_1734	10.9667
chr13	81843265	81843266	SETMAR_1_peak_1735	1.44948
chr13	81900657	81900658	SETMAR_1_peak_1736	2.20731
chr13	81935819	81935820	SETMAR_1_peak_1737	4.08948
chr13	81984029	81984030	SETMAR_1_peak_1738	176.202
chr13	81990453	81990454	SETMAR_1_peak_1739	23.6775
chr13	82330976	82330977	SETMAR_1_peak_1740	2.27246
chr13	82384073	82384074	SETMAR_1_peak_1741	4.01736
chr13	82384449	82384450	SETMAR_1_peak_1742	4.16406
chr13	82643937	82643938	SETMAR_1_peak_1743	3.29601
chr13	82767109	82767110	SETMAR_1_peak_1744	5.24345
chr13	82831195	82831196	SETMAR_1_peak_1745	64.3122
chr13	82859724	82859725	SETMAR_1_peak_1746	520.589
chr13	83019682	83019683	SETMAR_1_peak_1747	128.715
chr13	83335463	83335464	SETMAR_1_peak_1748	1.37767
chr13	83605769	83605770	SETMAR_1_peak_1749	2.05582
chr13	84679162	84679163	SETMAR_1_peak_1750	4.08948
chr13	84742167	84742168	SETMAR_1_peak_1751	3.08067
chr13	84925673	84925674	SETMAR_1_peak_1752	3.63673
chr13	84978024	84978025	SETMAR_1_peak_1753	2.10532
chr13	85457772	85457773	SETMAR_1_peak_1754	1.90111
chr13	85637133	85637134	SETMAR_1_peak_1755	3.85681
chr13	85675378	85675379	SETMAR_1_peak_1756	13.3645
chr13	85899103	85899104	SETMAR_1_peak_1757	4.11495
chr13	85987131	85987132	SETMAR_1_peak_1758	3.59057
chr13	86020993	86020994	SETMAR_1_peak_1759	1.79638
chr13	86081129	86081130	SETMAR_1_peak_1760	12.6247
chr13	86318401	86318402	SETMAR_1_peak_1761	3.48516
chr13	86443329	86443330	SETMAR_1_peak_1762	5.84608
chr13	86619727	86619728	SETMAR_1_peak_1763	2.57016
chr13	86818753	86818754	SETMAR_1_peak_1764	1.98234
chr13	86885504	86885505	SETMAR_1_peak_1765	1.42689
chr13	87419246	87419247	SETMAR_1_peak_1766	3.44029
chr13	87473034	87473035	SETMAR_1_peak_1767	2.30683
chr13	87487688	87487689	SETMAR_1_peak_1768	1.79638
chr13	87730984	87730985	SETMAR_1_peak_1769	344.402
chr13	88187903	88187904	SETMAR_1_peak_1770	294.74
chr13	88318670	88318671	SETMAR_1_peak_1771	96.0645
chr13	88490877	88490878	SETMAR_1_peak_1772	1.79638
chr13	88500102	88500103	SETMAR_1_peak_1773	223.706
chr13	88691672	88691673	SETMAR_1_peak_1774	152.662
chr13	88816816	88816817	SETMAR_1_peak_1775	1.70788
chr13	88966009	88966010	SETMAR_1_peak_1776	231.097
chr13	89088221	89088222	SETMAR_1_peak_1777	1.74823
chr13	89158361	89158362	SETMAR_1_peak_1778	3.90615
chr13	89298908	89298909	SETMAR_1_peak_1779	1.37767
chr13	89377908	89377909	SETMAR_1_peak_1780	4.11495
chr13	89468566	89468567	SETMAR_1_peak_1781	23.5514
chr13	89748971	89748972	SETMAR_1_peak_1782a	4.31002
chr13	89749087	89749088	SETMAR_1_peak_1782b	1.74823
chr13	90252312	90252313	SETMAR_1_peak_1783	2.1945
chr13	90627957	90627958	SETMAR_1_peak_1784	3.27816
chr13	90797682	90797683	SETMAR_1_peak_1785	272.066
chr13	91280358	91280359	SETMAR_1_peak_1786	3.17202
chr13	91882828	91882829	SETMAR_1_peak_1787	256.805
chr13	92103728	92103729	SETMAR_1_peak_1788	1.93938
chr13	92156593	92156594	SETMAR_1_peak_1789	573.699
chr13	92401701	92401702	SETMAR_1_peak_1790	3.26029
chr13	92411902	92411903	SETMAR_1_peak_1791	309.396
chr13	92514549	92514550	SETMAR_1_peak_1792	4.11495
chr13	92966516	92966517	SETMAR_1_peak_1793	1.53832
chr13	93365348	93365349	SETMAR_1_peak_1794	2.023
chr13	93404918	93404919	SETMAR_1_peak_1795	3.29717
chr13	93642286	93642287	SETMAR_1_peak_1796	2.90958
chr13	93687339	93687340	SETMAR_1_peak_1797	117.717
chr13	93712779	93712780	SETMAR_1_peak_1798	22.2808
chr13	93912670	93912671	SETMAR_1_peak_1799	3.29717
chr13	94207868	94207869	SETMAR_1_peak_1800	114.626
chr13	94541590	94541591	SETMAR_1_peak_1801a	19.0582
chr13	94541811	94541812	SETMAR_1_peak_1801b	3.96335
chr13	94610687	94610688	SETMAR_1_peak_1802	244.527
chr13	94747740	94747741	SETMAR_1_peak_1803	4.11495
chr13	95176324	95176325	SETMAR_1_peak_1804	7.68894
chr13	95570994	95570995	SETMAR_1_peak_1805	143.066
chr13	95722834	95722835	SETMAR_1_peak_1806	3.29717
chr13	97346195	97346196	SETMAR_1_peak_1807	94.5018
chr13	97844624	97844625	SETMAR_1_peak_1808	13.5962
chr13	98274466	98274467	SETMAR_1_peak_1809	53.3467
chr13	98718085	98718086	SETMAR_1_peak_1810	431.378
chr13	98744797	98744798	SETMAR_1_peak_1811	220.361
chr13	99091264	99091265	SETMAR_1_peak_1812	144.805
chr13	99216029	99216030	SETMAR_1_peak_1813	143.066
chr13	99315929	99315930	SETMAR_1_peak_1814	50.6319
chr13	99604104	99604105	SETMAR_1_peak_1815	3.29717
chr13	104435600	104435601	SETMAR_1_peak_1816	25.2858
chr13	105009144	105009145	SETMAR_1_peak_1817	6.75444
chr13	105218011	105218012	SETMAR_1_peak_1818	18.1874
chr13	105498055	105498056	SETMAR_1_peak_1819	13.5962
chr13	106128438	106128439	SETMAR_1_peak_1820	42.1546
chr13	106211153	106211154	SETMAR_1_peak_1821	8.64762
chr13	106574936	106574937	SETMAR_1_peak_1822	15.9406
chr13	107063749	107063750	SETMAR_1_peak_1823	7.68894
chr13	107331560	107331561	SETMAR_1_peak_1824	187.652
chr13	107636067	107636068	SETMAR_1_peak_1825	102.591
chr13	109346541	109346542	SETMAR_1_peak_1826	7.68894
chr13	109351431	109351432	SETMAR_1_peak_1827	213.414
chr13	110065973	110065974	SETMAR_1_peak_1828	89.7101
chr13	110603768	110603769	SETMAR_1_peak_1829	43.523
chr13	110605309	110605310	SETMAR_1_peak_1830	109.715
chr13	111392549	111392550	SETMAR_1_peak_1831	43.523
chr13	111894587	111894588	SETMAR_1_peak_1832	13.7611
chr13	114244515	114244516	SETMAR_1_peak_1833	42.1546
chr14	18224200	18224201	SETMAR_1_peak_1834a	32.8286
chr14	18224418	18224419	SETMAR_1_peak_1834b	6.04289
chr14	18225021	18225022	SETMAR_1_peak_1835	4.81287
chr14	18225541	18225542	SETMAR_1_peak_1836a	2.39706
chr14	18225685	18225686	SETMAR_1_peak_1836b	1.3756
chr14	18227717	18227718	SETMAR_1_peak_1837	5.11974
chr14	18236117	18236118	SETMAR_1_peak_1838	52.3966
chr14	18237209	18237210	SETMAR_1_peak_1839	1.36798
chr14	18241444	18241445	SETMAR_1_peak_1840	7.66885
chr14	18242830	18242831	SETMAR_1_peak_1841	2.2781
chr14	18252014	18252015	SETMAR_1_peak_1842	3.58929
chr14	18261965	18261966	SETMAR_1_peak_1843	11.1949
chr14	19241195	19241196	SETMAR_1_peak_1844	1.79638
chr14	20092243	20092244	SETMAR_1_peak_1845	276.879
chr14	20274731	20274732	SETMAR_1_peak_1846	63.2126
chr14	20888325	20888326	SETMAR_1_peak_1847	53.4361
chr14	21141534	21141535	SETMAR_1_peak_1848	18.1874
chr14	21208941	21208942	SETMAR_1_peak_1849	17.0566
chr14	21227511	21227512	SETMAR_1_peak_1850	62.0756
chr14	21880564	21880565	SETMAR_1_peak_1851	72.9084
chr14	21919494	21919495	SETMAR_1_peak_1852	22.8642
chr14	22640669	22640670	SETMAR_1_peak_1853	27.7581
chr14	22982754	22982755	SETMAR_1_peak_1854	1.35521
chr14	23010319	23010320	SETMAR_1_peak_1855	2.52161
chr14	23778176	23778177	SETMAR_1_peak_1856	11.6531
chr14	24321072	24321073	SETMAR_1_peak_1857	15.9406
chr14	24321539	24321540	SETMAR_1_peak_1858	9.62757
chr14	24681201	24681202	SETMAR_1_peak_1859	13.1976
chr14	25864320	25864321	SETMAR_1_peak_1860	93.4202
chr14	26172196	26172197	SETMAR_1_peak_1861	35.2049
chr14	26927688	26927689	SETMAR_1_peak_1862	27.7581
chr14	27957866	27957867	SETMAR_1_peak_1863	62.0756
chr14	27990050	27990051	SETMAR_1_peak_1864	39.4446
chr14	28270396	28270397	SETMAR_1_peak_1865	24.0685
chr14	29426970	29426971	SETMAR_1_peak_1866	4.05108
chr14	29691597	29691598	SETMAR_1_peak_1867	8.71782
chr14	29705379	29705380	SETMAR_1_peak_1868	80.592
chr14	30893089	30893090	SETMAR_1_peak_1869a	22.8642
chr14	30893465	30893466	SETMAR_1_peak_1869b	59.0088
chr14	31612234	31612235	SETMAR_1_peak_1870	99.3396
chr14	31729757	31729758	SETMAR_1_peak_1871	9.59127
chr14	32164143	32164144	SETMAR_1_peak_1872	74.634
chr14	33200216	33200217	SETMAR_1_peak_1873	64.8709
chr14	33961110	33961111	SETMAR_1_peak_1874a	155.666
chr14	33961496	33961497	SETMAR_1_peak_1874b	130.439
chr14	35122483	35122484	SETMAR_1_peak_1875	1.74823
chr14	35751263	35751264	SETMAR_1_peak_1876	10.6309
chr14	35957697	35957698	SETMAR_1_peak_1877	65.1236
[truncated: 5,323 more rows]

## Sheet: Mapping stats
	ChIP_wt_1	ChIP_R371A_1
Total read pairs	47666897	42693630
Read pairs aligned concordantly exactly 1 time	30328217	25269577
Read pairs aligned concordantly >1 times	15451603	13022474
Read pairs aligned concordantly 0 times	1887077	4401579
%Read pairs aligned concordantly exactly 1 time	0.6363	0.5919
%Read pairs aligned concordantly >1 times	0.3242	0.305
%Read pairs aligned concordantly 0 times	0.0396	0.1031
For the read aligned concordantly 0 times
Read pairs aligned discordantly 1 time	24252	39937
Reads aligned 0 times concordantly or discordantly	3725650	8723284
Reads aligned exactly 1 time	243590	247144
Reads aligned >1 times	1038175	501369
Reads aligned 0 times	2443885	7974771
Aligner: bowtie2-2.2.6
reference: hg19
