# Supplementary material for: Structural and genome-wide analyses suggest that transposon-derived protein SETMAR alters transcription and splicing
Source: J Biol Chem. 2022 Apr 1;298(5):101894. doi: 10.1016/j.jbc.2022.101894 (PMC9062482; doi:10.1016/j.jbc.2022.101894)
Supplement: Supplemental Table S3 [file mmc3.xlsx]

## Sheet: SETMAR.hg38.motif_seqs2mm_PWM
Position	1	2	3	4	5	6	7	8	9	10	11	12	13	14	15	16	17	18	19
A	-4.9339	-4.34894	-7.05943	-5.16131	-6.71151	1.74058	1.73054	1.75522	1.7258	-3.35899	-6.12655	1.66601	1.72965	-5.9953	-5.71151	-3.35899	-4.16131	0.0995195	-2.31919
C	-7.40067	-4.94124	-6.07874	-7.98563	2.27234	-5.59332	-4.98563	-7.98563	-7.17828	-4.66371	-4.15274	-3.14014	-6.66371	-2.19122	-2.61931	-8.40067	1.86338	-3.73771	-3.91954
G	2.26576	2.24768	-6.18427	2.27165	-6.40666	-4.94723	-3.92553	-7.99162	-5.46806	2.21783	-6.66969	-3.84188	-3.8217	-6.29118	-4.34777	2.2369	-4.53219	1.58533	2.12244
T	-6.13111	-5.56923	1.74424	-7.2015	-4.96883	-6.71607	-8.93846	-7.2015	-4.06399	-4.82298	1.73013	-3.5122	-5.99986	1.67901	1.68359	-5.82298	-0.348498	-2.45733	-3.05582
