# Supplementary material for: Structural and genome-wide analyses suggest that transposon-derived protein SETMAR alters transcription and splicing
Source: J Biol Chem. 2022 Apr 1;298(5):101894. doi: 10.1016/j.jbc.2022.101894 (PMC9062482; doi:10.1016/j.jbc.2022.101894)
Supplement: Supplemental Table S4 [file mmc4.xlsx]

## Sheet: Description
Differential Gene Expression Analysis
Notes
Differential gene expression analysis conducted by DESeq2
Cutoffs for differentially expressed genes: padj < 0.05, log2FC > 2
Sample Names: WT = HEK293T; KO = SETMAR KO; underscore followed by number signifies technical replicate
Sheet	Description
MappingStats	Statistics of mapping and reads distribution across the genome
Raw Counts	Raw counts per gene; 4 technical replicates per sample
Normalized Counts	Normalized counts per gene following normalization by DESeq2
KO1vsWT	DESeq2 results KO1 vs WT
KO2vsWT	DESeq2 results KO2 vs WT
DEGs KO1vsWT	Differentially expressed genes KO1 vs WT
DEGs KO2vsWT	Differentially expressed genes KO2 vs WT
DEGs Both KOs	Genes differentially expressed in both KOs
Common Upreg	Genes commonly upregulated in both KOs
Common Downreg	Genes commonly downregulated in both KOs
GO DEGs Both KOs Same Dir	Gene ontology results for differentially expressed genes with expression in the same direction (positive or negative fold change compared to WT) in both KOs
Key for Columns in MappingStats
Raw reads	Raw reads as mapped by STAR RNA-seq aligner
Uniquely mapped reads	Unique reads as mapped by STAR
Total high quality reads	High quality reads from bamutils stats
Mapping regions:	Reads mapped to each different region from bamutils stats
Mapped on gene	Reads mapped on gene from featureCounts
rRNA	Percentage out of total raw reads of reads mapped to rRNA by bowtie2

## Sheet: MappingStats
Summary	Samples	WT_1	WT_2	WT_3	WT_4	KO1_1	KO1_2	KO1_3	KO1_4	KO2_1	KO2_2	KO2_3	KO2_4
	Raw reads	30542985	30773463	34787861	32098789	36325551	37865054	42108042	41509714	33311325	34252060	40304702	40402337
	Uniquely mapped reads	24522480	24327345	27741787	25474670	29740950	30711387	34554217	33759578	26246457	27428931	32484520	32454962
	Total high quality reads	24522480	24327345	27741787	25474670	29740950	30711387	34554217	33759578	26246457	27428931	32484520	32454962
	Mapping Regions:
	coding	2038927	2035805	2306621	2148721	2458141	2545821	2857140	2823291	2212898	2317829	2713832	2740478
	coding-rev	2015045	2006843	2288281	2127407	2439942	2528207	2841619	2798223	2197356	2308371	2700036	2720308
	intergenic	356025	372113	404218	368167	469150	487256	558799	538288	379722	388085	485111	476987
	intron	432078	461666	504038	463546	575389	585354	689017	663671	464920	484939	589509	563547
	intron-rev	432772	459440	502121	460381	571134	582703	686655	657798	464214	483608	586771	561839
	junction	12910326	12730456	14696760	13480321	15346211	15878230	17793549	17457613	13826902	14505684	16968587	17076004
	mitochondrial	256467	263788	279486	285584	414844	392531	451841	432585	315034	327682	402270	357570
	other-exon	79905	83770	92516	84496	105481	108909	125213	120934	87569	93010	112546	108473
	other-exon-rev	81431	85468	94564	85571	107700	112177	128277	124641	89299	94415	114452	110999
	promoter	55111	55705	62891	59325	69884	70946	81959	80240	64365	66578	80856	81099
	promoter-rev	44769	45533	50306	48452	56099	57595	66326	65783	52741	54646	66765	65845
	utr-3	2218786	2204121	2446969	2203985	2727975	2831297	3167678	3053446	2288608	2367354	2910729	2881999
	utr-3-rev	2885826	2821612	3202019	2881783	3510828	3629103	4071313	3921334	2997485	3111008	3771423	3718445
	utr-5	484719	468634	547751	522312	598345	602462	696045	682932	541554	553118	660815	663269
	utr-5-rev	230293	232391	263246	254619	289827	298796	338786	338799	263790	272604	320818	328100
	Mapped on gene	22619141	22347549	25567443	23454924	27223307	28148567	31615364	30909861	24173555	25273803	29879236	29925675
	Uniquely mapped/raw reads	80.29%	79.05%	79.75%	79.36%	81.87%	81.11%	82.06%	81.33%	78.79%	80.08%	80.6%	80.33%
	Mapping Regions/high qual reads:
	coding %	8.31%	8.37%	8.31%	8.43%	8.27%	8.29%	8.27%	8.36%	8.43%	8.45%	8.35%	8.44%
	coding-rev %	8.22%	8.25%	8.25%	8.35%	8.2%	8.23%	8.22%	8.29%	8.37%	8.42%	8.31%	8.38%
	intergenic %	1.45%	1.53%	1.46%	1.45%	1.58%	1.59%	1.62%	1.59%	1.45%	1.41%	1.49%	1.47%
	intron %	1.76%	1.9%	1.82%	1.82%	1.93%	1.91%	1.99%	1.97%	1.77%	1.77%	1.81%	1.74%
	intron-rev %	1.76%	1.89%	1.81%	1.81%	1.92%	1.9%	1.99%	1.95%	1.77%	1.76%	1.81%	1.73%
	junction %	52.65%	52.33%	52.98%	52.92%	51.6%	51.7%	51.49%	51.71%	52.68%	52.88%	52.24%	52.61%
	mitochondrial %	1.05%	1.08%	1.01%	1.12%	1.39%	1.28%	1.31%	1.28%	1.2%	1.19%	1.24%	1.1%
	other-exon %	0.33%	0.34%	0.33%	0.33%	0.35%	0.35%	0.36%	0.36%	0.33%	0.34%	0.35%	0.33%
	other-exon-rev %	0.33%	0.35%	0.34%	0.34%	0.36%	0.37%	0.37%	0.37%	0.34%	0.34%	0.35%	0.34%
	promoter %	0.22%	0.23%	0.23%	0.23%	0.23%	0.23%	0.24%	0.24%	0.25%	0.24%	0.25%	0.25%
	promoter-rev %	0.18%	0.19%	0.18%	0.19%	0.19%	0.19%	0.19%	0.19%	0.2%	0.2%	0.21%	0.2%
	utr-3 %	9.05%	9.06%	8.82%	8.65%	9.17%	9.22%	9.17%	9.04%	8.72%	8.63%	8.96%	8.88%
	utr-3-rev %	11.77%	11.6%	11.54%	11.31%	11.8%	11.82%	11.78%	11.62%	11.42%	11.34%	11.61%	11.46%
	utr-5 %	1.98%	1.93%	1.97%	2.05%	2.01%	1.96%	2.01%	2.02%	2.06%	2.02%	2.03%	2.04%
	utr-5-rev %	0.94%	0.96%	0.95%	1%	0.97%	0.97%	0.98%	1%	1.01%	0.99%	0.99%	1.01%
	Mapped on gene/uniquely mapped	92.24%	91.86%	92.16%	92.07%	91.53%	91.66%	91.49%	91.56%	92.1%	92.14%	91.98%	92.21%
	rRNA	0.28%	0.28%	0.25%	0.27%	0.26%	0.24%	0.25%	0.25%	0.21%	0.37%	0.26%	0.29%

## Sheet: Raw Counts
GeneSymbol	WT_1	WT_2	WT_3	WT_4	KO1_1	KO1_2	KO1_3	KO1_4	KO2_1	KO2_2	KO2_3	KO2_4
DDX11L1	0	0	0	0	0	0	0	0	0	0	0	0
NSMF	3272	3225	3680	3540	3556	3720	4222	4243	3984	4276	4914	4888
MIR6859-1	0	0	0	0	0	0	0	0	0	0	0	0
MIR6859-2	0	0	0	0	0	0	0	0	0	0	0	0
MIR6859-3	0	0	0	0	0	0	0	0	0	0	0	0
MIR6859-4	0	0	0	0	0	0	0	0	0	0	0	0
MIR1302-2	0	0	0	0	0	0	0	0	0	0	0	0
MIR1302-9	0	0	0	0	0	0	0	0	0	0	0	0
MIR1302-10	0	0	0	0	0	0	0	0	0	0	0	0
MIR1302-11	0	0	0	0	0	0	0	0	0	0	0	0
FAM138A	0	0	0	0	0	0	0	0	0	0	0	0
FAM138F	0	0	0	0	0	0	0	0	0	0	0	0
FAM138C	0	0	0	0	0	0	0	0	0	0	0	0
LOC729737	14	12	17	16	13	9	16	8	15	3	23	15
FAM138D	0	0	0	0	1	0	0	0	0	0	0	0
LOC100132287	0	0	0	0	0	0	0	0	0	0	0	0
LOC100132062	0	0	0	0	0	0	0	0	0	0	0	0
LOC101928626	0	0	0	0	0	0	0	0	0	0	0	0
MIR6723	35	35	30	46	61	60	57	50	25	19	33	28
LOC100133331	44	37	37	47	56	27	52	48	47	57	78	61
LOC100288069	41	39	45	40	41	42	60	37	63	62	61	100
FAM87B	3	4	0	1	1	1	1	2	2	0	2	4
LINC00115	13	10	26	16	11	11	22	14	15	18	27	28
NR1I2	0	0	0	0	0	0	1	1	0	1	0	0
TNFSF11	0	0	0	0	0	0	0	0	0	0	0	0
CEP19	183	184	174	183	165	171	173	180	186	143	237	241
NLRP1	4	1	13	9	16	24	41	31	34	9	15	12
FAM41C	0	1	0	0	0	0	2	1	1	1	0	0
LOC100130417	485	433	503	463	497	556	673	688	686	672	897	783
AGL	2237	2382	2363	1974	2827	2994	3330	3106	2178	2164	2861	2758
NES	94	118	117	107	219	206	244	243	160	165	206	231
HSPA8	54091	51886	59371	52735	58920	60772	68324	64875	45470	46830	58192	56925
NPIPA1	7	3	5	12	9	4	13	10	10	3	0	3
SOX21	624	536	630	572	201	200	232	217	285	304	401	368
MMP23B	6	3	0	1	1	1	4	2	2	3	5	3
NUDT6	56	48	58	52	54	56	63	50	83	93	106	88
SNW1	2970	2901	3255	2879	3372	3634	3890	3885	3035	3316	3815	3820
FAF1	2198	2081	2493	2148	3160	3300	3679	3400	1948	2081	2564	2709
C1orf159	505	511	620	564	700	565	704	690	658	815	834	791
ZCCHC4	299	266	322	292	273	233	306	287	312	324	420	372
TREM1	0	1	0	0	1	0	0	1	8	0	0	1
PCBP4	253	233	303	271	353	372	398	382	403	450	516	569
PPP2R2C	109	107	133	83	40	61	61	63	34	47	28	54
DDX24	0	0	0	0	0	0	0	0	0	0	0	0
CHMP1B	871	804	880	876	1392	1319	1502	1462	1011	1004	1154	1214
ATP13A1	2959	2917	3428	3247	4145	4160	5079	4993	3665	3972	4456	4569
MRPL47	1274	1305	1317	1243	862	900	1000	913	874	925	1148	1055
TPD52	1816	1857	2069	1890	2720	2887	3039	3015	2098	2209	2560	2498
MEOX1	5	9	4	12	0	6	11	3	7	6	15	13
SLAMF9	0	0	0	1	0	1	0	0	1	0	0	0
GJC2	44	22	32	32	63	43	52	62	41	61	65	66
JPH2	0	0	1	1	1	0	1	3	0	3	0	0
PHTF2	897	985	1048	838	1208	1308	1456	1366	1068	1030	1415	1398
CCDC28B	465	464	568	497	509	576	645	662	591	667	759	809
MIR6726	0	0	0	0	0	0	0	0	0	0	0	0
SNORD167	7	11	9	11	7	6	22	6	13	12	18	7
ACHE	36	26	30	20	46	28	42	35	41	32	41	37
GH1	0	0	0	0	0	0	0	0	0	1	0	0
PUSL1	1032	922	1118	979	960	955	1031	1144	1092	1234	1375	1379
CLASP1	1310	1427	1395	1357	1854	1944	2243	2085	1630	1576	2071	1937
NIPA1	629	672	779	677	956	913	1103	1088	791	726	969	945
NFATC4	274	253	287	290	297	298	370	350	464	502	604	583
ASAH2	51	59	58	61	91	90	97	100	53	84	66	72
RAN	29092	27781	32296	29096	37217	38224	42175	41398	21507	23189	26759	26557
MDFI	0	4	3	4	0	7	5	6	3	4	1	0
MIR6727	0	0	0	0	0	0	0	0	0	0	0	0
S1PR4	4	4	2	3	9	4	4	2	8	2	6	0
AK7	21	25	22	15	16	24	26	14	37	22	50	40
MIR6808	0	0	0	0	0	0	0	0	0	0	0	0
LSS	643	741	892	778	783	811	1000	923	1259	1359	1579	1491
NIPAL3	1116	1029	1176	1038	1237	1355	1543	1455	1219	1330	1568	1505
CCNL2	2142	2186	2531	2319	2382	2300	2791	2627	3138	3361	3848	3625
SLC35D2	5	1	3	5	9	2	8	6	5	7	2	8
PPIE	1521	1515	1698	1566	1662	1747	2077	1825	1609	1721	2110	2168
CLEC12B	0	0	2	0	0	0	0	0	0	0	1	0
ZC3H11A	2877	2904	3175	2939	3032	3077	3590	3380	3657	3798	4776	4422
CT47A2	0	0	0	0	0	0	0	0	0	0	0	0
LOC148413	637	618	707	616	512	544	658	613	690	906	890	949
CPSF2	2386	2336	2678	2434	2609	2744	3172	3007	2670	2699	3275	3260
LINC01770	4	5	3	8	5	2	6	9	13	8	9	10
PCBP3	37	52	53	64	32	30	29	44	39	47	44	71
ADD2	1142	1206	1349	1290	1483	1517	1821	1742	1227	1216	1449	1466
CELF2	880	927	947	957	1277	1346	1446	1537	1332	1256	1559	1678
TIAL1	2869	2866	3271	2845	3382	3496	4012	3724	2894	2958	3562	3400
ZNF248	399	387	456	375	366	367	466	417	464	440	597	551
NRXN1	24	28	32	45	6	4	7	8	8	11	10	8
NTPCR	1426	1319	1573	1393	1026	1094	1283	1188	1740	1918	2064	2192
TTYH2	281	266	301	263	335	371	424	384	304	331	404	344
PACSIN2	3021	2882	3258	3237	4551	4545	4861	5016	3398	3540	4080	4097
MITF	276	253	292	273	334	425	476	492	366	383	483	518
NEIL1	212	224	241	266	288	296	344	305	299	351	442	380
RCBTB1	622	595	653	591	939	1004	1144	1065	501	555	676	673
CELF4	55	52	64	77	40	33	57	29	25	15	36	33
TGDS	954	901	970	902	1227	1290	1639	1408	915	946	1162	1072
WDR20	643	642	728	700	871	891	998	993	777	797	898	946
KIR2DL2	0	0	0	0	0	0	0	0	0	0	0	0
LCMT2	577	545	617	554	600	641	681	664	613	621	719	724
C2CD5	1295	1310	1461	1317	1231	1156	1357	1179	1370	1444	1729	1743
PCNX2	470	456	490	460	485	506	607	568	624	607	726	776
JAKMIP2	395	351	436	449	141	130	153	186	303	316	306	363
ZNF623	72	63	65	80	89	105	126	114	63	62	71	109
ELMO1	77	95	99	123	59	69	98	92	138	118	177	129
DNAJC1	1150	1079	1289	1155	2145	2021	2204	2189	1143	1146	1303	1465
TESPA1	0	0	0	0	0	0	0	0	4	0	1	2
RUSC2	318	312	375	345	392	434	442	483	420	431	516	541
EPM2AIP1	24	6	18	13	8	11	15	15	31	20	36	24
CDK11A	547	544	688	645	669	632	741	820	1017	1074	1133	1139
PTPRK	0	0	0	0	0	0	2	0	0	0	0	0
AP3D1	8392	8437	9849	9085	11606	11751	13576	13630	9869	10177	12001	12323
SP110	42	36	30	26	56	56	57	50	26	12	13	13
HNRNPAB	23071	22360	26310	24448	27234	27576	31030	30682	21695	22476	26217	26750
ONECUT1	13	22	20	17	11	6	9	9	13	12	16	10
IDI1	2671	2652	2859	2386	3009	3104	3417	3299	2326	2576	3030	3004
HUS1	466	443	508	472	449	466	496	503	449	409	512	612
FOXA3	22	19	50	25	18	11	15	23	31	30	32	30
HSF2	1108	1138	1142	1070	1717	1879	2041	1900	942	1027	1282	1237
AMPD2	2533	2680	3081	2958	3199	3416	3964	3932	3402	3733	4282	4257
USP6	18	18	25	17	24	18	20	30	27	21	33	25
AGFG1	1670	1642	1809	1542	1886	1877	2154	2105	1478	1519	2062	2001
LOC105378591	0	0	0	0	3	3	3	0	0	1	0	3
MED27	1111	1155	1275	1095	1167	1227	1440	1394	1251	1344	1443	1508
UXS1	909	893	1004	931	1073	1238	1257	1286	994	1063	1249	1168
YME1L1	4961	4927	5610	5051	4878	5126	5803	5485	6435	6405	7817	8014
MND1	443	435	454	408	433	405	444	475	370	379	445	430
ERLIN1	1087	1107	1263	1120	1333	1424	1574	1486	1055	1169	1435	1377
SH2D3C	20	28	25	33	23	28	17	28	24	22	29	23
ASB11	1	1	0	0	0	2	0	3	1	1	2	1
NBL1	17	14	13	9	11	14	13	10	8	3	16	11
AP4B1	499	449	576	478	495	539	573	600	469	505	554	594
ZNF821	254	275	274	272	377	395	499	495	359	394	450	407
PRKCZ-AS1	18	20	21	16	17	21	27	29	21	33	26	37
MORF4L2	13871	13713	15553	13794	16087	16874	18494	18075	13873	14093	17306	16934
CRISP2	0	0	0	0	0	0	0	0	0	0	0	0
SHMT1	1515	1446	1728	1516	1726	1769	2024	1958	1444	1538	1812	1863
FAAP20	959	910	1008	1040	968	931	1040	1134	1252	1408	1457	1515
TMEM52B	0	0	0	1	0	0	0	0	0	0	0	0
APOM	0	0	0	0	0	0	0	0	0	0	0	0
PEX5L	1	7	7	5	13	10	10	8	2	4	7	7
LOC100129534	38	23	21	42	35	33	46	42	58	68	62	67
MORN1	255	301	299	265	239	231	239	242	396	413	462	440
INSC	11	6	15	5	3	8	5	1	13	24	21	12
AEBP1	6	11	26	14	22	16	25	18	17	13	22	16
TNF	0	0	0	0	0	0	0	0	0	0	0	0
PLEK	81	15	63	57	121	25	78	55	28	9	6	5
MAL	0	1	5	2	0	0	3	1	1	2	2	0
ADSS	2427	2377	2757	2324	1937	1932	2240	2050	3244	3210	3998	3993
TNFRSF14-AS1	0	0	0	0	0	0	0	0	0	0	0	0
DTYMK	3292	3108	3624	3338	3587	3390	3699	3820	3342	3773	4150	4144
CLCN4	10	16	9	14	11	29	25	20	21	32	54	49
LOC100996583	0	0	0	0	0	0	0	0	0	0	0	0
GTDC1	195	192	153	176	224	205	225	242	198	164	228	211
URI1	2197	1959	2417	2120	2806	2848	3107	3017	1848	2056	2491	2599
SLC13A2	0	0	0	4	0	0	0	0	0	0	0	0
PCDH15	5	5	8	5	5	4	4	4	10	6	16	8
ST18	3	6	3	3	2	3	8	7	2	2	7	6
TBC1D2B	1090	1081	1270	1168	1240	1358	1416	1442	1430	1447	1784	1710
NPDC1	899	904	968	1058	977	953	1191	1148	846	1050	1138	1041
ANAPC13	1341	1375	1649	1388	1639	1743	1836	1785	1422	1526	1732	1781
YIPF3	1645	1631	1936	1840	2508	2511	2833	2845	1958	2180	2500	2355
MIR4251	0	0	0	0	0	0	0	0	0	0	0	0
DYNC1LI2	2153	2231	2521	2265	2796	3032	3429	3291	2562	2594	3277	3243
C9orf64	652	584	692	684	816	899	917	980	760	776	1016	989
MPZL3	106	101	116	86	236	218	258	216	111	110	138	123
BPNT1	1597	1560	1840	1563	1355	1320	1586	1589	2109	2134	2890	2578
MIR551A	0	0	0	0	0	0	0	0	0	0	0	0
DUSP8	9	5	13	11	11	10	12	14	6	16	10	18
DUSP2	86	81	75	117	63	42	80	90	116	134	139	143
BANK1	0	1	0	2	0	1	0	0	3	0	1	1
LRP10	1057	984	1182	1019	1643	1683	1934	1993	1609	1699	1949	2057
DPEP1	8	17	23	14	23	30	18	40	20	7	10	13
TRDMT1	324	307	399	324	398	403	498	440	344	342	430	437
DYNC1I1	56	48	51	56	71	96	88	59	107	80	117	76
DDX11	2537	2500	2913	2783	2241	2256	2584	2527	2681	2855	3325	3278
ARHGEF7	808	858	985	848	1398	1419	1792	1639	750	694	855	884
DDX10	2314	2297	2689	2405	2803	2932	3329	3129	2314	2547	2972	2975
IGSF11	44	32	46	38	60	48	42	67	77	76	140	91
DGCR5	94	116	118	126	158	123	139	151	75	103	100	97
RN7SL1	805	758	1010	742	932	913	1272	1169	1054	1312	1116	1052
FAM49B	2741	2501	2726	2548	3718	3803	4248	4005	2590	2736	3253	3198
DNAJC10	3023	3174	3503	3000	3950	4282	4600	4647	2993	3002	3842	3636
NETO1	1	0	0	0	0	0	0	0	1	0	0	0
KDM4C	599	615	725	623	849	801	1035	1007	700	700	838	893
LINC01345	0	0	0	0	0	0	0	0	0	0	0	0
LINC01777	0	0	0	0	0	0	0	0	0	0	0	0
LINC01646	0	0	0	0	0	0	0	0	0	0	0	0
ADAM28	1	0	0	3	1	1	0	0	4	0	0	0
MIR4689	0	0	0	0	0	0	0	0	0	0	3	1
PCYT1B	34	36	48	58	113	95	150	100	38	42	43	54
HMGCLL1	24	41	25	22	30	32	43	24	27	31	48	32
CLIC1	0	0	1	0	0	1	0	0	0	0	0	0
EGFL7	468	433	537	457	857	849	898	902	607	592	725	695
ERI1	658	665	748	710	859	927	1079	970	599	669	805	852
LY6H	0	0	0	0	0	0	0	0	0	0	0	0
DYNC1I2	2438	2431	2651	2274	3174	3204	3507	3383	2660	2824	3322	3317
NMI	79	56	66	67	91	101	117	102	71	102	115	91
MTMR4	1503	1604	1649	1627	1580	1588	1870	1795	1507	1564	2054	1919
ARSG	132	117	114	137	135	151	178	169	128	145	152	149
HTR7	32	25	28	28	24	19	30	25	14	12	18	14
HTR6	22	32	31	57	4	13	9	14	24	31	30	29
LOC102724450	3	4	3	6	4	8	2	3	9	2	10	6
PTK2	2011	1985	2152	2001	3014	3116	3541	3303	1920	2138	2394	2366
PLBD2	560	589	686	668	927	1014	1247	1177	674	679	884	822
FUT11	161	162	189	201	155	188	227	223	174	142	147	195
ZNF596	18	19	16	17	32	48	51	45	13	15	19	13
CNBD1	0	0	0	0	1	0	0	0	0	0	0	0
GTF2IRD2	9	17	6	12	6	21	28	17	10	14	20	21
GABRG1	0	2	0	0	1	3	0	0	0	0	0	1
CLEC4F	7	5	11	4	4	10	17	10	13	10	23	11
C18orf54	416	501	501	403	501	516	603	594	499	463	635	538
MIR4252	0	0	0	0	0	0	0	0	0	0	0	0
SPINK1	0	0	1	3	0	1	2	1	0	0	0	0
SPIB	23	24	33	26	31	35	50	72	38	16	31	27
RFXANK	1078	1087	1233	1178	1357	1479	1568	1627	1547	1568	1663	1846
CDK13	1613	1790	1832	1783	2107	2143	2426	2329	1772	1878	2324	2359
CRHR1	2	0	0	1	0	0	0	1	0	0	2	0
SLC1A5	10071	9596	11221	10806	12812	13178	15237	14710	10644	11406	13288	13678
SOX6	107	81	93	92	122	119	191	124	131	147	171	204
CCSER1	65	85	88	65	96	122	115	112	71	64	101	93
USP27X	212	239	197	251	297	307	336	317	228	234	276	294
SNX20	14	8	3	3	8	5	6	9	3	0	0	1
SF3A3	5780	5785	6681	5797	6225	6369	7399	7242	5844	5819	7004	6892
WDR54	1124	1100	1409	1261	1316	1238	1386	1411	1282	1300	1399	1603
OGFOD1	2568	2588	2976	2539	2673	2681	3186	3056	2588	2725	3282	3204
MAGED1	7045	6885	7942	7509	8295	8389	9480	9556	7604	8194	9453	9627
CAND2	820	870	912	920	1179	1258	1359	1404	1126	1172	1475	1438
KDM2A	2480	2612	2890	2827	3811	3811	4535	4433	3069	3222	3895	3904
RABL2B	645	654	736	650	708	690	868	797	625	800	807	774
NR4A3	51	41	51	41	34	49	55	60	65	63	54	56
PTP4A3	7	11	10	6	13	8	13	18	9	6	12	7
AP4S1	144	164	215	168	217	219	258	207	203	208	239	255
WDR45	1043	948	1153	963	1849	1821	2091	2150	1351	1487	1821	1720
CORO1A	211	225	220	195	191	191	179	198	299	249	220	191
HHLA2	1	0	0	1	1	0	0	0	0	0	0	0
LINC01672	0	0	0	0	0	0	0	0	0	0	0	0
MCRIP2	941	909	1049	1002	838	756	883	901	977	1092	1174	1172
SNORC	38	51	59	36	67	72	61	73	44	50	54	55
CMC1	445	465	523	415	450	435	545	489	629	660	652	707
MAPK8	686	698	719	664	871	839	986	914	787	723	994	853
LINP1	1	0	1	0	0	2	1	3	0	4	0	0
EPB41L5	699	734	745	684	971	1009	1253	1100	732	794	1002	919
C15orf54	0	0	0	0	0	0	0	0	0	0	0	0
TIMELESS	4871	4825	5495	5191	8765	9263	10484	10242	6023	6185	7498	7369
LAIR1	0	2	0	0	0	1	1	0	0	0	0	0
BLACAT1	0	0	0	0	1	1	1	3	0	1	1	0
LOC102725193	0	0	0	0	0	0	0	0	0	0	0	0
HDAC9	44	42	51	41	56	83	86	65	53	48	85	75
SPHK2	688	720	841	747	991	872	1084	1122	901	906	1123	1072
DDR1	1	5	1	0	4	6	2	3	5	6	6	3
DOCK8	135	164	159	148	177	175	232	210	250	202	237	276
SENP1	850	888	1008	929	1393	1561	1699	1570	979	969	1184	1248
FBXW10	3	0	1	1	2	1	6	2	2	0	3	9
TRIM69	0	0	0	0	0	0	0	0	0	0	0	0
MUC22	0	0	0	0	0	0	0	1	0	0	0	0
STX18	1104	1076	1323	1119	1400	1545	1560	1568	1114	1187	1281	1459
ITSN1	1731	1926	2082	1986	2831	2970	3475	3128	2482	2524	3249	3200
LINC01714	0	0	0	0	0	0	0	0	0	0	0	0
VAX1	39	28	44	45	50	47	54	61	47	69	56	49
GNE	905	847	1006	873	1118	972	1286	1218	1092	1184	1317	1362
HCCS	1442	1313	1634	1471	1668	1564	1751	1748	1562	1522	1864	1782
SPRED2	567	548	633	619	999	1071	1259	1228	638	616	737	786
NDRG2	722	684	800	740	978	1047	1238	1255	785	905	1056	1063
PRAC2	8	11	8	8	23	29	19	18	16	27	28	30
LOC102724552	0	0	0	0	0	0	0	0	0	0	0	0
SNORD128	0	0	0	0	0	0	0	0	0	0	0	0
ABRAXAS1	287	351	350	334	314	328	341	392	307	323	430	414
MAPK9	2143	2071	2351	2152	1949	2009	2146	2298	2065	2203	2671	2770
ARID5A	314	311	364	351	366	364	408	457	379	451	458	521
MIR6728	0	0	0	0	0	1	0	0	0	0	1	0
ENO1-AS1	39	25	33	51	29	21	21	34	35	30	52	53
ZNF438	60	66	65	70	41	59	62	63	74	73	104	86
CACFD1	539	452	559	499	708	664	756	801	533	607	696	690
NAP1L4	411	364	444	403	484	570	557	522	397	369	506	473
TLR6	17	34	25	17	16	22	34	26	25	18	42	28
AKR1A1	1301	1227	1497	1338	1584	1610	1771	1806	1376	1515	1735	1631
ST8SIA5	8	19	13	15	29	42	42	71	10	16	6	11
LSR	890	897	1008	949	1624	1782	1997	2076	822	918	980	977
ATL1	94	109	133	117	161	168	241	183	170	174	207	206
ABHD17B	894	743	862	801	992	1007	1113	1103	839	780	1045	1105
MIR34AHG	70	68	77	69	54	57	55	75	69	78	85	61
LINC01759	19	11	13	9	16	13	12	12	5	20	16	11
EPB41L1	946	1080	1179	1042	894	1020	1103	1047	1093	1250	1347	1382
BMX	29	16	19	38	42	31	25	60	40	17	13	67
LOC100506022	8	18	16	27	10	16	25	13	18	21	40	30
SCYL2	1488	1505	1548	1406	2610	2955	3066	2919	1676	1604	2144	1941
GOSR2	1514	1443	1750	1506	1672	1701	1960	1898	1332	1439	1731	1708
PIK3CD-AS1	0	0	0	0	1	0	0	1	1	0	0	0
PIK3CD-AS2	121	121	119	127	103	108	136	127	191	185	234	211
TRAF1	65	37	36	44	65	23	47	74	33	39	50	50
FAM193B	1178	1191	1416	1252	1544	1644	1853	1877	1204	1279	1442	1469
MIA2	510	435	551	485	728	722	754	766	571	546	664	701
BCL2L11	744	777	817	771	1343	1337	1621	1624	885	952	1063	1076
ZNF559	224	209	232	181	229	255	273	256	258	334	384	310
CCNI2	13	10	12	8	28	18	21	29	11	16	15	18
FGD4	67	97	116	97	112	135	151	132	107	122	130	166
GLYR1	4163	4069	4648	4433	5205	5787	6297	6192	4504	4715	5468	5499
JAK2	191	211	196	211	335	346	347	369	206	210	240	246
SAP130	1552	1576	1876	1794	2216	2339	2674	2568	2011	2113	2369	2528
RIPPLY3	12	25	13	15	48	44	69	64	34	25	33	46
MIR5697	0	0	0	0	0	0	0	0	0	0	0	0
RBP7	29	31	45	34	25	34	33	23	30	58	26	45
AURKAIP1	4524	4321	4684	4613	3450	3512	3826	3776	4979	5342	5894	6285
CD59	1985	1952	2248	2014	3348	3570	3987	4006	2488	2618	3151	3108
LRRC31	0	1	0	0	0	0	1	1	0	0	1	0
KCNJ15	0	0	0	0	0	0	2	0	1	0	0	0
GAB2	135	132	173	149	211	231	276	246	213	193	224	203
OR12D2	0	0	0	0	0	0	0	0	0	0	0	0
ACTL6A	2751	2690	3213	2728	2631	2685	2999	2783	2268	2445	2977	3080
SNX24	227	232	300	294	295	281	278	307	298	297	373	365
RNU6-1	0	0	0	0	0	0	0	0	0	0	0	0
IL15	5	6	12	2	6	11	13	16	6	9	5	16
RNU6-2	0	0	0	0	0	0	0	0	0	0	0	0
NEU4	0	0	0	0	0	0	0	0	0	0	0	0
SLC34A1	3	0	1	0	0	1	1	0	0	0	0	2
CDON	789	800	770	789	1064	1064	1266	1275	1086	1073	1309	1306
CENPS-CORT	9	8	10	1	7	8	2	11	8	4	5	5
CENPS	60	69	104	77	53	54	103	68	78	104	117	120
CCDC103	151	150	153	132	183	189	202	232	186	180	219	186
SMPX	0	0	0	0	0	0	2	5	0	0	0	0
CTNNA3	8	11	10	3	12	18	15	18	9	10	12	11
PPP1R15A	578	448	563	560	784	831	1013	899	624	660	712	776
EDC4	5052	4720	5645	5476	6152	6500	7408	7208	5059	5526	6124	6325
RUSC1	1870	1805	2173	1964	1868	1819	2262	2181	2022	2101	2543	2555
BRD7	3320	3220	3811	3346	3959	4286	4611	4542	3301	3320	4252	4181
HSD11B1L	141	115	134	135	102	145	137	139	126	153	177	162
KRTAP12-3	0	0	0	0	0	0	0	0	0	0	0	0
KRTAP10-3	0	0	0	0	0	0	0	0	0	0	0	0
USH2A	3	5	7	7	1	7	5	5	5	5	4	3
KRTAP10-5	0	1	0	0	0	0	0	0	0	0	0	0
KRTAP10-2	0	0	0	0	0	0	0	0	1	0	0	0
LOC105376736	32	35	29	36	19	27	13	30	37	35	46	49
PCMTD1	211	218	246	240	353	304	411	327	282	355	436	394
TMEM218	610	620	744	650	782	801	902	837	714	752	797	874
TRAPPC3	1862	1663	2048	1731	1982	1945	2248	2113	1974	2156	2505	2503
TFPI2	58	47	49	59	59	67	59	81	69	76	89	82
SLC25A10	3141	3023	3550	3322	3585	3534	4016	4120	3144	3483	3769	3909
MTOR-AS1	0	0	1	0	0	3	2	2	0	0	0	0
ALDH1A1	231	73	65	210	65	203	94	251	83	142	104	129
LINC01647	0	1	0	0	2	0	0	0	2	0	0	0
TSEN34	0	0	0	0	0	1	0	0	0	0	0	0
CHD1L	2839	2783	3062	2792	3103	3356	3788	3793	2590	2731	3247	3134
BAG3	1702	1694	1961	1871	2061	2114	2375	2438	1697	1864	2093	2099
SLC25A27	120	141	153	143	182	203	248	243	158	154	180	176
UCA1	0	0	19	13	0	0	11	12	10	4	3	1
MSTO2P	369	422	480	440	520	505	637	597	358	413	495	513
EML2	401	391	461	415	580	566	675	664	576	591	711	665
SCN1A	0	0	0	2	0	1	1	2	2	1	0	0
LOC102724659	0	1	0	0	0	0	0	1	1	0	0	0
MGST1	1308	1283	1620	1311	525	553	639	618	896	1041	1281	1176
FAM189B	0	0	1	0	0	0	0	0	1	0	0	3
SERPINB8	27	32	16	19	34	36	18	17	16	15	21	18
NPPA-AS1	11	13	15	6	5	6	11	9	18	21	16	16
CEP70	461	407	445	429	647	625	716	720	457	474	619	638
WTAP	2576	2509	2832	2483	3343	3198	3697	3756	2490	2560	3209	3101
USP19	3818	3839	4415	4151	4491	4702	5191	5225	5445	5748	6631	6882
GCDH	1352	1356	1458	1444	1526	1607	1733	1709	1334	1465	1708	1747
ELP2	2999	3019	3277	2988	3680	3826	4344	3948	3068	3265	3916	3764
PPP1R17	0	0	0	0	0	1	0	0	0	0	0	1
MIR6729	0	0	0	0	0	0	0	0	0	0	0	0
HLA-DPA1	0	0	0	0	0	0	0	0	0	0	0	0
UBE2F	429	373	461	396	459	496	530	528	371	405	509	503
MIR7846	0	0	0	0	0	0	0	0	0	0	0	0
NCR1	0	0	0	0	0	0	0	0	0	0	0	0
GAPVD1	2579	2552	2823	2696	3147	3400	3878	3606	3041	2908	3927	3811
MSLN	0	0	0	0	1	0	0	0	0	0	0	0
PSMD1	5781	5694	6639	6025	7913	7962	9188	8726	5811	5722	7259	6811
HDAC7	586	587	688	647	1094	1162	1326	1361	710	800	863	876
BEST1	10	8	7	16	12	40	25	22	8	4	7	6
UXT	799	792	901	824	993	1007	1061	1034	889	1011	1128	1175
UCHL1	7123	6858	7826	7045	8206	8480	9447	9103	8469	9127	10744	10526
SNORA59B	0	0	0	0	0	0	0	0	0	0	0	0
SNORA59A	0	0	0	0	0	0	0	0	0	0	0	0
PLSCR4	30	29	35	33	55	80	100	70	51	32	59	50
MIR6730	0	0	0	0	0	0	1	0	2	0	0	0
AADACL3	0	0	0	0	0	0	0	0	0	0	0	0
LINC01784	0	0	0	0	0	0	0	0	0	0	0	0
PCID2	699	530	742	684	860	941	1056	1029	497	523	643	574
RUVBL1	5899	5547	6774	5949	5239	5437	5917	5930	6401	6859	7679	8060
DUSP23	35	24	35	37	61	62	72	68	50	45	62	56
PRAMEF36P	0	0	0	0	0	0	0	0	0	0	0	0
PRAMEF34P	0	0	0	0	0	0	0	0	0	0	0	0
TTC13	786	810	936	840	663	666	759	789	1121	1120	1397	1490
IRX4	1	0	2	3	7	0	0	1	2	10	8	10
PRAMEF13	0	0	0	0	0	0	0	0	0	0	0	0
C16orf92	0	0	0	0	0	0	0	0	1	0	2	0
LRRN3	20	12	16	27	11	14	20	26	18	2	7	17
MLF1	835	750	869	729	764	723	807	770	718	816	967	999
DHX16	0	1	2	4	3	4	5	5	5	0	1	2
PRAMEF14	0	0	0	0	0	0	0	0	0	0	0	0
PRRC2A	1319	1359	1531	1501	1712	1871	2126	1983	1427	1444	1732	1773
POMZP3	0	0	2	0	0	1	0	0	0	0	2	0
APBA2	131	117	154	157	140	189	184	185	93	126	160	163
PARN	2	1	0	0	0	0	0	0	1	0	0	0
CFAP97D1	0	1	0	0	0	0	0	3	2	0	0	1
PSG8	0	0	0	0	0	0	0	0	0	0	0	0
UBE2H	1481	1424	1671	1502	2402	2534	2809	2751	2028	2003	2548	2494
TMEM51	242	172	254	204	276	279	316	300	295	289	325	353
PRR20D	0	0	0	0	0	0	0	0	0	0	0	0
GRIFIN	0	0	0	0	0	1	0	0	0	0	0	0
LENG9	16	10	23	22	7	10	7	6	25	29	34	23
LRRFIP2	1045	1119	1140	994	1262	1365	1499	1485	1276	1380	1539	1632
IFNAR2	505	490	548	503	665	649	737	783	680	690	730	758
OR2J1	0	0	0	0	0	0	0	0	0	0	0	0
SFXN5	505	523	580	545	727	843	927	942	688	687	771	760
NAF1	980	934	1044	942	967	1012	1220	1121	835	881	1049	1049
CAMTA1-DT	10	17	22	19	12	10	15	10	14	18	26	28
KAZN-AS1	4	5	3	2	6	3	4	1	7	6	5	9
TEX261	3492	3335	3997	3680	3850	4042	4751	4612	3561	3540	4273	4537
L3HYPDH	557	496	583	501	440	452	509	523	473	548	588	553
GLMP	1202	1145	1367	1227	1302	1403	1492	1493	1560	1685	1849	1944
DNAJC16	330	321	367	344	343	304	421	413	457	456	564	538
2021-09-02	13227	12911	14931	13281	17433	17976	19879	19478	13734	14301	17141	17068
EED	1299	1118	1372	1202	1544	1492	1840	1748	1160	1271	1450	1453
PRKN	10	9	5	14	13	25	11	22	26	20	15	26
ENOX2	850	900	977	920	1061	1076	1133	1161	1417	1428	1731	1751
STK25	4784	4878	5701	5288	5750	5904	6536	6541	5198	5817	6425	6401
VAT1	4341	4150	4768	4593	5976	6240	7019	6767	5547	5855	6784	6883
SYNCRIP	8207	8398	9440	8175	8995	9716	10705	10367	7742	8284	10192	10086
FLJ37453	412	411	453	416	373	387	454	441	598	564	726	674
AP2M1	12440	12127	14725	13990	14175	14345	16201	16169	13246	14180	15585	16380
MIR5096	0	0	0	0	1	0	0	0	2	2	1	0
FBRSL1	3979	4010	4597	4356	5669	5820	6645	6798	3405	3961	4404	4510
KCP	40	43	45	42	32	43	49	52	38	34	38	43
FLNB	4404	4861	5113	4924	5552	5836	6544	6270	5758	5801	7182	7145
EMCN	0	0	0	0	1	0	0	0	0	0	0	0
TFDP2	1154	1124	1233	1119	1595	1646	1829	1762	1195	1262	1547	1497
RAD17	116	125	131	122	126	152	155	160	117	153	156	171
TESK1	492	534	614	555	870	929	996	1068	655	701	774	822
MYO18B	0	2	3	0	1	0	10	7	3	7	7	14
TBATA	0	0	0	0	0	0	0	0	0	0	0	0
GRB10	2322	2400	2600	2435	3360	3393	3882	3778	2554	2717	3488	3426
DDX59	389	369	503	441	411	429	500	473	660	706	832	817
FBXW7	510	484	490	515	655	701	763	813	529	472	626	640
ARL3	967	902	1035	1004	1134	1221	1268	1256	1099	1156	1191	1277
TNFSF14	1	4	1	1	5	5	3	2	3	0	0	0
ABCB7	1170	1099	1316	1148	1125	1239	1385	1294	1156	1189	1524	1485
RIPK1	1008	1038	1130	1018	1756	2004	2115	2184	1396	1423	1697	1747
PIGA	707	706	786	653	688	764	841	794	764	720	942	843
YIF1A	2657	2606	3204	2802	3054	2985	3395	3526	3254	3455	3593	3799
ABO	0	0	4	2	0	0	5	4	6	4	1	6
WDR4	1831	1912	2108	2024	1832	1893	2285	2204	2251	2297	2766	2694
NLRP4	0	0	0	0	0	2	0	0	0	0	0	0
CD99L2	1825	1748	1998	1974	3182	3317	3736	3578	2357	2580	2883	2928
PPFIBP1	579	670	696	608	668	705	785	777	741	731	953	953
TMEM209	833	839	952	861	952	1108	1181	1190	1014	928	1288	1196
KLHDC10	1060	1085	1253	1113	1352	1314	1583	1487	1119	1158	1492	1391
RNVU1-18	0	0	0	0	0	0	0	0	0	0	0	0
RNU1-3	0	0	0	0	0	0	0	0	0	0	0	0
RNU1-4	0	0	0	0	0	0	0	0	0	0	0	0
RNU1-2	0	0	0	0	0	0	0	0	0	0	0	0
LINC01783	4	8	7	5	12	10	9	15	5	2	13	3
PROM2	4	9	1	10	10	9	5	11	7	4	10	9
MIR3675	0	0	0	0	0	0	0	0	0	0	0	0
CCDC181	351	334	405	361	202	226	226	219	294	282	358	377
PPP3CB	1169	1174	1247	1179	1505	1616	1778	1762	1295	1409	1636	1580
CROCCP2	525	450	491	491	553	589	658	616	682	771	839	899
MST1P2	35	27	28	33	31	31	53	42	32	68	62	58
ESPNP	3	1	0	6	1	2	2	2	1	2	1	3
PKIG	316	334	403	348	306	333	354	372	373	417	420	489
WDR6	5918	6064	6803	6182	6219	6282	7370	7294	7842	8139	9881	9570
OSBPL1A	1366	1412	1581	1296	1750	1924	2093	2028	1657	1604	1939	1965
LOC105376805	2	4	3	1	2	3	5	5	1	1	9	2
SBNO2	84	95	102	108	134	160	159	201	124	148	161	169
EBP	2648	2503	2891	2618	3274	3302	3598	3540	2492	2867	3108	3216
ZNF22	1319	1258	1511	1361	1022	1082	1165	1195	1360	1436	1828	1802
ZNF182	295	324	317	310	368	398	492	411	324	322	432	359
KHDRBS3	917	951	1044	922	836	791	898	911	854	876	1082	1187
DMRT2	14	6	11	23	24	10	13	20	17	5	17	17
ZNF19	62	59	86	55	84	89	61	100	45	52	56	51
ZNF17	114	161	179	143	140	154	169	166	166	171	218	180
KPTN	495	508	613	537	536	533	583	633	628	705	771	806
CAPN11	0	0	0	0	0	0	0	0	0	0	0	1
ZWINT	4410	4412	5084	4420	5517	5781	6421	6312	4568	4871	5600	5624
ROPN1B	0	0	1	1	0	0	1	2	0	0	0	2
KIF2C	2415	2393	2814	2476	2995	3180	3656	3437	2526	2819	3323	3178
PPARGC1A	96	120	123	96	98	102	122	117	144	162	208	184
TP53I11	626	662	863	807	997	1059	1156	1241	685	744	852	843
INVS	532	505	585	469	602	562	722	696	581	556	658	684
ELP1	4088	4165	4721	4261	4514	5035	5490	5316	4383	4438	5407	5457
MIR3972	0	0	0	0	0	0	0	0	0	0	0	0
LRRC63	9	12	16	9	13	16	17	24	9	9	10	12
SAA4	0	0	0	0	0	0	0	0	0	0	0	0
TFG	3088	3072	3226	3026	4694	4724	5325	5163	3599	3697	4370	4349
LINC01491	0	0	0	0	0	0	0	0	0	0	0	0
OPRM1	0	0	0	0	0	0	0	0	1	0	0	0
LINC01581	0	0	0	0	0	0	0	0	0	0	0	0
LINC01521	191	168	228	207	312	348	399	378	245	234	285	327
GRTP1-AS1	0	0	0	2	0	1	1	2	0	0	0	0
BICD1	393	372	457	400	384	412	464	450	375	457	558	548
P2RX4	217	200	243	199	527	507	615	621	231	291	280	277
GPC5-AS2	0	0	0	0	0	4	1	2	3	0	2	1
UBL7-AS1	106	120	132	109	136	128	163	186	138	183	167	195
DLGAP1-AS2	2	1	0	4	0	2	2	5	2	7	4	4
FER1L4	32	21	25	29	19	16	26	24	39	41	48	40
PCAT2	0	0	0	0	1	0	0	0	0	0	0	0
FUT8	585	583	503	531	717	777	921	886	577	541	691	642
CASC19	0	0	0	0	0	0	0	0	0	0	0	0
LINC01276	0	2	0	0	0	3	0	0	0	0	0	0
ADORA3	0	0	0	0	0	3	0	0	0	0	0	0
APOE	52	47	88	82	97	98	117	144	121	106	160	146
LINC01654	0	0	0	0	0	0	0	0	0	0	0	0
SPATA31C2	0	0	1	1	0	0	0	1	1	1	0	0
RASGRP3	13	16	13	13	25	24	36	32	18	12	24	16
ATP5MC2	5006	4675	5586	4976	7111	7192	7844	7632	5340	5769	6494	6452
CHRNA3	109	102	126	103	106	160	178	162	101	93	160	106
CDK3	0	0	0	0	0	0	0	0	0	0	0	0
MIR4695	0	0	0	0	0	0	0	0	0	0	0	0
ZNF565	60	51	69	44	78	66	56	69	52	67	60	73
UBAC1	2094	1939	2368	2071	2268	2362	2642	2582	2197	2393	2721	2797
C20orf194	206	214	231	215	245	293	280	264	331	267	358	329
NOX5	0	3	5	0	3	2	0	0	4	2	1	1
ING4	399	368	434	390	412	362	410	462	576	581	634	594
THAP11	1569	1592	1706	1698	1621	1648	1932	1822	1666	1780	2031	2154
SPRYD7	623	611	769	604	961	1014	1097	1108	560	517	686	715
ADGRG6	221	202	208	205	323	340	379	346	271	249	362	323
ATP10D	379	366	407	406	452	470	538	475	541	535	690	618
LOC101927895	8	14	9	20	11	14	11	13	15	16	16	11
SEC14L1	1796	1819	2149	2054	2211	2436	2572	2789	2129	2127	2540	2470
BSDC1	1782	1768	2078	1988	3057	3074	3600	3447	1693	1871	2064	2167
AGAP5	61	73	64	67	77	85	87	86	85	55	81	90
ODC1	12844	12756	14493	13370	14262	15067	16185	15908	11505	11870	14008	13889
AKR7L	7	7	6	13	7	13	10	11	13	11	16	11
RXRG	34	35	53	42	23	31	30	25	74	68	73	66
LOC100506730	28	33	39	37	28	25	46	39	41	50	56	53
CAPG	96	104	97	102	85	105	109	102	102	68	113	100
MYO1A	7	6	5	3	36	29	35	43	9	8	13	3
CACNA1F	0	0	2	0	1	2	6	2	1	0	5	0
ZNF140	223	231	237	231	464	470	514	470	201	232	297	238
PQLC2	445	482	566	473	487	565	611	675	664	708	863	920
NLRP2	1	1	1	3	5	1	2	0	1	0	1	1
CXorf40A	919	1006	1049	977	1093	1092	1209	1222	896	969	1107	1066
NCOA4	3621	3496	4002	3583	4587	4767	5233	4901	3513	3533	4558	4365
NUDT16	1365	1397	1606	1404	1386	1463	1654	1679	1530	1542	1713	1841
ABCG2	109	137	108	108	83	106	106	94	154	162	191	252
LOC105378614	0	0	0	0	0	0	0	0	0	0	0	0
PPP1R18	0	0	2	3	0	1	2	0	0	1	1	0
MINOS1	1756	1812	2211	1910	1692	1849	1907	2000	2510	2683	2876	2958
POLR2C	2771	2684	3291	2847	3103	3197	3576	3465	2896	3069	3519	3550
M1AP	3	1	0	0	0	5	1	0	1	0	1	2
CCDC148	9	6	7	12	13	11	13	21	12	6	10	8
ZFAND2B	440	393	501	444	515	520	588	613	494	494	558	533
LEO1	1059	1016	1165	1106	1205	1279	1419	1287	1143	1176	1367	1288
GALM	723	715	874	793	869	893	1090	1083	912	954	1110	1164
PIH1D2	54	53	40	53	39	73	47	79	48	62	83	60
TRIM43	0	0	0	0	0	0	0	0	0	1	1	1
PLD4	20	13	13	9	17	26	11	8	8	10	14	6
TMEM45B	5	4	8	8	14	6	9	13	5	0	0	7
LDHAL6A	2	3	4	1	10	5	3	16	1	1	3	5
NRDC	4511	4439	5153	4528	5700	5899	6660	6268	5010	5353	6349	6298
KLF8	41	33	57	32	111	99	133	122	54	71	67	75
FHL1	5228	5151	5493	5247	8510	8793	9752	9388	5435	5793	7064	7014
MAP7	1142	973	1087	1055	1591	1745	2041	1968	1189	1177	1495	1455
PDE4DIP	1617	1643	1827	1638	2066	2149	2529	2316	1989	1935	2413	2387
MAGI3	940	1032	1023	947	1447	1589	1816	1724	1015	970	1313	1316
PTK7	2014	2038	2329	2268	3500	3607	4116	4238	2031	2134	2357	2450
TNFSF12-TNFSF13	0	0	0	0	0	3	0	0	0	0	0	1
C4orf33	324	343	397	349	567	545	654	578	334	404	536	456
TSHZ2	107	125	126	126	70	109	110	131	176	204	244	255
MIR6084	0	0	0	0	0	0	0	0	0	0	0	0
PINK1-AS	86	83	88	83	106	111	134	118	105	99	127	78
CENPX	2788	2676	2918	2785	3167	3089	3528	3416	2753	2779	3184	3121
CDC27	3676	3653	4044	3634	3894	4000	4777	4435	3231	3485	4429	4356
CEP97	476	476	547	471	679	777	912	866	539	585	771	734
C8orf59	907	885	1034	878	1106	1132	1155	1156	910	999	1144	1055
DARS	2942	2887	3177	2773	3184	3269	3525	3416	2820	3103	3633	3572
CHN2	122	125	170	107	173	171	174	188	214	214	230	223
MYEOV	17	6	25	35	18	10	35	35	14	5	8	19
MIR1256	0	0	0	0	0	0	0	0	0	0	0	0
TMEM14B	2312	2163	2393	2273	2782	2822	3177	3149	2613	2733	2992	2973
CACNA1C	41	54	29	34	78	63	91	109	70	66	75	102
PDCD2	3797	3820	4325	3921	3185	3292	3671	3603	3105	3249	4030	3840
BRD2	1409	1369	1550	1623	2152	2073	2347	2408	1513	1566	1792	1750
LOC100506801	1	0	1	0	0	1	0	0	0	2	2	4
UBAC2	1097	1073	1278	1137	1521	1573	1780	1645	943	988	1197	1225
MAGEA2	0	0	0	0	0	1	0	3	0	0	0	0
GSKIP	533	558	605	541	697	740	890	880	607	599	747	797
TCF12	1156	1193	1433	1278	1416	1482	1595	1637	1021	1025	1269	1177
CLPTM1L	1495	1394	1452	1420	1564	1386	1698	1696	1407	1378	1694	1752
GHDC	720	750	867	702	818	983	978	941	1115	1123	1328	1299
PLPP5	242	225	288	235	352	298	356	356	272	253	301	339
OR51E2	0	1	3	0	0	5	1	2	0	0	7	1
NRBF2	581	538	678	600	798	801	930	924	622	631	768	752
S1PR5	61	64	62	71	71	69	94	70	94	77	70	85
TCF7L2	511	494	637	664	782	842	978	973	781	888	951	1009
MRPL36	1080	998	1226	1103	1124	1171	1275	1208	945	1064	1275	1237
MRPL38	2821	2866	3076	2805	2631	2692	2946	3031	2694	3024	3377	3354
MRPL41	3127	3002	3634	3271	3268	3248	3570	3546	3688	3956	4327	4444
MRPS6	727	587	748	626	913	889	1001	949	831	908	1049	1001
PKIB	153	160	183	160	131	149	165	131	163	196	227	213
TNXB	0	0	1	1	0	0	1	0	0	0	3	2
ASPH	1995	1964	2149	1922	3019	3283	3760	3668	2252	2501	2959	2781
PRKCQ	162	174	181	156	160	181	208	224	143	121	149	158
GOLGA6L3	8	18	15	28	23	46	33	39	28	33	27	27
NPIPB4	82	70	73	72	85	106	111	94	65	81	101	97
KIFC3	231	162	252	222	197	186	245	240	281	308	367	354
BEND6	82	73	75	73	127	155	192	159	54	64	75	76
MON2	1235	1345	1431	1320	2212	2209	2417	2468	1521	1571	1985	1787
R3HDM2	657	618	777	769	1338	1522	1780	1694	884	913	1109	1088
MYT1L	1	1	0	1	0	0	0	3	1	3	3	0
DAPK2	22	21	19	30	43	40	39	43	18	31	19	15
XPO7	3196	3205	3514	3338	3444	3907	4253	4174	3077	3099	3854	3665
TGIF1	203	196	203	173	313	337	392	320	214	257	264	265
C9orf43	8	3	7	3	17	23	17	14	5	25	18	11
CRNKL1	1271	1309	1319	1141	1103	1257	1333	1271	1473	1504	1870	1828
LINC01635	1	3	0	2	4	6	1	6	9	6	3	8
FUOM	531	505	538	499	700	682	788	746	621	674	762	692
FGF14	0	1	4	4	0	1	5	6	0	1	1	0
CSF3	0	0	0	0	2	1	0	2	0	0	0	0
IL16	22	29	30	25	20	32	40	39	27	21	29	19
PRR18	1	1	5	3	1	4	5	2	1	1	2	0
MIR4418	0	0	0	0	0	0	0	0	0	0	0	0
CARHSP1	1409	1293	1583	1479	1789	1836	2154	1965	1988	2043	2294	2207
ASNS	36	21	49	46	50	50	54	65	29	33	29	33
IL1RL1	0	0	0	0	0	0	0	1	0	0	0	0
IL18R1	88	79	112	93	44	40	60	55	33	37	54	29
RBL2	1263	1232	1315	1181	1557	1601	1881	1805	1760	1741	2236	2151
MIR6127	0	0	0	0	0	0	0	0	0	0	0	0
MAPT	29	40	47	53	30	46	53	48	39	39	40	34
RNASEH1	1870	1828	2130	1869	1991	2251	2431	2319	1898	1957	2361	2229
CTSH	633	664	737	726	326	337	355	384	769	704	981	898
ADSL	5551	5217	6115	5385	4771	4855	5607	5542	5563	5862	6998	6932
PDHA2	0	0	0	0	0	0	0	0	0	0	0	0
NFIL3	306	301	332	317	412	449	451	427	324	315	379	406
NDUFV1	5386	5317	6022	5625	6059	6300	7269	7079	6129	6761	7458	7344
MPDZ	1116	1170	1240	1174	1611	1730	1963	1859	1503	1563	1875	1994
CADM1	1781	1763	2044	1910	2649	2787	3206	3077	2503	2603	3073	3098
ANKRD2	4	0	3	1	0	1	2	7	3	2	1	2
TMEM272	12	12	32	22	39	32	55	33	22	13	17	9
MIR4684	0	0	0	0	0	0	0	0	0	0	0	0
MIR4253	0	0	0	0	0	0	0	0	0	0	0	0
UNKL	1041	993	1168	1113	1739	1747	2058	1911	982	1173	1321	1306
MIR3115	0	0	0	0	0	0	0	0	0	0	0	0
MIR4419A	0	0	0	0	0	0	0	0	0	0	0	0
OGDHL	355	365	335	370	221	249	349	270	224	202	211	245
LINC01355	16	19	19	19	21	24	20	13	20	23	24	31
TP73	383	375	405	430	501	546	627	597	472	470	527	582
TMBIM6	12367	12300	14199	13251	21605	22287	24975	24447	14328	15021	17952	17814
MYB	96	97	124	139	126	153	162	173	125	128	166	134
CXCR2	1	2	0	0	0	1	1	0	1	1	2	0
SCG3	18	25	45	48	28	43	92	59	41	32	39	29
PLA2G7	29	30	35	35	39	62	59	61	30	41	58	52
CREM	561	484	606	571	467	537	563	542	657	693	756	805
PLA2G6	234	251	290	249	553	545	596	651	390	436	451	413
ZNF436-AS1	18	33	34	31	22	30	25	28	31	35	46	35
INPP5J	413	383	466	483	522	556	659	660	567	650	636	707
CT45A8	0	0	0	0	0	0	0	0	0	0	0	0
CT45A10	4	2	1	5	0	0	2	1	4	0	6	14
HACE1	445	484	522	474	713	706	845	784	515	570	697	635
LOC101928163	0	0	1	2	0	0	1	3	1	1	1	1
TOB1	1033	912	1173	1114	1119	1087	1340	1352	974	1106	1231	1291
TRA2B	7846	7464	9011	8311	8421	8706	9680	9738	7204	7632	8622	8838
KIAA0586	812	896	939	904	1096	1191	1379	1238	1072	1091	1409	1466
ELOA-AS1	16	23	11	22	25	21	28	35	22	17	23	20
ETV2	33	30	15	18	29	22	35	26	39	24	32	31
FAM98A	3618	3551	4023	3886	3645	3830	4311	4256	3436	3728	4375	4342
EPHA4	562	542	613	571	899	976	1111	1017	717	760	894	886
RABL2A	205	240	263	249	220	206	252	253	292	325	347	335
SMUG1	775	658	793	756	1212	1351	1511	1485	858	896	1060	981
MIR378F	0	0	0	0	0	0	0	0	0	0	0	0
CAMK2D	792	830	901	782	1171	1093	1319	1320	906	968	1135	1058
KRBOX4	279	298	345	277	467	512	545	519	342	363	398	418
CCRL2	2	1	0	2	1	1	0	1	0	1	0	0
SYCE1	0	0	0	0	0	1	0	1	0	0	0	0
SYNRG	4	1	1	2	3	1	1	1	0	0	0	1
CHRDL2	5	0	4	3	5	1	6	4	1	4	4	4
LOC100129940	5	6	2	3	3	6	5	4	1	2	1	2
RIMS2	19	14	21	21	13	14	19	24	22	10	34	35
PIGX	768	712	813	791	753	747	793	829	776	662	875	843
VWA7	0	0	0	0	0	0	0	0	0	0	0	0
C1orf56	150	172	169	190	187	170	230	216	258	260	281	301
TIPIN	1191	1183	1312	1083	1068	1126	1293	1216	1254	1399	1701	1764
SSH3	329	276	303	309	452	488	559	576	477	522	564	609
GEMIN8	299	268	373	356	306	317	341	393	417	404	480	464
ODAM	0	1	0	0	0	0	0	0	0	0	0	2
TMEM160	1149	1088	1202	1137	1356	1428	1480	1582	1394	1507	1640	1646
LOC284632	0	0	0	1	0	0	0	0	0	0	0	0
BTG3	382	366	377	367	494	490	517	529	375	398	493	461
EHD1	2081	1898	2192	2135	2197	2256	2540	2614	2194	2290	2615	2729
HNRNPA0	9890	9657	11032	10298	10441	10519	12106	12100	9829	9756	11487	11818
GPR75	48	47	51	52	69	50	100	70	56	35	63	64
TADA3	1492	1486	1706	1549	1695	1760	1956	2015	2128	2278	2560	2642
AP3M2	755	782	914	769	1030	1059	1238	1126	851	944	1092	1079
RIBC2	123	117	156	128	175	164	223	190	203	198	239	248
KDELR1	4246	4103	4953	4537	5605	5578	6539	6169	4854	4617	5910	5991
MORF4L1	9301	8959	10541	9385	9764	10089	11329	11003	11628	12302	14535	14476
SENP6	1879	1891	2219	1909	2566	2634	3061	3052	2000	2066	2744	2522
HERC4	954	934	1056	912	1467	1702	1782	1698	918	904	1225	1194
SNAP29	1609	1492	1753	1621	2025	2163	2380	2522	2101	2125	2470	2505
TCEAL1	687	686	726	737	985	998	1136	1016	832	959	1039	1019
CNOT8	1402	1416	1605	1381	1500	1519	1738	1644	1259	1458	1762	1673
CEBPA	685	625	702	630	642	673	704	681	663	606	846	818
CEACAM5	3	0	2	0	0	2	0	0	0	1	3	0
B4GALT6	1118	1144	1235	1058	1316	1404	1636	1511	944	998	1278	1299
CASP5	0	0	0	0	0	0	0	0	0	0	0	0
RUNX3	78	103	99	95	126	108	129	106	114	101	90	121
MMP20	0	0	0	0	0	0	0	0	0	0	0	0
CASP3	878	890	969	939	1238	1280	1426	1397	1075	1187	1499	1368
GPR37L1	0	0	1	1	1	0	3	0	4	0	2	1
CNKSR1	33	49	36	33	37	50	61	51	24	23	45	42
RCAN3AS	2	2	1	0	2	1	1	0	2	5	3	2
TBX20	53	61	56	78	80	83	103	97	72	57	84	70
NEK6	936	886	957	894	1050	1065	1121	1173	921	911	1133	1135
ANKMY1	209	230	208	223	238	228	304	334	221	234	287	253
LOC100506985	49	31	34	35	46	48	64	58	48	49	72	63
ABHD10	1667	1739	1907	1639	2287	2195	2600	2560	2018	2019	2501	2653
SLC35C2	1596	1575	1927	1724	1464	1487	1682	1702	1617	1817	1989	1895
NRF1	799	779	928	840	1031	1080	1224	1204	821	840	969	1011
MIR6731	0	0	0	0	0	0	0	0	0	0	0	0
MIR4425	0	0	0	0	0	0	0	0	0	0	0	0
PLIN1	17	27	7	7	35	33	20	25	15	27	26	27
POLR2I	1554	1403	1899	1686	1733	1776	1959	1954	1705	1961	1992	2152
RSRP1	547	517	611	588	439	454	543	494	584	710	887	786
C3orf52	346	354	379	403	495	516	598	573	378	440	511	518
TBC1D15	1400	1360	1439	1361	2267	2289	2600	2518	1351	1412	1738	1660
PODNL1	9	3	8	13	17	10	18	12	7	14	11	23
TSC1	1082	1115	1201	1145	1515	1549	1861	1784	1289	1303	1630	1442
VPS52	1	2	1	0	2	1	0	2	1	1	0	0
CYSLTR1	4	2	3	1	4	4	4	5	2	0	0	0
PDXDC1	569	501	556	504	691	690	786	715	552	547	727	727
ABLIM1	1976	2173	2258	2150	2472	2609	2929	2842	2090	2155	2614	2650
VPS50	579	607	693	551	799	834	880	831	590	613	814	744
MRPL52	1630	1495	1825	1551	2069	2189	2220	2276	1806	1919	2141	2198
IL21R	1	0	0	1	1	2	0	0	1	1	0	0
LOC646471	23	30	36	35	37	33	56	49	33	39	39	56
FN1	900	970	1001	891	850	934	1098	1038	1842	1855	2350	2264
AIMP1	1624	1638	1842	1554	1651	1652	1911	1735	1464	1600	1886	1871
MIR3917	0	0	0	0	0	0	0	0	0	0	0	0
MRVI1	2	9	3	0	2	1	7	5	57	56	56	57
TARS2	2951	2861	3369	3054	2802	3054	3202	3184	3169	3263	3801	3943
SLFN5	60	73	68	63	97	113	147	148	143	126	166	144
LRRC7	11	8	16	6	1	3	1	1	0	0	2	0
KRT10	1207	1141	1391	1420	1654	1712	1882	1947	1368	1524	1638	1777
KEL	0	0	0	0	0	0	0	0	0	0	0	0
ITGA2B	97	76	116	105	97	136	147	136	102	93	119	114
FCAR	0	0	1	0	0	0	0	0	0	0	0	0
LOC101928303	0	0	0	0	0	1	0	0	0	1	1	0
PLPPR1	0	0	0	0	0	0	0	0	0	0	0	0
NUP210L	3	2	3	1	3	5	18	6	0	6	3	2
MBNL1	1659	1623	1703	1592	2121	2217	2347	2318	1771	1815	2204	2246
KIF5C	227	211	244	219	245	263	298	271	193	228	284	255
ATP1B4	0	0	0	0	0	0	0	0	0	0	0	0
STOX1	156	177	221	151	207	237	257	256	188	197	235	273
TBC1D17	538	522	655	533	755	662	857	810	692	740	826	851
DYNC2H1	2068	2371	2370	2056	2551	2676	2911	2852	2211	2117	2718	2529
CTSE	0	0	0	0	0	0	0	0	0	0	0	1
NFATC1	316	341	373	403	498	486	522	544	499	454	579	522
LOC101928324	3	5	3	1	6	1	0	3	1	2	8	0
SEMA4F	590	575	619	656	749	847	908	967	668	744	794	849
ZNF138	310	367	354	366	393	400	455	399	387	345	433	458
AZI2	995	999	1185	1059	1231	1352	1398	1426	1151	1117	1391	1347
THADA	1419	1442	1501	1376	1357	1555	1655	1651	1428	1521	1900	1806
LOC101928728	11	19	15	9	5	6	11	14	19	27	42	35
KLK5	0	0	0	0	0	0	0	0	2	0	0	0
KLK10	0	0	1	0	1	2	5	0	2	0	1	0
C2orf81	39	41	59	46	32	33	54	47	48	43	110	83
KIR2DS2	0	0	0	0	0	0	0	0	0	0	0	0
SERPINA4	0	0	0	0	0	0	0	0	0	0	0	0
PHYH	348	361	386	416	385	452	460	529	428	480	589	583
AFAP1L2	24	17	27	22	37	40	45	33	35	26	49	46
DCLRE1C	339	356	347	352	456	486	552	538	296	293	390	424
ROBO3	278	302	284	336	360	421	424	443	320	331	362	366
DTNB	489	470	547	524	582	585	691	666	550	584	725	652
FGF5	42	31	33	42	19	30	23	40	56	84	88	84
MAP3K9	462	447	538	491	609	706	787	723	515	581	682	618
CALD1	3305	3423	3760	3272	3793	4007	4515	4358	3641	3542	4295	4274
ACTG1P20	34	30	30	35	34	41	43	38	38	37	59	32
TOM1	1071	1164	1375	1227	1821	1815	2193	2159	1314	1290	1487	1690
AGBL3	95	101	105	109	141	125	137	130	97	130	110	125
WDR27	478	501	577	547	487	484	605	586	535	547	655	621
BIRC5	6746	6403	7319	6493	8193	8177	9513	9149	5892	6429	7462	7550
RGS14	436	370	450	456	545	554	610	643	478	553	533	528
GAS2L1	222	220	273	255	151	149	177	221	457	512	499	517
RASL10A	18	24	28	18	12	6	21	29	69	74	81	87
RBM12	4289	4322	4783	4354	4261	4374	5043	4698	4365	4550	5496	5496
MT1A	0	0	0	0	0	0	0	0	0	0	0	0
CD200	0	2	2	0	3	1	0	0	0	0	1	0
HDAC6	1086	1003	1236	1147	1391	1432	1679	1689	1316	1370	1769	1718
TAF6L	1156	1039	1219	1230	1424	1465	1682	1598	1187	1365	1464	1525
MYL12A	1183	1024	1384	1195	1717	1684	1967	1905	1448	1504	1701	1765
IVNS1ABP	2534	2436	2776	2571	2070	2109	2393	2450	2574	2682	3262	3174
POLR3C	1558	1527	1692	1571	1809	1895	2027	1972	1517	1470	1853	1799
POLR3F	726	611	745	665	553	573	642	627	615	690	934	811
ARID3B	1390	1429	1669	1573	1496	1558	1716	1775	1828	1852	2254	2387
GRAMD4	823	793	958	862	1163	1188	1401	1311	972	982	1239	1306
FRMD4B	194	184	182	181	404	402	420	456	371	360	467	463
SCARNA1	1	2	6	1	2	5	3	2	0	1	2	3
MMP2	90	74	81	65	51	61	56	45	150	142	195	150
C15orf40	497	482	538	485	462	505	535	481	593	604	728	705
SLC12A9	933	912	1068	976	1174	1178	1383	1263	1059	1142	1250	1303
RXRB	79	70	81	63	83	104	97	127	72	69	73	71
HAVCR1	2	0	0	0	1	1	0	0	1	2	1	0
C12orf57	497	479	601	561	575	590	708	627	852	884	996	1037
PISD	1208	1177	1345	1343	1749	1812	2017	1962	1406	1463	1713	1678
EYA3	1173	1146	1272	1200	1793	1766	2029	2044	1035	1055	1224	1260
TOR1AIP2	1296	1370	1492	1406	1380	1448	1739	1547	1487	1444	1854	1863
DTNA	1490	1447	1600	1501	1694	1783	1979	1931	1662	1780	2143	2001
WDR93	3	3	3	4	3	8	13	5	4	4	7	8
SLC5A4	3	7	6	6	2	2	4	6	3	5	4	8
KNCN	0	0	0	0	0	0	0	0	0	0	0	0
SEC22C	1416	1351	1568	1404	1455	1439	1707	1545	1832	1868	2170	2085
C7orf50	2405	2447	2693	2581	3104	3074	3365	3519	2699	3133	3323	3296
SNHG3	954	929	1039	926	747	814	937	951	719	776	957	867
TAC4	0	2	2	3	5	7	2	3	2	1	4	0
INTS10	1529	1522	1797	1570	1661	1580	1884	1811	1601	1651	2055	1954
SNORA73B	11	28	12	12	12	11	23	15	12	8	6	9
CYP21A2	0	0	0	0	0	1	0	0	0	0	0	0
KIF27	128	139	123	134	206	172	222	220	143	166	191	190
LMBRD1	630	570	778	708	853	917	911	1004	786	865	917	1035
C12orf4	874	835	907	863	654	737	755	755	939	938	1156	1150
EDA2R	173	171	202	181	150	170	186	185	156	190	195	171
SNORD99	10	3	7	5	5	9	7	8	7	7	5	5
SNORA61	0	0	0	0	0	0	0	0	0	0	0	0
SNORA44	4	3	4	1	5	1	3	3	5	0	0	3
SNORA16A	21	16	17	9	24	22	21	30	9	17	14	16
GTF2H4	71	64	84	84	62	80	92	88	74	97	102	93
LINC01715	18	11	20	17	20	19	29	24	16	15	13	18
CCDC160	9	4	11	5	10	7	17	12	21	12	15	29
SEC14L6	0	0	0	0	0	0	0	0	0	0	0	1
KPNA2	12306	11852	14197	12386	13007	13646	14992	14975	12058	12554	14536	14776
B3GALNT1	132	175	116	145	179	215	250	206	177	161	246	202
AQP4	8	17	14	10	22	6	37	17	31	17	22	22
ICAM3	433	409	566	475	463	453	518	552	566	579	603	623
APOBEC3C	487	493	571	473	637	599	771	619	637	652	806	726
ANGPTL3	4	0	2	0	1	2	0	0	0	0	0	3
BAG6	3	6	4	4	8	7	7	10	6	7	11	0
PTBP3	1449	1462	1461	1416	1957	2093	2279	2174	1412	1371	1899	1841
PPT2	5	4	2	7	7	7	16	5	1	6	8	1
ITPA	1900	1804	2051	1914	1596	1653	1825	1737	2201	2418	2685	2767
CNNM1	243	217	244	249	235	215	224	216	316	355	478	406
VWA3B	0	1	0	0	2	3	2	0	0	6	0	1
LINC01756	0	0	0	0	2	0	3	0	0	0	0	0
LINC01648	0	0	0	0	0	0	0	0	0	0	0	0
KIF13A	878	864	989	862	1086	1111	1301	1306	850	901	1186	1132
MIR4420	0	0	0	0	0	0	0	0	0	0	0	0
LINC01778	0	0	2	4	2	1	1	2	2	0	1	0
DGLUCY	179	181	201	175	233	207	244	225	229	231	251	282
ARMT1	1366	1413	1517	1318	1507	1594	1841	1635	1466	1558	2000	1882
THBS4	52	52	75	78	84	72	75	73	39	42	48	70
PCDHGB6	2	0	7	1	8	1	3	3	3	2	2	1
SNORD103C	0	0	0	0	0	0	0	0	0	0	0	0
HTR3A	5	6	15	15	4	13	12	14	13	15	18	14
GGA3	1571	1545	1760	1704	1983	2114	2318	2385	1744	1780	2067	2006
MYO6	1576	1690	1854	1578	2316	2368	2621	2591	2266	2366	2824	2817
NR2C2AP	574	590	777	664	718	710	808	791	703	742	828	846
CD36	2	4	4	0	3	2	3	1	34	5	7	4
ZNF174	462	388	447	429	509	548	566	551	499	475	540	598
ZNF169	55	54	75	72	78	77	87	89	81	63	84	75
ZNF165	112	73	95	93	140	142	146	145	87	73	108	96
ZNF157	5	14	24	5	8	9	8	15	12	6	25	19
MIR199A1	0	0	0	0	0	0	0	0	0	0	0	0
MIR198	0	0	0	0	0	0	0	0	0	0	0	0
MIR892A	0	0	0	0	0	0	0	0	0	0	0	0
MIR196A1	9	4	17	12	19	7	15	22	3	18	18	19
CNTN5	1	2	1	4	3	3	3	3	6	0	0	1
NKX2-8	58	44	49	43	69	64	84	93	52	60	54	58
CLEC4E	0	1	0	0	4	1	1	0	3	0	1	0
PITPNM3	70	66	82	72	92	83	87	109	66	79	121	90
CNTN3	3	3	2	2	0	2	2	3	0	2	2	0
LRCH2	884	945	969	931	1258	1345	1517	1456	1242	1295	1729	1592
MIR4254	1	0	0	1	1	1	0	1	0	0	0	0
SLCO1C1	1	0	0	0	1	0	0	0	0	1	0	0
SNCA	691	738	852	704	897	962	1106	1060	761	833	858	877
SNX13	842	882	838	823	1142	1231	1327	1371	907	890	1186	1105
PCNX3	2514	2641	2922	2851	3400	3346	3929	4062	2908	3183	3648	3628
MINDY4	6	3	3	3	2	4	3	3	4	0	0	3
MIR5585	0	0	0	0	0	1	0	0	0	0	0	0
PTTG1	2337	2174	2598	2354	2146	2204	2340	2400	1897	1978	2274	2417
HLA-A	55	46	50	56	56	61	57	73	130	41	63	48
TMEM234	232	221	284	246	458	546	569	542	169	206	237	227
CLK2	0	0	1	0	0	0	0	0	0	0	0	0
FGF1	0	0	0	0	0	1	0	0	0	0	0	0
GPD1	4	6	12	5	13	17	21	16	7	9	14	18
MTMR9LP	14	10	4	6	21	33	19	19	12	15	18	15
PFKP	2318	2258	2626	2593	2736	2991	3389	3325	1816	1880	2039	2232
RPLP0	52560	49597	57073	50221	73171	74107	81802	79873	41044	45007	51503	50999
SLC13A1	0	0	0	0	0	0	0	0	0	0	0	0
HMBOX1	89	125	69	81	133	160	150	137	115	99	135	106
ACBD4	166	153	190	190	225	258	277	254	247	269	324	305
HNF1B	1	2	0	0	0	0	1	3	1	0	1	0
SLC26A5	0	1	1	2	0	1	3	2	1	0	1	0
SLC4A10	1	3	0	1	0	0	2	1	2	1	3	3
CDC45	3223	3240	3755	3359	3551	3548	3914	3991	3572	3859	4504	4430
FCRLA	0	0	4	0	0	0	3	0	1	1	1	0
ATG7	747	769	859	668	701	775	920	949	909	910	1081	1030
RNASEH2A	3449	3323	3901	3593	4057	4104	4734	4334	3613	3787	4504	4477
TFF1	0	0	0	0	0	0	0	0	0	0	1	4
TFAP4	883	831	1025	1008	1052	1118	1258	1287	876	930	1058	1073
PPP2R1B	2315	2243	2516	2293	2639	2643	3025	3030	2401	2409	3115	2965
TFAP2B	0	0	0	0	0	1	0	0	0	0	0	0
PPP2CA	4353	4140	4788	4297	5726	5667	6385	6259	4483	4856	5808	5583
TEF	349	333	347	355	355	330	379	381	404	388	476	475
PPP1CC	9045	8756	10040	8808	12188	12743	14390	13590	8771	9082	11303	11053
S100PBP	575	503	585	536	801	788	956	884	491	496	602	625
ANKS1B	11	19	25	22	17	28	34	17	27	24	19	20
ACACB	385	453	490	474	697	734	776	801	492	514	597	581
ITCH	1533	1435	1535	1398	1385	1361	1510	1539	1843	1856	2342	2273
WAS	21	42	30	15	31	35	27	29	85	39	45	43
VDR	243	232	286	279	304	362	401	348	272	257	321	329
UROD	2451	2400	2791	2674	3014	3136	3628	3504	2650	2729	3204	3139
TYR	0	0	0	0	2	0	0	0	0	0	1	0
TTR	0	0	0	0	0	0	0	0	0	0	0	0
TSHR	3	1	5	6	1	2	2	0	1	7	1	1
NRM	0	0	0	0	0	0	1	0	0	0	0	0
MARCKSL1	9606	9155	10681	10066	13164	13448	15172	14809	9928	10664	11954	12569
DRAM2	536	498	598	509	611	599	711	744	616	663	852	744
TLCD2	0	0	0	0	1	0	0	0	3	0	0	0
RASAL1	58	58	57	54	97	95	70	77	25	26	23	26
PPP1R3B	238	204	238	225	256	222	286	335	183	239	296	297
TOR2A	574	575	675	638	762	797	875	844	617	733	866	792
ALAD	765	767	861	804	1194	1205	1285	1322	961	996	1175	1180
SLC12A7	213	218	253	252	305	374	354	403	164	218	199	175
LOC101929464	9	9	4	4	15	7	13	13	6	4	8	8
LMBR1L	565	514	608	566	914	984	1084	1007	732	750	873	965
ZNF415	1	3	2	5	3	1	4	3	1	2	2	4
HNRNPM	25094	24869	29020	27093	28552	30271	34230	34170	25037	26239	30024	31200
SHROOM3	449	502	508	504	910	787	1023	1070	544	664	719	792
TUBAL3	0	0	2	0	0	0	4	0	1	0	0	0
FAM57A	1051	992	1136	1096	1137	1261	1470	1402	1024	1155	1289	1270
PDZD3	0	2	0	0	0	0	0	3	1	0	0	0
CDC14A	619	520	603	547	528	526	641	526	733	759	1040	891
B3GNT9	40	18	39	34	64	61	90	87	25	43	33	38
KCNK4	0	0	1	0	0	0	0	0	0	1	4	0
LOC653160	4	5	2	3	6	14	11	20	11	14	12	8
TMEM35B	191	155	188	187	251	268	273	262	197	181	223	253
KIR2DS4	0	0	0	0	0	0	0	0	0	0	0	0
EXO1	2497	2514	2714	2502	1993	2201	2354	2251	3075	3015	3992	3591
NOTCH4	0	0	0	0	0	0	0	0	0	0	0	0
CAMKK2	2045	1994	2307	2084	3823	4055	4359	4407	2079	2173	2549	2529
ARNTL	146	178	190	183	228	208	287	224	207	216	198	274
PRAMEF25	0	0	0	0	0	0	0	0	0	0	0	0
ZNF888	66	65	72	63	100	99	137	122	71	78	116	101
BHMG1	19	21	12	23	8	23	21	17	8	13	10	7
UCK1	1809	1706	2121	1982	2433	2410	2690	2669	2016	2194	2398	2519
CFD	25	33	29	46	53	42	59	62	24	34	37	26
ZMYM4-AS1	0	0	0	0	0	0	1	0	0	0	0	0
GIMAP2	1	4	0	1	1	3	1	2	7	0	5	0
NOC2L	8837	8453	10147	9278	7047	7226	8328	7876	10488	10805	12175	12765
JMJD6	1596	1414	1760	1613	1512	1476	1760	1768	1354	1498	1765	1731
TRIM9	549	617	599	621	539	555	620	631	645	724	836	790
ARL6IP1	5469	5631	6198	5467	7918	8274	9304	8758	6108	6264	7339	7365
KANK1	858	842	947	966	680	719	851	801	953	951	1241	1114
MESD	1962	1951	2175	1904	2267	2429	2553	2629	2131	2247	2712	2699
SIDT1	14	17	10	14	13	16	20	18	27	19	21	23
AGO4	385	375	444	357	590	635	733	710	462	513	627	591
TBC1D3D	0	0	0	0	0	0	0	0	0	0	0	0
TMEM126B	1504	1486	1849	1566	1730	1677	1818	1826	1481	1520	1820	1918
LAG3	3	7	5	15	4	8	4	10	3	11	3	6
KRT83	0	0	0	1	0	0	0	0	0	0	0	0
KRT33B	0	0	0	0	0	0	0	0	0	0	0	0
KRT32	0	0	0	0	0	0	0	0	0	0	0	0
NSD2	5036	5068	5779	5449	6227	6581	7500	7400	5367	5585	6675	6640
VCAM1	0	1	0	0	1	2	0	1	0	0	0	0
COL11A2	1	0	1	0	0	0	4	0	2	0	2	0
FXYD3	1	16	13	12	0	19	19	21	12	15	15	0
THEMIS	0	0	0	0	0	0	0	0	0	0	0	0
UBA52	16719	16101	19842	19099	19379	20748	22370	23232	18800	19359	20774	22205
EVA1B	150	140	183	175	259	238	277	258	313	322	309	322
SRF	3088	2946	3505	3306	3420	3684	4168	4288	2848	2975	3387	3498
KLF13	126	170	174	138	187	227	258	206	149	168	215	238
CAMK4	375	332	364	329	198	232	262	267	246	244	311	307
HTN3	0	0	0	0	0	0	0	0	0	0	0	0
SNRPN	0	1	0	2	0	0	0	0	0	0	0	0
SNORA63C	0	0	0	0	0	0	0	0	0	0	1	0
KIR2DS1	0	0	0	0	0	0	0	0	0	0	0	0
FLRT1	22	25	26	20	26	26	39	26	33	39	44	48
RACGAP1	2655	2700	2862	2670	4611	4847	5495	5352	2975	3135	3696	3538
MIR4255	0	0	0	0	0	0	0	0	0	0	0	0
PLPPR3	152	131	202	164	179	193	222	224	121	140	154	161
L1CAM	30	11	18	24	29	42	44	48	46	64	75	68
MIR6732	0	0	0	0	0	1	0	0	0	0	0	0
CCDC68	36	27	43	43	41	50	47	72	89	81	118	115
GAS2	18	13	13	14	11	6	17	16	8	5	14	9
RPL6	41770	39797	46183	41630	57665	59665	64676	63041	39923	42631	49560	49977
DPP8	863	956	970	880	1004	1065	1209	1195	1223	1256	1616	1595
MIR5581	5	2	3	3	5	2	2	6	0	2	3	3
NEPRO	1490	1444	1593	1368	1996	2028	2334	2083	1471	1527	1911	1799
JAK1	2190	2288	2523	2396	4555	4700	5400	5422	2400	2357	2987	2973
TANGO2	518	541	635	580	679	684	833	796	590	669	738	794
ACER3	512	525	596	534	716	744	794	811	546	557	759	711
RTN4	5589	5720	6527	6080	6897	7269	7903	8032	5625	6056	7112	7381
PCDH9	2248	2327	2510	2251	2654	3066	3336	3106	1966	1995	2424	2489
AACS	861	848	988	908	1522	1689	1969	1912	967	1031	1213	1222
DMAC2	1469	1329	1586	1439	1419	1577	1692	1632	1380	1501	1835	1873
DUSP13	1	0	5	1	2	0	2	3	3	0	0	4
CAPRIN2	253	276	294	295	244	222	266	278	285	297	338	324
MUC21	0	0	0	0	0	0	0	0	0	0	0	0
TMEM183B	80	75	78	54	59	56	75	55	80	73	108	97
ZER1	1202	1195	1415	1206	1746	1895	2060	1931	1688	1733	2026	2083
GDI2	6462	6259	7275	6489	7294	7489	8836	8438	6485	6489	8252	7961
ELK4	422	452	543	468	449	446	502	515	510	544	736	724
DDX20	1838	1813	2060	1950	2113	2106	2493	2438	1548	1726	2205	2052
RAB4B	0	0	0	0	0	0	0	0	0	0	0	0
AKAP10	627	629	686	606	861	860	1008	910	746	757	882	831
HRAS	0	0	0	0	0	0	0	1	1	0	0	0
SMARCB1	0	1	0	0	0	1	0	0	1	1	0	0
A4GALT	83	61	80	76	78	90	112	120	82	70	94	95
SALL4	22	12	28	20	24	19	36	26	29	29	34	37
CCKBR	33	38	44	37	32	51	48	38	28	28	26	33
AKAP17A	0	0	0	0	0	0	0	0	0	0	0	0
MIR3659	0	0	0	0	0	0	0	0	0	0	0	0
LINC01685	0	0	0	0	0	0	0	0	0	0	0	0
TAOK3	629	602	656	608	960	987	1123	1080	586	575	688	671
MYCBP	0	3	2	8	2	1	3	2	1	0	3	5
GJA9-MYCBP	0	1	0	0	0	1	0	0	0	0	0	3
LOC105378663	0	0	0	0	0	0	0	0	0	0	0	0
CCDC138	1188	1085	1276	1177	891	899	1137	1072	904	849	1134	1135
ARMCX2	123	111	144	73	129	95	95	90	73	69	76	69
SLC25A14	660	660	757	625	866	877	966	971	806	844	991	1011
SLC29A1	3268	3385	4101	3914	3360	3517	3928	3781	3299	3389	3931	4076
KIAA0754	436	523	447	489	532	650	633	594	559	599	705	707
TRPM2	13	8	6	12	18	21	16	10	7	5	0	1
OXCT2P1	1	2	2	4	3	11	5	6	8	2	3	3
PPIEL	62	73	79	85	118	143	170	178	96	121	118	134
KARS	6624	6607	7562	6730	6619	6982	7639	7835	6729	7069	8152	8446
ARRB2	2695	2571	3016	2964	2096	2337	2448	2386	2650	2876	3099	3194
LOC101929516	6	5	2	4	2	4	4	9	3	1	1	2
C10orf128	0	0	1	2	0	0	3	0	3	2	2	8
TRIR	6689	6197	7570	6849	7429	7683	8147	8279	6684	7493	8150	8424
PCM1	2401	2480	2580	2292	3363	3504	4073	3973	2676	2662	3422	3269
PAWR	2023	2116	2055	1934	2897	3126	3409	3346	1758	1807	2324	2237
MTMR1	2302	2234	2477	2316	2976	3159	3627	3530	2221	2377	3064	2930
MTRF1	192	223	212	236	298	270	307	283	182	169	261	261
GPRC5B	518	487	559	464	509	602	674	640	464	473	597	529
GSC2	0	0	1	0	0	0	0	5	0	0	0	2
LOC101929536	17	11	16	14	9	13	15	27	11	14	23	13
BCAR1	1861	1908	2107	2061	2301	2350	2653	2672	2166	2515	2495	2811
MAGI2-AS3	449	441	501	393	465	438	584	553	641	606	791	710
ZNF345	56	61	91	51	89	107	104	102	80	86	84	120
LINC00640	0	0	0	0	0	3	3	2	0	0	0	1
LINC01164	0	0	1	3	1	1	2	1	0	0	1	0
ATP2B2	0	1	0	0	1	1	0	0	0	3	4	0
MLH1	154	149	187	157	19	29	41	36	264	246	368	335
LINC01446	9	10	12	7	1	0	0	1	1	0	0	0
LINC00487	0	0	0	0	0	0	0	0	0	0	0	0
CSMD2-AS1	0	0	0	0	0	0	0	0	0	0	0	0
LINC00837	0	0	0	0	0	0	0	0	0	0	0	0
DCAF11	1447	1544	1763	1676	2053	2070	2390	2343	1975	2150	2425	2435
ZRANB2-AS1	25	34	27	30	43	43	46	40	25	23	21	17
SLC39A12-AS1	0	0	0	0	0	0	0	0	0	0	0	0
LINC00941	4	9	6	7	4	4	6	1	3	10	3	3
DNM3OS	0	0	0	0	4	2	1	2	0	1	3	0
LINC00525	0	0	0	0	0	0	0	0	0	0	0	0
STAU2-AS1	2	4	0	0	3	6	2	0	0	0	1	3
FGF13-AS1	2	1	1	3	0	0	0	3	3	8	9	3
LINC01432	0	0	0	0	0	0	0	0	0	0	0	0
MKNK1-AS1	3	1	6	7	6	5	2	3	3	1	14	5
LINC00308	0	0	1	2	1	1	0	0	0	1	2	0
LINC00886	5	3	2	8	10	10	8	5	2	6	8	6
LINC00865	0	0	0	0	1	0	0	2	0	1	0	0
TSC22D1-AS1	47	50	60	34	81	77	89	79	51	39	49	47
SLC7A11-AS1	0	3	1	1	2	3	2	2	0	0	0	2
BCL2L12	2626	2543	3145	2715	3001	2900	3316	3299	3416	3565	3928	4021
RPL34	9062	8596	9931	8307	10204	10475	11028	10678	7725	8311	10052	9407
KIAA0040	204	208	242	185	339	301	376	401	232	186	238	246
ALG9	556	519	620	600	665	801	921	834	641	670	749	809
PGAP3	324	277	369	357	523	520	636	607	394	408	481	468
ZNF112	90	96	85	98	112	123	122	128	112	138	147	174
EHMT2	0	0	0	0	0	1	0	0	0	0	0	0
PDE1B	94	95	108	113	49	41	74	72	129	131	137	108
PPM1L	478	588	567	520	627	667	752	718	637	550	765	770
ITGA6	623	691	733	677	923	989	1197	1137	786	922	1044	1098
VWF	0	1	2	2	0	0	0	0	2	0	2	2
GOLGA8J	1	1	0	6	1	3	2	3	2	1	4	1
CDH7	63	73	63	88	13	21	34	32	94	101	120	135
DNPEP	1021	1092	1280	1168	1156	1124	1248	1229	1154	1313	1428	1360
MPP2	1596	1613	1788	1669	1757	1853	2191	2175	1892	1930	2250	2328
CYP4B1	0	0	0	0	0	0	0	0	1	0	0	0
POLDIP2	5920	5680	6637	6292	6630	6848	7515	7457	6383	6818	7741	7850
COLGALT1	4863	4614	5318	4947	5840	5869	6934	6796	4743	4825	5882	5869
LSM14A	206	216	232	216	266	293	309	316	249	216	257	285
RAI14	2066	2135	2288	2157	2634	2646	3053	2769	2203	2308	2876	2586
ERC2	93	111	138	122	130	140	177	118	142	141	172	172
KIR2DL3	0	0	0	0	0	0	0	0	0	0	0	0
ARID4A	421	391	459	355	563	578	665	604	522	539	642	690
OSTCP1	0	1	1	0	1	0	0	3	0	2	1	1
TMEM41B	581	675	733	604	1038	1020	1167	1082	747	756	1007	988
ZNF517	102	101	124	86	107	127	147	162	85	95	103	106
SIPA1L1	840	910	1065	973	1179	1301	1462	1369	1004	1046	1344	1246
SLFNL1-AS1	22	20	30	35	33	28	29	50	26	23	41	30
COG5	817	902	974	800	1168	1226	1406	1261	1057	1021	1326	1254
HKR1	291	295	363	322	493	560	627	537	389	398	509	513
PRR20B	0	0	0	0	0	0	0	0	0	0	0	0
DNAJA4	16	16	8	10	10	11	12	10	17	10	17	21
VAV2	904	963	1086	922	1086	1057	1269	1216	949	946	1008	1151
ADGRF3	5	7	11	11	20	19	27	26	9	10	19	12
DDAH1	1318	1311	1370	1220	1656	1645	1857	1898	1238	1241	1531	1603
CNTN6	0	0	0	0	0	0	0	0	0	0	0	0
LOC101929901	0	0	0	0	1	0	0	0	0	0	0	0
NUP62	3922	3866	4497	4353	4723	5064	5571	5511	4740	4887	5653	5739
RCHY1	1075	1091	1231	1039	1421	1359	1652	1529	1021	995	1265	1200
EDN2	4	0	0	1	2	3	5	5	2	0	0	2
MIR151A	0	0	0	0	0	0	0	0	0	0	0	0
MIR135B	0	0	0	0	0	0	0	0	0	0	0	0
MIR133B	0	0	0	0	0	0	0	0	0	0	0	0
MGAM2	0	0	0	0	0	0	0	0	0	0	0	0
ATG13	2011	2085	2198	1984	2528	2537	2939	3012	2220	2458	2935	2901
RFXAP	566	589	588	454	630	560	697	679	412	421	555	481
USP28	1445	1496	1573	1409	1852	1996	2179	2196	1919	1988	2440	2415
CXCL1	21	3	4	0	4	6	3	6	3	1	1	4
GLE1	1763	1887	2032	1926	2121	2179	2441	2460	2072	2226	2646	2628
ENPEP	257	236	275	236	694	807	910	805	347	360	458	439
GNS	1790	1839	2051	1896	3644	3793	4175	4181	2259	2238	2861	2869
ENO3	69	44	58	42	54	61	91	99	61	68	88	65
GCLC	1356	1330	1446	1386	1871	1896	2007	2089	1419	1439	1756	1763
B4GALT1	907	943	990	1004	1469	1338	1591	1656	1010	1030	1249	1164
MLNR	7	16	6	3	10	19	14	27	5	4	6	9
GFRA2	2	5	3	3	4	6	2	2	5	14	15	8
MIR4446	0	0	0	0	0	0	0	0	0	0	0	0
MIR4417	0	0	0	0	0	0	0	0	0	0	0	0
MIR548O2	0	0	0	0	0	0	0	0	0	0	0	0
MIR151B	0	0	0	0	1	0	0	0	0	0	0	0
MIR550A3	0	0	0	0	0	0	0	0	0	0	0	0
STAG3L2	378	406	466	403	470	485	577	586	350	368	455	415
LINC00266-1	1	1	3	0	3	0	2	4	1	0	1	0
LINC00700	0	0	0	0	0	0	0	0	0	0	0	0
ANKS3	495	422	578	536	637	713	739	798	460	632	675	633
ZNF410	1070	1089	1207	1048	1590	1627	1843	1777	1214	1319	1508	1565
WWTR1-AS1	8	8	6	4	1	8	7	10	3	11	3	4
LOC100287944	0	0	0	1	0	2	0	0	1	0	0	2
LOC105378683	9	4	6	7	6	16	14	14	7	11	10	8
SPNS1	3017	2865	3417	3211	3738	3905	4302	4230	3122	3437	3778	3944
FAM156A	1	0	1	1	1	2	3	1	3	5	1	1
C16orf72	1092	1107	1151	1039	1318	1395	1609	1552	1172	1161	1536	1313
DNAJB9	246	225	253	203	287	348	389	368	236	228	264	248
ATAD2	2807	2869	3110	2891	4204	4140	4715	4503	2630	2721	3321	3271
LOC339539	1	0	0	0	1	2	0	4	0	1	2	0
MUC20	6	0	1	0	2	1	4	4	1	9	2	2
GSK3A	3399	3376	3906	3667	4361	4492	5039	5114	3767	4059	4678	4988
MYH7B	13	8	7	12	12	12	15	18	12	14	25	12
MIR6733	0	1	1	1	0	0	2	0	0	0	1	2
CDV3	5800	5745	6332	5824	6471	6604	7558	7178	5076	5191	6589	6725
GAS7	164	174	202	185	159	201	186	172	235	182	225	195
LBP	2	0	1	2	0	1	0	1	1	2	1	3
IL31RA	0	0	2	0	2	0	0	0	0	0	0	0
TMEM262	2	0	1	0	2	2	0	3	0	0	0	0
GFOD1	156	157	200	195	276	220	251	271	233	191	259	239
CMPK1	1922	1983	2188	1786	2246	2441	2739	2586	1843	1982	2570	2407
APH1A	4449	4255	4972	4638	5637	5654	6301	6337	4875	5124	5822	5937
MED8	1236	1231	1397	1248	1571	1510	1743	1709	1304	1335	1744	1700
KIF5B	5144	5039	5574	4830	5102	5572	6282	5951	6497	6416	8084	7987
KIF2A	2315	2316	2611	2304	2440	2434	3021	2721	2289	2322	2890	2867
POLR2K	1562	1527	1877	1571	2225	2319	2407	2330	1778	1981	2191	2214
CDH18	4	7	2	10	4	5	4	5	17	15	17	14
SZT2-AS1	0	0	0	0	0	0	0	0	0	0	0	0
MIR6735	0	0	0	0	0	0	0	0	0	0	0	0
DHRS1	236	255	258	249	389	390	455	412	310	337	373	408
ZNF600	3	1	9	2	2	1	10	8	4	4	0	2
IZUMO1	10	10	7	1	14	16	8	14	18	11	15	20
KDM4A-AS1	33	35	46	42	44	31	40	40	61	43	56	65
CHODL	36	43	42	45	12	15	15	23	58	58	60	73
MFAP4	8	9	22	22	26	22	33	52	9	17	10	15
YY1AP1	1846	1719	1880	1740	2178	2199	2583	2545	1928	2000	2362	2436
XPO1	11656	11809	12667	11051	13322	13554	15263	14389	10891	11373	14791	13989
TATDN1	683	708	729	690	719	658	706	641	577	685	785	796
TARM1	0	0	0	0	0	0	0	0	0	0	0	0
BCAS1	5	0	1	3	1	0	3	3	2	11	4	6
MTBP	503	497	554	450	700	716	826	746	453	489	610	629
ATPAF1	2744	2848	3090	2833	3235	3422	3773	3821	3122	3315	3922	3903
C16orf58	807	898	839	837	794	860	977	955	1206	1319	1494	1529
GABBR1	1	1	2	3	1	2	5	3	3	2	0	1
NSD1	5331	6066	5871	5897	7410	7632	8631	8033	5575	5545	7092	7138
SOX17	0	0	0	0	0	0	0	0	0	2	0	0
NDUFS7	3394	3359	4163	3906	4176	4221	4891	5022	4287	4599	4818	5280
DCTN3	2181	2170	2597	2400	3589	3467	3828	4054	2711	3050	3316	3493
DCAF10	762	788	874	753	1109	1113	1306	1306	960	958	1136	1140
ASCC2	2557	2400	2903	2622	3287	3547	3948	3893	3013	3315	3895	3904
MXI1	903	823	925	897	1035	996	1134	1129	891	1027	1321	1267
SLC26A7	5	4	8	5	13	17	14	12	4	4	7	7
RGS3	50	46	56	36	45	43	39	32	49	39	44	52
TNFRSF18	3	4	3	2	4	0	1	4	2	0	2	2
WFDC2	3	0	9	4	7	4	7	3	5	12	11	13
LOC101929592	2	0	0	0	1	1	0	0	0	0	0	2
MIR6079	0	0	0	0	0	0	0	0	0	0	0	0
VEPH1	1	3	3	1	1	4	0	3	1	2	2	4
TTC39B	74	77	83	75	99	97	111	100	100	78	84	109
SLC2A11	0	0	0	0	0	0	0	0	0	0	0	0
RSPO2	9	3	5	3	11	5	14	17	14	17	17	14
RASGEF1A	452	406	421	367	808	809	923	856	448	429	595	515
TAMM41	218	190	218	203	212	242	233	226	206	242	256	239
CCDC24	74	80	92	96	93	102	150	141	85	92	131	120
MFAP5	0	0	0	0	0	0	2	0	1	0	2	0
METTL4	273	237	297	248	323	355	330	373	257	310	383	353
DLGAP1	11	9	33	11	3	7	5	7	13	4	6	14
CPNE9	4	0	2	1	8	1	0	5	2	6	8	2
EDF1	4119	4001	4691	4294	5335	5663	5972	6100	4648	5010	5376	5503
TBCC	739	685	785	749	891	873	1023	991	673	660	774	771
TCF7	456	492	554	543	535	617	633	634	583	663	735	757
IRX2	0	0	0	3	0	0	0	0	0	1	0	0
SLC8A3	1	3	2	6	6	8	4	6	9	14	4	16
ANTXR2	306	367	357	345	842	944	934	948	619	546	708	691
OLFM3	2	3	4	0	0	1	0	0	0	0	2	2
UBE2J2	2544	2512	2911	2763	2649	2660	2927	2904	3014	3404	3653	3824
MOGAT1	0	0	0	0	0	0	0	1	0	0	0	0
TSR2	2485	2481	2893	2725	2978	2955	3358	3426	2852	3062	3344	3524
RPL13	42672	40401	47740	44694	51158	52960	57419	57429	47374	51187	55287	57398
PML	824	807	1030	890	994	1010	1158	1269	1038	1104	1212	1315
SLC43A2	5	3	4	4	10	3	8	4	3	4	5	6
NAA15	5440	5478	6134	5181	5678	5797	7000	6506	5058	5023	6375	6285
PEX16	718	657	787	752	1012	1008	1071	1128	833	770	886	934
TRIM15	0	0	0	0	0	0	0	0	0	0	0	0
ERI3-IT1	1	2	10	9	3	7	5	2	6	5	9	4
SNORA110	0	0	0	0	0	0	0	0	0	0	0	0
SRPX	136	130	121	125	108	126	141	126	167	172	170	166
PNISR	2171	2335	2636	2446	2514	2674	3041	2873	2440	2740	3355	3084
MIR5584	0	0	0	0	0	0	0	0	0	0	0	0
SURF2	1092	1039	1116	1082	1230	1255	1420	1499	1238	1313	1475	1470
GANAB	14277	14163	16484	15439	19903	20692	23464	23362	16339	16943	20384	20195
CFAP298	599	568	734	706	873	928	1037	924	710	708	916	869
SNORD145	0	0	0	0	0	0	0	0	0	0	0	0
PDGFRA	51	33	43	28	54	86	75	80	49	56	59	68
ME3	5	5	2	3	2	3	3	4	7	6	4	1
RUBCN	713	687	808	773	859	871	1051	1017	672	650	855	841
KIAA0355	340	377	473	384	590	605	683	681	521	526	632	631
SNORD160	3	1	3	1	4	2	4	3	4	1	3	2
SNORD55	92	98	118	100	140	146	157	121	94	75	91	93
SNORD46	13	23	26	25	21	27	25	37	18	11	25	21
SNORD38A	6	7	10	19	4	10	14	20	9	11	4	9
SNORD38B	20	8	8	13	12	17	11	15	12	6	10	14
STS	236	235	263	203	181	170	202	241	243	241	361	382
ZNF133	274	249	306	257	289	261	306	318	354	360	454	428
KIAA0391	987	1003	1200	963	1094	1139	1266	1241	1108	1164	1503	1424
ALOX5	0	0	0	0	0	0	0	0	0	0	0	0
SMG6	1171	1378	1497	1308	1794	1773	2075	1995	1506	1539	1943	1913
PAX2	42	40	48	51	29	25	23	19	122	140	140	166
ARIH2	4002	3887	4427	4039	3869	4034	4562	4367	5089	5373	6825	6497
MTMR14	1346	1376	1590	1396	1399	1554	1647	1612	1875	1974	2189	2275
TMEM168	739	723	847	749	757	805	918	787	880	772	1082	1050
TMEM267	160	161	192	137	235	278	288	279	160	188	235	200
ARAP3	89	80	66	75	88	70	95	112	77	64	77	80
KLHL25	406	445	429	388	487	412	514	470	437	545	531	561
CDH24	271	289	340	359	532	548	625	624	529	547	609	593
ZNF350	93	79	121	106	146	127	154	164	125	110	154	150
GNB4	1808	1900	2038	1724	1706	1966	2204	2023	1622	1568	2084	1960
TAF1	997	1136	1284	1080	1461	1577	1859	1611	1242	1260	1661	1558
GRM2	13	13	9	15	9	14	12	17	12	11	19	23
PRPF4	3058	2997	3410	3165	3480	3408	3950	3838	3372	3588	4159	4173
DHX8	2068	2324	2603	2346	2914	2844	3400	3371	2247	2492	2957	2946
TPM1	1213	1192	1416	1328	1686	1827	2023	1952	1653	1838	1931	2178
NME4	4677	4448	5229	4845	4440	4516	5040	5022	4781	5304	5853	6120
NPFF	20	17	10	14	21	28	34	38	15	12	17	17
LILRB3	3	1	2	3	2	5	4	6	2	0	4	6
RTCA	1607	1528	1742	1601	1880	1982	2305	2159	1889	2061	2418	2445
HLA-G	0	0	0	0	0	0	0	0	0	0	0	0
SKAP1	2	2	1	4	7	6	8	6	9	1	8	4
SPTA1	0	0	9	3	0	0	24	11	14	9	13	9
PSMG1	2324	2426	2847	2508	2579	2581	2903	2728	3148	3349	3753	3738
AK2	9734	9249	11019	9843	12778	12906	14912	14018	7527	8185	9540	9190
ST8SIA3	0	0	0	0	0	0	0	0	0	0	1	0
AZIN1	2921	2864	3312	2989	4179	4375	4970	4732	3522	3516	4688	4506
VILL	97	91	105	104	106	117	126	115	138	166	206	146
ZNF593	1378	1304	1397	1304	955	1012	1093	1050	1485	1632	1776	1782
VPS13B	563	573	654	578	985	995	1124	988	866	796	956	1000
CBLB	288	286	300	281	474	522	587	501	305	353	423	414
LTBP3	715	699	887	819	1164	1211	1448	1549	1075	1264	1363	1400
CBSL	1	10	15	8	6	9	10	9	5	12	7	7
PLCH2	0	0	0	0	0	0	0	1	1	0	0	0
LOC110117498-PIK3R3	0	0	0	0	0	0	0	0	0	0	0	0
LOC101929626	1	0	0	0	3	1	1	0	0	1	7	1
ITPRIP	305	316	336	308	474	502	563	537	400	437	455	549
MOK	355	338	383	379	371	380	448	457	256	253	330	301
LOC110117498	0	0	0	0	0	0	0	0	0	0	0	0
FCRL2	0	0	0	0	0	0	0	0	1	0	0	0
PDPR	1080	1068	1222	1175	1560	1638	2032	1858	1359	1303	1635	1650
NUDT12	702	727	736	695	529	571	606	625	726	785	942	974
NKAIN2	18	19	20	29	105	84	93	127	49	40	55	51
MAGOHB	1104	1105	1277	1080	866	940	1061	994	976	1067	1281	1208
PARPBP	762	776	900	749	1118	1044	1199	1151	815	945	1128	1015
NSUN4	888	796	1002	930	1145	1184	1335	1226	936	1037	1053	1192
ANKRD6	311	314	370	326	446	417	490	462	388	383	413	444
FAAHP1	27	20	34	22	39	39	46	44	33	34	35	35
POU6F1	192	216	231	223	316	335	431	426	227	257	306	300
THRB	345	363	421	380	769	842	957	908	694	638	807	736
CD101	52	32	40	34	87	79	90	105	50	55	59	46
C4A	0	0	0	0	0	0	0	0	0	0	0	0
YWHAQ	13799	13330	15272	13332	15689	16044	17751	17068	12873	13740	16398	16183
EBNA1BP2	4738	4644	5544	4837	4714	4920	5373	5471	4811	5182	5928	5958
CYB5R3	5169	4936	5947	5704	8387	8408	9356	9758	7132	7608	8291	8702
ATG4D	933	914	1030	1025	1110	1131	1339	1370	1097	1240	1374	1354
ZNF184	364	338	367	344	565	544	719	582	421	421	523	505
PITRM1	2996	3099	3586	3467	3658	3766	4314	4409	4030	4011	4819	4758
SLC35E1	1639	1721	1941	1897	2197	2276	2659	2518	2053	2026	2471	2542
CNTD2	2	1	2	0	3	9	9	0	7	1	5	1
FGFR1	2007	2112	2337	2273	2391	2666	2943	2927	2662	2934	3295	3261
SYNPO2L	2	0	0	3	2	0	4	3	4	2	2	3
TNIP3	2	3	6	0	3	3	0	2	2	3	1	2
FHIT	73	81	94	97	95	99	95	105	142	157	213	147
PFKFB1	11	4	9	4	11	6	15	9	4	11	12	17
POLD1	5636	5482	6369	6331	7087	7437	8430	8482	6478	7247	7923	8029
APC	1361	1442	1522	1367	1404	1544	1716	1714	1582	1525	2004	1966
LINC00441	1	0	1	1	4	6	3	2	2	2	3	2
AKR1E2	1	1	4	3	0	0	2	5	1	1	4	3
MEG3	0	0	0	1	0	0	2	2	1	1	0	0
PSD	25	33	17	24	25	26	34	24	32	29	24	26
RNF8	1673	1617	1810	1539	1532	1637	1776	1701	1225	1287	1564	1552
LINC00853	5	3	1	3	9	3	0	5	2	4	9	5
CD274	14	5	10	4	12	10	11	6	5	5	8	2
C17orf80	1224	1238	1326	1217	1234	1381	1490	1448	1177	1167	1493	1390
SNX17	3621	3356	4089	3583	4566	4713	5222	5250	4080	4609	5269	5037
WDR13	1532	1513	1740	1740	2070	2102	2327	2301	1814	2176	2290	2401
KRT85	0	0	0	0	0	0	0	0	0	0	0	0
LINC01389	7	1	4	8	14	8	7	6	11	13	8	10
KIR2DL4	0	0	0	0	0	0	0	0	0	0	0	0
PLA2G4A	579	608	677	572	237	272	276	314	659	676	789	816
PUS1	2643	2549	2845	2827	3506	3560	4105	3960	2581	2694	3100	3214
SKINT1L	0	1	2	0	0	0	2	0	0	0	0	0
TP53TG3B	0	0	0	0	0	0	0	0	0	0	0	0
NXF2B	0	0	0	0	0	0	0	0	0	0	0	0
SMTNL2	97	98	130	141	117	113	165	131	148	149	167	167
KCNQ5	300	334	387	323	258	236	248	263	313	332	379	381
CHGA	0	0	0	0	0	0	0	0	0	0	0	0
MKRN1	2990	2939	3466	3193	4406	4587	5361	5209	3426	3641	4341	4286
DIS3L	1165	1057	1232	1058	1297	1303	1477	1481	1408	1379	1697	1654
SNAP47	2102	2027	2250	2202	1972	2090	2320	2373	2530	2867	3250	3235
FOPNL	111	107	138	113	117	154	157	124	107	110	149	150
UROS	1398	1329	1567	1400	1605	1559	1700	1853	2142	2230	2571	2720
MAP3K14-AS1	16	2	16	11	10	15	15	22	20	13	7	14
LINC00905	0	0	0	0	0	0	0	0	0	0	0	0
MACROD2-AS1	0	0	0	0	0	0	0	0	0	0	0	0
UPP1	276	285	287	301	283	276	274	307	295	305	384	323
KIAA1191	4008	3974	4469	4169	5125	5206	5941	5869	3885	3926	4797	4683
LOC101929721	0	0	0	0	0	0	0	1	0	0	0	0
AGBL4-IT1	0	0	0	0	0	0	0	0	0	0	0	0
DMXL2	798	893	941	835	1662	1593	1986	1862	757	810	1072	1007
C18orf63	0	0	0	0	0	0	0	0	0	0	0	0
ZFYVE27	851	812	1100	979	1234	1204	1417	1422	972	960	1138	1209
VEZT	1596	1592	1756	1573	3078	3290	3535	3424	1876	1776	2126	2084
ADPRH	27	19	26	15	29	17	55	27	38	25	53	33
MIR4421	0	0	0	0	0	1	0	0	0	0	0	0
PDK1	537	547	616	523	809	789	910	801	592	650	760	746
LINC01562	4	1	1	0	5	2	1	4	1	1	3	0
TRMT112	5068	4865	5586	5225	6267	6459	7051	7118	5573	6153	6600	6756
UBXN1	2840	2728	3121	3039	2981	3283	3663	3527	2900	3082	3421	3667
RPA2	3193	3051	3635	3380	4698	4763	5298	5078	3158	3346	3705	3889
ATP2A1	58	66	60	53	78	101	82	107	61	62	85	77
MOV10	1712	1645	2055	1916	2346	2535	2994	2860	2571	2633	2968	3054
FLVCR1-AS1	37	39	42	30	32	16	23	24	45	51	55	74
SAE1	8836	8469	10028	9056	11268	11890	13195	12618	9090	9546	10860	11054
SRRM2-AS1	26	10	17	16	25	26	32	33	17	20	38	29
PRDM10	439	497	532	484	610	656	688	641	407	486	502	612
C2orf27A	120	135	136	101	134	124	178	148	128	109	187	118
ZNF214	91	76	110	77	114	125	106	122	66	84	81	112
GRHL3	12	22	14	12	19	16	11	14	20	26	18	25
PRCP	1762	1665	1918	1767	2110	2156	2386	2331	1799	2004	2391	2429
UBOX5	174	142	180	174	143	186	199	174	222	230	245	291
PRC1	5312	5397	6356	5566	7783	8189	9214	8661	6700	7090	8344	8460
EHMT1	1977	2034	2249	2075	2642	2759	3085	3101	2443	2651	3034	3163
UBE3A	1842	1894	2038	1753	2108	2219	2666	2404	1634	1681	2048	2059
TRPC4AP	2928	2851	3144	2814	2749	2876	3239	3157	3103	3261	3836	3914
HDAC2	8846	8684	9914	8650	10198	10440	11855	11038	9245	9321	11295	11364
ARL13B	523	581	602	532	750	849	955	893	612	656	869	787
AMZ2	2043	1948	2357	1985	1838	2072	2183	2152	1969	2166	2490	2460
RBM15	724	756	845	726	669	620	803	825	656	631	827	844
AEN	1795	1791	1985	1867	1663	1664	1912	2066	2157	2319	2832	2719
CERK	3094	3106	3511	3308	3965	4044	4523	4479	3452	3566	4335	4321
MTHFSD	399	411	460	412	420	464	491	481	489	521	572	543
FNDC3B	377	427	465	436	749	793	915	864	444	436	554	561
RMND5B	1669	1622	1994	1720	2289	2353	2424	2538	1694	1868	2057	2213
C11orf1	193	183	230	195	281	274	294	295	215	207	271	225
PCED1A	981	871	1037	983	833	941	1041	1032	1509	1702	1874	1790
C6orf106	2515	2404	2964	2496	2848	3030	3232	3298	2245	2442	2886	2931
DISC1	4	4	1	4	0	2	1	3	5	0	1	3
STAT4	27	34	45	38	81	62	104	75	71	73	84	96
CACNA1B	51	65	57	50	46	41	49	44	41	33	25	28
VARS2	9	5	8	9	9	15	10	10	11	16	16	7
PATZ1	2081	2004	2268	2280	2797	2862	3282	3288	1754	1766	2132	2134
CCL14	0	0	0	0	0	0	0	0	0	0	0	0
TXNDC12-AS1	1	0	0	2	0	0	1	0	0	1	0	0
POMT1	1546	1470	1749	1626	1092	1174	1373	1383	1955	2132	2399	2381
R3HCC1L	497	515	568	531	628	767	841	794	474	519	649	615
MAP3K7	1715	1765	1988	1695	2360	2378	2774	2523	1813	1810	2293	2349
DNAH14	602	521	712	553	516	499	573	552	722	734	967	944
DDT	6	6	1	4	2	5	4	5	2	3	5	0
IGFBP2	2534	2402	2854	2716	2845	2793	3186	3103	2308	2600	3064	3257
RCBTB2	121	153	189	142	292	316	334	318	164	203	156	192
PRR4	0	0	0	0	0	0	0	0	0	0	0	0
SHISAL2A	0	0	0	0	1	0	1	0	0	0	0	0
TSGA10	79	87	103	83	110	129	151	106	76	96	108	108
WRB	724	710	792	705	762	832	843	793	889	973	1125	1137
EPB41L2	4291	4543	5030	4593	5654	6000	6884	6439	4494	4846	5628	5681
FAM156B	7	15	13	8	8	13	19	19	7	12	11	14
CYP3A5	5	7	9	8	12	18	12	11	10	8	15	23
SLC9A5	138	133	163	167	142	159	187	159	206	200	256	203
AZIN2	128	118	137	118	182	200	208	164	96	84	113	114
MIR1273F	0	0	0	0	0	0	0	1	0	0	1	0
MIR5095	0	0	0	0	0	0	0	0	0	0	0	0
MIR1273G	0	0	0	0	0	0	0	0	0	0	0	0
FAM131B	23	26	30	19	9	9	12	12	22	22	15	35
TMEM177	1474	1383	1651	1594	1574	1623	1628	1628	1369	1483	1579	1702
BAG1	1667	1675	2044	1753	2550	2622	2896	2812	1770	1947	2265	2291
IL1A	13	0	1	1	14	0	0	2	0	0	1	3
RPL19	24285	22621	26637	24339	26536	26950	29745	28931	23175	24567	28919	28234
GSTM1	3	2	0	2	7	3	2	8	5	2	2	4
HBG1	1	0	77	76	0	0	119	106	64	35	40	42
HBA1	2	1	14	31	5	2	29	37	19	6	6	11
GDF5	1	1	0	0	2	0	1	1	1	0	2	0
SLC1A7	3	9	3	0	4	6	5	0	2	5	7	6
IDH3B	3857	3681	4295	3919	3306	3327	3635	3518	4288	4441	5030	5157
KDM6A	1160	1254	1360	1277	2475	2649	2885	2762	1334	1466	1725	1685
LINC01197	1	6	3	5	8	5	8	11	11	5	11	12
LINC01260	3	4	3	1	0	1	3	4	4	3	5	4
LOC100507564	9	8	10	6	22	9	17	11	12	14	22	17
GPM6A	201	200	214	188	109	111	170	124	152	162	189	202
CAPN14	1	2	3	2	3	2	2	2	1	1	5	0
LINC01771	1	0	2	2	1	0	0	0	0	2	1	1
SLC25A3P1	0	0	0	0	0	0	0	0	0	0	0	0
XPNPEP1	1691	1712	1920	1803	2836	2946	3149	3309	1888	2115	2652	2588
TNRC6A	1977	2183	2292	2155	2461	2582	3058	2908	2370	2369	2942	3010
NDC1	3832	3843	4076	3618	4119	4362	4992	4791	3499	3662	4705	4477
GPR45	13	4	7	6	6	9	10	12	5	5	5	10
NXPH2	18	25	19	11	7	11	5	6	11	12	34	22
YIPF1	489	517	546	457	672	757	728	740	616	638	680	671
NR2F1-AS1	131	129	157	123	218	252	319	268	129	138	176	149
LINC01482	0	0	0	0	0	0	0	0	0	0	0	0
HSPB11	826	782	914	872	1056	1224	1421	1208	884	970	1063	1060
CLDN2	3	3	0	4	1	6	0	2	0	1	1	3
CLCN2	263	258	270	277	213	202	251	244	220	280	326	300
PGPEP1	164	236	196	167	367	360	469	411	181	198	229	220
SLC30A6	973	962	1065	1018	1232	1316	1397	1343	927	874	1164	1156
NOS1AP	110	140	165	133	201	235	237	242	177	198	233	227
NAGLU	1029	1112	1136	1085	1292	1340	1496	1551	1311	1492	1736	1651
TCEANC2	670	656	769	647	1270	1339	1433	1445	448	469	648	618
MIR4781	0	1	0	0	0	0	0	0	0	0	0	0
NAT9	1136	1104	1292	1182	1239	1221	1458	1457	1174	1221	1439	1378
RPS6KC1	516	462	608	488	538	517	655	658	762	838	1022	948
RTEL1	62	77	54	77	60	64	76	58	62	75	81	84
SPEF2	38	51	40	47	54	50	60	61	40	56	55	60
RNF145	2022	1892	2186	1938	2989	2905	3395	3127	1706	1637	2093	2093
TTC23L	6	6	6	5	9	12	10	16	6	7	10	9
ZMAT2	2625	2519	2935	2772	2703	2770	2944	3110	2880	2776	3281	3365
MROH7	0	0	0	0	0	0	0	0	0	0	0	0
NOC4L	2591	2409	2942	2857	3607	3658	4051	4212	2427	2688	2963	3053
SLC30A5	2141	2095	2391	2043	2639	2743	3072	2926	2074	2180	2669	2591
TMEM106C	3676	3534	4318	3884	5766	5894	6669	6402	3777	4130	4576	4561
XYLT2	743	701	887	807	971	992	1113	1143	803	860	1032	999
ALG8	1889	1800	2242	2006	2085	2054	2451	2254	2274	2307	2683	2730
C17orf75	728	759	853	708	876	995	949	981	852	852	1050	1061
UBL5	3192	3183	3649	3488	4475	4583	4956	4956	3996	4240	4563	4818
MMP28	0	0	0	0	0	0	0	1	0	0	0	0
CGB2	1	0	1	0	9	10	4	0	0	0	0	1
ABCG4	44	45	57	43	40	53	61	55	47	43	62	78
KDELC1	426	383	445	386	630	649	662	720	295	273	366	365
WDR18	3368	3161	3763	3614	3337	3592	3783	3804	3388	3733	4123	4319
ASB9	5	0	2	3	8	1	9	6	10	8	9	4
IFIH1	70	42	51	35	23	13	18	20	24	21	36	27
ASPSCR1	947	1044	1115	1037	1050	1042	1110	1055	1132	1180	1217	1322
PRRG3	0	0	0	0	0	0	0	0	0	0	0	1
PRRG4	208	231	214	216	520	508	644	535	319	285	360	414
NOD2	8	14	10	8	2	3	6	3	15	9	2	11
TTLL6	2	4	5	3	2	3	3	5	4	6	7	14
HEXDC	430	429	487	514	513	525	580	514	495	515	638	692
CLEC18C	0	0	0	0	1	2	2	1	0	1	1	0
INO80E	2185	2102	2408	2165	2697	2577	3101	3106	2342	2561	2749	2787
VWA3A	2	4	2	3	8	2	3	6	5	4	3	10
LOC100507634	23	40	47	57	47	51	86	60	32	34	53	45
MIR4422HG	0	0	0	0	0	0	0	0	0	0	0	0
MIR4422	0	0	0	0	0	0	0	0	0	0	0	0
LOC101929935	0	1	1	1	5	3	1	1	0	0	2	1
FYB2	1	5	1	1	6	3	3	4	0	0	3	2
CUL2	1690	1728	1945	1614	1577	1729	1965	1878	1693	1752	2257	2056
A1CF	1	6	1	3	0	0	2	6	4	2	2	2
C8orf58	102	88	82	81	123	141	154	144	101	124	149	132
FAM107B	695	658	758	634	856	904	1022	985	808	747	1020	1003
PAX6	806	775	893	833	1034	1066	1084	1075	1077	1037	1237	1325
DAB1-AS1	0	0	0	0	0	0	0	0	0	0	0	0
PXK	679	700	737	648	756	826	796	898	839	982	1122	1059
RAP1GAP	164	159	188	172	178	172	204	175	212	213	192	219
TGM3	1	0	1	2	0	1	1	0	1	0	0	1
DNMT3A	426	497	547	506	635	770	875	844	550	595	738	730
LINC01358	0	0	0	0	0	0	0	0	0	0	0	0
HSD52	0	0	0	0	0	0	0	1	0	1	0	0
IKBKE	125	80	132	144	167	170	220	191	217	212	266	223
MRPS18A	1568	1496	1823	1656	1729	1764	1907	1869	1551	1737	1928	1889
RSPH9	4	8	9	13	14	19	22	11	16	10	14	12
SLC13A3	150	128	173	179	183	215	247	244	148	201	208	197
FCMR	3	5	12	0	0	2	0	0	23	3	5	7
LYZL4	0	0	0	0	0	0	0	0	0	0	0	0
KCNH8	0	0	1	0	0	1	0	2	8	0	3	1
TMEM182	152	127	170	126	174	181	196	191	183	151	212	213
ZNF513	319	342	391	414	538	547	681	676	528	592	709	678
RFTN2	9	16	16	14	16	15	15	19	13	20	18	20
NCR3	0	0	0	0	0	0	0	0	0	0	0	0
TSACC	57	49	49	55	52	52	68	54	72	95	85	103
RIOX2	1625	1771	1966	1782	2116	2059	2341	2296	1807	1931	2312	2346
TMEM125	0	1	1	0	0	1	0	7	0	1	1	0
WDR64	0	0	2	0	4	0	1	3	2	4	4	8
ZGPAT	796	758	922	838	762	822	867	880	889	1049	1118	1167
NT5C1A	40	27	35	23	44	62	59	64	40	52	70	50
GABPB2	172	143	186	148	191	185	202	210	199	236	271	265
MIR4711	0	0	0	0	0	0	0	0	0	0	0	0
LOC101926944	0	0	0	0	0	0	2	0	1	0	0	0
MYADM	488	486	581	565	708	801	848	801	750	707	875	935
ZNF302	682	596	667	582	943	1030	1109	1016	574	582	759	674
PRPF40A	5652	5921	6284	5490	6060	6381	7037	6468	5467	5566	6930	6520
LINC01748	16	4	5	10	4	5	1	8	1	0	2	3
LOC101926964	1	0	0	4	0	0	0	0	1	1	0	0
NFIA-AS2	0	0	0	0	0	0	0	0	0	1	0	0
CPA5	0	1	3	0	1	3	3	1	1	1	5	2
PLA2G2D	0	0	0	0	0	0	0	0	0	1	0	0
MED21	852	837	957	829	708	750	774	803	786	798	969	966
NFIA-AS1	0	0	0	0	0	0	0	0	0	0	0	0
MGC34796	0	0	0	0	0	0	0	0	0	0	0	0
POLI	147	155	158	154	218	246	232	259	188	183	246	226
TM2D1	568	553	657	557	1101	1069	1225	1129	489	501	639	613
PLRG1	2708	2511	2951	2719	3258	3311	3591	3737	2720	2721	3310	3270
C4BPA	1	0	0	0	0	0	0	0	0	0	0	1
CA6	0	0	0	0	0	0	0	0	0	0	0	0
TSPO	1845	1724	1977	1885	2722	2713	2932	2917	1899	1995	2290	2193
PSMA6	4205	4079	4785	4300	5239	5560	5804	5713	4545	4776	5256	5732
MIR3116-1	0	0	0	0	0	0	0	0	0	0	0	0
MIR3116-2	0	0	0	0	0	0	0	0	0	0	0	0
TNFSF13B	4	8	4	2	7	7	4	3	8	1	0	0
B3GALT4	0	0	0	0	0	0	0	0	0	0	0	0
B4GALT2	2348	2261	2666	2500	2603	2680	3097	3119	2388	2669	2862	3176
B4GALT3	2400	2315	2682	2474	2651	2749	3134	3168	2549	2700	3161	3202
B4GALT4	404	423	491	435	630	650	752	689	399	472	606	596
MRPL40	1561	1346	1637	1484	1413	1387	1454	1379	1733	1823	2255	2030
GALNT4	37	23	23	13	29	43	41	40	22	35	22	33
HYAL2	1354	1276	1502	1424	1385	1384	1587	1596	1748	1956	2129	2242
JRKL	208	190	237	220	257	305	313	304	216	242	279	324
KRT36	0	0	0	0	0	0	0	0	0	0	0	0
SRSF9	8343	8121	9551	8601	12823	13003	14613	14924	7315	7877	9022	9440
KRT37	0	0	0	0	0	0	0	0	0	0	0	0
SYK	794	959	1044	1031	1732	1885	2218	1987	937	932	1065	1058
STX10	1443	1449	1805	1557	1919	1903	2073	2067	1520	1699	1783	1890
SUV39H1	1460	1301	1654	1454	1748	1854	2074	1977	1321	1445	1688	1794
STXBP1	893	879	1018	863	1167	1254	1441	1374	1140	1233	1469	1539
ARR3	5	5	3	2	13	3	10	7	13	5	5	7
VAMP8	385	343	400	372	1238	1226	1425	1310	105	124	120	117
RPS6KB1	1646	1703	1838	1663	2120	2332	2541	2322	1654	1748	2197	2137
EIF4G3	4571	4749	5301	4867	5041	5392	5831	5619	6952	7134	8574	8571
PGLYRP4	0	0	0	0	0	0	2	0	0	0	0	0
CHRNA10	10	24	28	24	28	42	53	26	31	25	24	35
NUP107	3362	3388	3787	3162	4911	5309	5657	5572	3438	3586	4519	4452
LPAR5	2	4	6	3	6	3	8	2	4	0	7	13
GSDMB	34	28	24	35	53	63	101	92	67	50	60	55
TRPC7	0	0	0	1	6	4	2	3	0	1	3	0
PBK	1055	1054	1175	1113	1515	1455	1634	1600	1211	1259	1691	1587
LINC01739	0	0	0	0	0	0	0	0	0	0	0	0
LINC00466	1	3	0	2	0	2	0	1	0	0	0	0
LINC00623	150	149	174	186	245	248	287	317	193	218	281	277
KMT2E-AS1	56	45	76	60	67	52	73	77	53	84	64	57
EFCAB1	1	1	0	1	1	0	0	2	2	2	1	0
MIR6068	0	0	0	0	0	0	0	0	0	0	0	0
SUPT7L	1198	1123	1349	1162	1416	1479	1762	1613	1238	1346	1712	1569
PXYLP1	549	518	606	547	564	599	639	661	474	483	657	598
SLC25A17	1652	1614	1889	1627	1805	1893	2074	1959	1772	1867	2245	2162
LRRC3B	0	0	0	0	0	0	0	0	0	0	0	0
ITGB3BP	1396	1304	1653	1369	1974	1985	2217	2105	1303	1390	1582	1627
SP140L	39	49	37	47	91	87	84	91	9	6	8	6
TPRA1	1273	1236	1521	1394	1559	1423	1784	1665	1395	1582	1908	1796
TRAT1	0	0	1	0	0	0	0	0	0	0	0	1
TLX2	23	22	25	17	7	4	9	2	2	4	7	2
ICOSLG	33	50	19	41	55	46	50	56	60	40	60	63
GPRIN2	8	0	1	2	4	3	2	5	2	4	0	1
CCDC144A	3	3	5	1	3	4	3	4	1	7	4	2
DOCK4	610	654	646	615	1095	1183	1276	1209	829	862	1053	1012
ROR1-AS1	0	0	0	0	1	0	0	0	0	1	0	0
PIGN	576	582	609	614	669	752	904	800	713	598	885	777
PPP1R8	2547	2341	2744	2555	3531	3443	4004	3840	2179	2288	2689	2752
ZNF770	1255	1249	1368	1141	1321	1394	1736	1472	1213	1210	1600	1389
SLC43A3	35	43	62	90	61	47	113	99	44	13	27	28
MIR4794	0	0	0	0	0	0	0	0	0	0	0	0
RAB5A	977	921	1155	955	1184	1269	1447	1364	1291	1348	1664	1660
NMU	349	304	352	371	477	406	493	539	364	361	451	439
HCLS1	50	30	22	21	43	39	24	28	64	6	7	8
MTR	3016	3472	3507	3227	2879	3136	3579	3529	4182	4088	5422	5400
TMED4	2394	2233	2567	2519	2838	3009	3488	3258	2760	2944	3536	3449
U2SURP	6679	6539	7563	6644	8627	9048	10132	9623	4938	5306	6586	6427
TAB2	2100	2063	2402	2209	2633	2739	3033	3012	2262	2362	2773	2905
LINC01359	0	0	3	0	2	0	3	6	2	1	2	0
MIR3671	2	1	0	1	3	1	3	0	0	0	1	1
GABRQ	10	6	12	8	4	6	11	6	1	2	3	4
LRP1B	130	157	174	157	400	411	487	418	185	170	227	247
FAHD1	1329	1248	1396	1334	1366	1402	1476	1489	1403	1470	1672	1759
SUCO	1344	1458	1455	1313	1735	1817	2099	1928	1457	1498	1840	1745
TLE4	3726	3719	4112	3844	5403	5633	6337	6163	3951	4040	5047	5123
SPRY3	5	3	0	5	8	5	2	5	4	4	3	2
GLYAT	0	0	0	0	0	2	0	0	0	0	0	0
DIS3	6117	5974	6571	5894	6641	6798	7670	7262	5331	5641	7000	6825
COMMD9	1056	969	1182	1027	1285	1326	1399	1444	924	1008	1267	1234
USP4	876	969	1031	946	1230	1324	1362	1444	1162	1089	1338	1377
TRPC1	253	244	256	195	399	419	508	459	315	301	400	388
LUC7L2	2293	2234	2690	2573	2611	2578	3073	3015	2384	2511	2729	2633
TFEC	15	4	0	0	7	4	2	0	7	1	0	0
NKX1-2	98	69	87	97	62	52	89	79	166	183	196	190
AFAP1L1	299	271	311	358	340	381	421	444	381	381	454	457
C1orf198	1345	1216	1457	1416	1481	1587	1846	1734	1690	1903	2226	2148
QPCTL	647	617	778	750	589	597	665	658	567	601	698	679
EWSR1	12100	11841	14027	12947	15271	15734	17634	17143	12548	12970	15403	15708
LYRM4	892	792	1025	836	1188	1235	1315	1330	896	945	1017	1138
AKR1C3	49	13	2	33	15	29	16	45	15	23	7	25
FAM69A	459	461	542	500	600	627	712	609	499	533	678	610
LOC101927139	0	0	0	0	0	0	0	0	0	0	0	0
FOSB	49	31	38	53	55	35	38	38	31	37	50	51
EPB42	0	0	1	0	0	1	1	0	0	1	2	1
CTNNA2	0	1	2	0	0	1	2	4	3	4	3	2
ALDH2	1524	1450	1716	1663	2653	2670	3012	3079	1911	2021	2346	2295
MR1	132	142	171	128	317	336	350	357	219	209	339	290
SOD2	3461	3226	3791	3388	3818	3870	4448	4128	3352	3489	4220	3973
KIR3DL1	0	0	0	0	0	0	0	0	0	0	0	0
MAP1S	1957	1958	2309	2284	2733	2802	3210	3439	2311	2517	2572	2834
PLEKHG6	0	1	3	5	4	3	6	5	4	1	3	3
FAM86C1	165	197	255	184	231	251	278	269	231	205	269	254
KIAA1551	393	418	481	386	310	423	433	353	404	439	568	536
RPRD1A	5466	5677	5978	5543	7721	7928	8978	8402	5405	5845	7312	6804
CCDC198	0	0	0	0	0	0	0	0	0	0	0	0
STAU1	4970	4931	5885	5547	4134	4157	4746	4907	5686	5731	6722	6924
INTS13	2253	2194	2571	2208	1254	1418	1534	1381	1965	2084	2537	2491
SLC28A3	0	0	1	0	0	1	0	1	1	0	0	0
LHPP	228	247	302	227	330	343	312	372	315	284	375	396
ARMH3	826	812	993	859	1201	1240	1430	1367	860	866	1068	1068
NEUROG3	0	1	0	1	0	0	1	0	0	0	0	0
CACNA1H	973	1053	1058	1168	1093	1079	1276	1339	1369	1356	1617	1663
MMP27	0	0	0	0	0	0	0	0	0	0	0	0
PERP	3001	2798	3265	3004	5200	5357	5741	5693	2967	2979	3809	3524
OXCT2	17	17	13	23	14	28	21	18	28	27	19	16
TMPRSS3	1	0	0	0	2	1	1	1	1	1	0	1
RBM26	3150	3253	3561	3260	4150	4391	4959	4798	3022	2919	3774	3732
TSPYL2	760	888	971	923	1328	1326	1627	1565	965	1075	1357	1165
FIGNL1	1714	1643	1809	1628	1880	2099	2348	2222	1663	1785	2201	2185
PRDM15	402	451	445	456	514	526	625	578	565	515	656	616
C1orf141	0	0	0	0	0	0	0	0	0	0	0	0
ELAVL2	415	406	456	505	656	656	759	708	552	577	710	637
STX11	30	36	47	36	78	52	55	52	37	34	35	35
GNB1L	612	607	761	706	679	662	791	774	752	815	920	946
CSMD2	0	0	0	2	2	0	1	2	0	0	1	0
ABR	47	49	36	49	84	74	81	100	63	54	84	73
LIM2	0	0	0	0	0	0	1	0	0	0	0	0
EGFL8	0	0	0	0	0	0	0	0	0	0	0	0
ARFRP1	999	966	1064	1130	828	844	967	894	1022	1184	1291	1227
NR1H4	0	0	0	1	0	0	0	0	0	0	2	0
DEPDC1-AS1	5	3	9	5	1	8	12	2	1	1	5	3
LINC01707	0	0	3	0	0	0	0	0	0	0	0	0
MFSD11	527	518	599	564	517	590	691	671	650	578	798	778
RPS10	444	373	484	427	367	366	453	416	360	293	427	395
HNRNPR	9658	9482	11005	9865	9570	9962	11033	10859	10668	11337	13530	13580
UNC45B	0	3	0	0	0	0	0	0	0	0	0	0
PIN1P1	0	0	0	0	0	0	0	0	0	0	0	0
DERA	645	574	756	581	475	545	540	526	726	794	928	842
RANGAP1	15678	15709	17413	16630	18672	19036	21577	21863	17977	18803	21896	21985
ISCU	1594	1516	1828	1601	2408	2579	2680	2693	1785	1840	2174	2142
EAF2	125	138	148	126	132	102	148	129	128	126	142	144
U2AF1L5	0	0	0	0	0	0	0	0	0	0	0	0
DGKB	0	8	6	1	1	1	2	3	5	4	3	2
ZNF148	881	913	929	861	1089	1101	1322	1208	911	954	1258	1162
BCKDHB	605	612	639	613	584	604	672	638	719	759	909	835
HMGA1	10612	9896	11970	11642	7666	7795	9083	8949	8860	9380	10877	11244
TAF1B	876	868	973	880	651	761	787	768	827	808	1071	1027
SRSF11	5413	5764	6479	5647	7412	7531	8538	8256	4931	5078	6143	6305
CCDC197	0	0	0	0	0	0	0	0	0	0	0	0
HHLA3	136	175	213	149	223	264	248	260	194	198	257	274
CLDN5	7	17	15	19	5	18	26	23	16	13	12	11
CFL2	2578	2400	2694	2417	3193	3298	3658	3400	2946	3004	3936	3864
LMO3	28	29	35	26	1	0	1	0	6	1	5	1
LINC01788	0	0	0	0	0	0	0	0	0	0	0	0
D2HGDH	571	563	574	561	592	500	621	650	667	659	750	718
SUN3	2	1	0	3	1	2	3	0	0	0	1	3
HEATR9	0	0	0	0	0	0	0	0	0	0	0	0
UBXN11	584	567	756	622	721	732	840	799	790	900	991	938
APOL1	6	0	5	4	2	4	7	3	4	0	3	1
GCSAM	44	27	38	47	57	77	64	80	49	38	43	39
NEGR1-IT1	0	0	0	0	0	0	0	0	0	0	0	0
LINC01360	0	0	0	0	0	0	0	0	0	0	0	0
LINC02238	0	0	0	0	0	0	0	0	0	0	0	0
CT47A3	0	0	0	0	0	0	0	0	0	0	0	0
PPCDC	578	519	545	520	598	596	589	649	572	557	636	681
EIF3K	4459	4469	5183	4557	4387	4492	4798	4847	4631	4824	5592	5429
SNX14	699	700	735	637	728	868	835	805	827	903	1122	1149
AUH	431	447	493	478	623	684	738	737	510	551	671	615
FPGT-TNNI3K	0	0	0	3	0	0	0	0	0	0	0	2
ZNF304	322	274	371	351	368	408	534	394	338	332	446	461
LINC00652	10	19	15	10	9	2	14	15	9	9	8	8
FOXD2-AS1	137	128	145	154	193	207	271	288	173	196	202	215
LINC00174	57	48	50	50	65	63	63	57	57	77	60	70
C7orf13	76	60	62	63	74	76	89	84	56	45	73	70
LINC00473	1	1	0	0	0	0	2	0	1	0	0	2
ULK4P3	1	1	0	1	0	1	1	2	2	0	2	2
TYW3	1548	1596	1767	1451	1556	1641	1866	1751	1156	1219	1606	1477
EIF5A	46244	44265	54536	49194	47896	48848	55592	55249	45072	47197	53143	54652
ANAPC7	2985	2867	3180	2849	4242	4262	4782	4779	2947	3178	3752	3646
SLC6A2	0	0	2	0	0	0	1	0	0	0	0	0
NDUFB4	2095	1935	2408	2155	2157	2331	2470	2548	2165	2289	2560	2624
TESC	270	239	327	328	247	285	296	327	237	232	238	259
GSN	357	410	440	485	743	725	881	822	517	582	655	637
DLSTP1	55	62	61	48	69	64	68	82	52	49	79	54
RABGGTB	2836	3108	3315	2820	2972	2944	3279	3182	1598	1630	1854	1891
SNORD45C	23	14	12	24	7	12	16	11	5	11	12	3
SNORD45A	12	11	12	15	7	20	12	19	5	10	13	7
SNORD45B	16	18	13	15	12	21	17	11	6	5	7	8
PRSS36	15	12	16	22	4	19	17	12	13	17	22	19
PPP1R12A	1339	1366	1490	1462	2469	2703	2914	2772	1646	1562	1988	2024
ASB17	0	0	0	0	0	0	0	0	0	0	0	0
LOC101927342	0	0	0	0	4	1	3	2	0	0	0	0
SNF8	2476	2150	2650	2377	2489	2511	2758	2574	2427	2683	3061	3123
BRINP3	106	121	138	109	87	93	92	83	137	173	198	170
DUSP9	1329	1392	1578	1523	1070	1107	1252	1295	1847	1864	2353	2247
FAM57B	0	11	9	5	4	6	4	8	8	18	24	17
ST6GALNAC3	269	276	313	258	302	284	314	337	264	304	340	295
CDH1	89	61	77	79	109	124	146	133	82	51	82	100
MIR7156	0	0	0	0	0	0	0	0	0	0	0	0
GNAL	438	438	444	421	487	517	674	623	473	531	693	636
ZNF155	88	107	132	81	130	150	163	151	157	127	191	188
HADHA	6275	6094	6968	6279	7626	7929	8963	8782	6694	7338	8575	8709
APOC2	0	0	0	0	0	0	0	0	0	0	0	0
GUSB	1452	1340	1553	1482	1557	1653	1874	1954	1583	1724	1901	1988
AMPD3	17	20	27	21	31	30	42	44	48	36	48	42
NR3C1	1495	1659	1641	1576	1932	1952	2293	2320	1416	1513	1901	1874
SURF1	370	389	472	390	445	432	549	532	602	635	744	749
CSGALNACT1	35	15	30	29	32	29	16	25	23	30	32	37
F8A1	96	94	109	106	153	137	164	185	124	110	122	143
JAKMIP1	109	105	104	112	14	15	15	13	26	25	42	39
CCDC13	9	13	18	11	19	24	26	24	13	11	16	15
ADA	532	563	625	576	355	431	465	449	411	458	547	534
PMS2	594	647	656	578	733	799	952	867	677	751	871	834
XPR1	1549	1643	1782	1663	1558	1571	1805	1716	2024	1966	2476	2412
ZNF25	54	72	58	68	70	54	74	69	89	63	74	96
TSHZ3	234	235	289	281	248	294	325	333	323	333	365	456
DLG3	785	766	878	769	939	977	1176	1167	801	734	957	978
MINK1	2293	2474	2803	2787	3432	3663	4252	4173	3102	3458	3849	3712
LINC02564	1	0	0	0	1	0	0	0	0	0	1	0
C10orf143	31	31	46	19	24	38	33	31	42	51	49	62
TBC1D3E	0	0	0	0	0	0	0	0	0	0	0	0
NRBP1	1514	1396	1653	1525	1977	1981	2288	2303	1872	2039	2398	2427
IFI44	5	0	1	1	3	0	1	1	0	0	0	0
CDK2AP2	932	965	1183	1031	1316	1333	1539	1571	1099	1199	1317	1336
CDCA2	919	971	1042	913	1272	1210	1385	1461	950	913	1191	1149
LINC01781	0	0	0	0	0	0	0	0	1	0	0	0
LOC101927434	0	0	0	0	0	0	0	0	0	0	0	0
KIAA0319	18	25	44	36	50	59	48	70	40	30	33	40
TOP3A	1627	1538	1760	1644	1754	1814	2181	2128	1432	1606	1917	1866
DHRS3	159	150	156	143	408	435	481	498	311	309	332	378
SLC16A4	29	29	30	25	25	16	27	34	42	55	31	54
SUPT6H	6091	6192	7099	6762	7600	7969	9273	9048	7295	7327	8602	8882
ALDH4A1	547	578	589	602	502	513	632	575	790	844	923	934
LINC01362	0	1	0	0	0	0	0	0	0	0	0	0
LINC01361	1	3	1	2	6	4	10	4	0	1	2	3
LINC01712	0	0	0	0	0	0	0	0	0	0	0	0
LINC01725	4	7	4	2	4	9	9	15	3	4	13	7
LOC101927560	2	0	3	0	1	0	1	1	0	0	2	1
OIP5	606	618	691	638	578	614	774	638	630	685	828	813
TMEM25	215	216	233	258	335	382	458	388	291	312	439	406
NECTIN3	988	959	950	877	1241	1315	1437	1464	985	915	1367	1313
L3MBTL1	78	111	117	115	76	90	99	109	145	165	147	158
WARS	3717	3601	4158	3860	4744	4868	5537	5317	3843	4093	4955	4816
ZDHHC1	127	93	134	129	195	222	254	244	118	157	160	196
TRA2A	2783	2723	3199	2837	3672	3836	4286	4116	2904	2987	3576	3499
ATF5	622	492	717	603	735	680	757	802	756	804	931	954
AKR7A3	16	9	8	12	9	8	8	21	8	10	7	12
CPSF1	5053	4946	5946	5767	6278	6242	7342	7218	5280	5587	6462	6657
CCDC106	687	636	828	837	778	728	919	934	873	1067	1013	1070
FAM216A	1076	1039	1249	1132	1273	1235	1345	1271	1141	1412	1584	1419
PSMC3IP	534	474	562	614	734	809	893	887	495	622	617	646
DMBT1	0	0	1	0	0	1	0	0	0	0	0	0
UOX	0	0	3	3	4	0	0	3	2	0	3	2
STYXL1	385	383	410	374	429	495	471	510	538	592	679	689
ADNP	2834	2896	3182	2901	2378	2410	2989	2891	2922	3030	3802	3647
C1QA	0	0	0	0	0	0	0	0	0	0	0	0
A2M	0	0	1	0	1	0	1	1	1	0	1	5
LINC01555	0	1	1	0	0	0	2	1	0	2	0	0
MARK3	2346	2331	2657	2434	3391	3468	4028	3905	2668	2649	3291	3314
YBEY	260	217	311	281	353	312	393	364	456	471	475	547
ALDH18A1	6305	6468	7524	6799	6577	6787	7495	7578	6240	6626	7992	8011
INPP4A	1289	1281	1372	1344	1835	1785	2103	2037	1514	1503	1897	1867
AHCY	9347	8996	10319	9549	6803	7004	7907	8018	10894	11313	13088	13326
SAA1	0	0	0	0	0	1	0	0	0	0	0	2
MIR4423	1	0	0	0	0	0	0	0	0	0	0	0
GOLM1	5672	5616	6381	5993	7189	7444	8387	8263	6337	6500	7810	8053
C1orf52	1527	1373	1635	1460	1869	1911	1984	2061	1374	1470	1672	1573
HPGD	107	95	102	82	87	129	117	97	132	134	212	160
LOC646626	1	1	3	2	3	5	0	2	3	1	2	9
LOC388436	0	0	0	0	0	0	0	0	0	0	0	0
FOXM1	3689	3606	4237	4138	3691	3897	4686	4531	4243	4527	5186	5302
RPS6KA5	277	293	261	284	398	366	421	388	302	357	399	387
RABEP1	3182	3119	3464	3129	4005	4078	4669	4397	3000	3079	3743	3600
CDKN1A	661	677	728	755	1135	1276	1385	1401	976	1156	1261	1150
ZBTB8A	334	344	384	325	591	602	676	708	270	247	376	351
PPP1R2	966	874	1106	886	1051	1166	1264	1163	823	816	1039	1024
GPI	9562	9618	11379	10902	9429	9746	11294	11012	11063	11030	12820	13578
GP1BA	17	16	16	12	34	42	20	22	17	22	28	18
GNAT1	8	0	1	3	5	1	6	1	1	0	5	3
GLRA1	0	2	1	0	0	1	1	1	1	2	0	1
COL24A1	37	36	36	35	16	27	20	15	65	79	81	72
NREP	713	716	845	704	749	789	850	804	650	791	926	893
INTS12	820	772	865	786	957	988	1071	1053	777	812	953	937
MFAP2	265	244	295	264	20	21	18	28	412	370	413	484
ANK1	55	69	93	105	75	80	136	123	156	114	192	173
DCUN1D1	811	690	722	715	737	735	853	919	647	623	790	783
MIR7856	0	0	2	0	0	0	0	0	0	0	0	0
PPIA	35947	33631	38819	36021	43394	44033	47454	46679	34902	37291	42703	41953
NUMBL	704	693	773	730	827	794	934	884	549	597	676	731
ANKLE1	30	24	31	38	57	48	65	56	25	25	38	30
CLCA4	0	0	0	0	0	0	1	0	1	0	0	0
LOC105378828	11	5	15	9	9	13	10	19	11	10	13	16
CLCA3P	0	0	0	0	0	0	0	0	0	0	0	0
ATP13A2	1910	1860	2240	2141	2297	2374	2671	2702	2796	2896	3141	3222
R3HCC1	1280	1213	1400	1219	1527	1526	1711	1604	1237	1259	1507	1451
NDUFB11	3415	3166	3595	3375	4698	4693	5243	5466	3825	4279	4579	4723
MICB	2	0	2	2	7	0	2	2	4	0	4	1
SELENOF	5894	5691	6668	5700	8071	8042	8669	8697	5821	6075	7043	7025
LINC01140	13	16	24	7	25	22	11	16	12	17	20	21
LOC101927844	0	0	0	0	0	0	0	0	0	0	0	0
BCL11B	18	13	20	14	12	11	15	12	41	46	67	48
ZNF254	240	266	312	242	318	257	299	285	245	266	318	329
LINC01364	0	0	0	0	0	4	0	0	0	0	0	0
PKN2-AS1	2	4	4	2	3	3	2	6	5	4	3	4
SP3	1489	1363	1543	1457	1961	1904	2297	2104	1510	1569	1997	2041
PPARGC1B	874	838	982	892	647	710	893	779	726	651	875	835
TJP2	1672	1800	1924	1649	2245	2352	2757	2661	2202	2308	2825	2779
COPZ1	5471	5360	6081	5554	8421	8887	9704	9511	5758	6092	7375	7272
KYAT3	828	784	918	880	841	978	1070	958	871	934	1145	1170
GBP3	1	1	2	0	5	0	3	2	3	1	0	0
RNPEP	2741	2731	3203	2888	2789	2872	3243	3299	4069	4294	4939	4905
HEXA	1648	1595	1752	1760	2359	2276	2716	2460	2090	2209	2489	2494
ZEB1	819	848	1043	836	694	826	875	828	984	1040	1281	1249
ZFYVE19	435	385	528	439	570	533	598	604	545	537	682	632
FLT3	22	21	23	23	66	67	76	54	27	29	44	30
LOC729930	0	1	0	1	0	0	2	1	0	3	1	1
KIR3DL2	0	0	0	0	0	0	0	0	0	0	0	0
GBP1P1	24	14	20	22	21	40	38	41	48	33	44	42
SLC44A5	397	397	389	324	539	577	653	590	227	235	303	309
RAB30	131	139	154	119	108	153	138	148	161	143	220	203
LRRC8C-DT	10	14	8	8	14	15	27	7	12	8	23	21
GEMIN8P4	91	122	166	114	156	160	156	167	171	179	189	166
PRSS8	0	3	4	3	6	3	4	8	6	0	3	2
FGF12	66	75	78	54	33	35	49	54	52	64	93	91
FEN1	5167	5168	5934	5209	6921	6858	7698	7570	4961	5321	6056	6041
OSMR	48	40	59	31	78	86	98	107	27	25	45	35
SNORD3G	0	0	0	0	0	0	0	0	0	0	0	0
LOC105378853	186	149	186	158	158	151	165	194	172	159	198	191
LINC01763	0	1	4	1	0	0	0	1	3	0	4	6
DGKI	1	2	4	2	4	7	3	4	1	3	6	6
RHOH	2	0	1	3	4	2	2	4	8	2	5	3
CTDP1	341	305	391	361	389	377	442	456	304	396	418	372
DYRK1B	426	398	439	452	639	650	769	744	578	604	798	751
NEMF	1267	1288	1417	1242	1880	1852	2195	2088	1526	1489	1891	1827
VAV3	126	163	143	136	178	216	239	179	176	208	251	244
SESN2	2032	1953	2177	2113	3508	3796	4167	4082	1600	1711	1905	2039
PARP9	120	105	104	76	285	286	287	283	217	175	221	243
ZMIZ2	1494	1597	1842	1666	2367	2443	2879	2793	1926	2000	2333	2466
NAA16	576	579	583	525	838	916	1033	1017	472	469	604	509
MCM10	2748	2702	2943	2639	3195	3376	3863	3784	2660	2763	3478	3460
LRRC59	10886	10656	12211	11538	11559	11547	13470	13299	10546	10600	12372	12531
TMCO6	326	307	314	325	368	335	406	338	308	439	447	461
CBWD1	1116	1112	1355	1108	1209	1280	1403	1309	1300	1357	1683	1651
TRMT10C	2079	1949	2286	1974	2448	2412	2576	2439	1829	1990	2296	2429
ORAI2	891	939	992	990	963	1082	1161	1112	1199	1146	1556	1553
GLT8D1	1114	1044	1187	1094	1339	1323	1555	1405	1345	1379	1815	1658
SELENOS	1382	1296	1558	1440	1618	1729	1852	1795	1730	1766	2117	2091
PDP1	342	340	412	379	470	524	586	542	341	370	458	435
MKL1	1593	1581	1833	1725	2400	2252	2756	2631	2059	2192	2421	2572
RPA1	7170	6860	8022	7476	9402	9961	11191	11014	6821	7020	8182	8394
SHISA5	2845	2784	3163	2931	2959	3163	3547	3511	4433	4503	5242	5280
MAGED4	0	0	0	0	0	0	0	0	0	0	0	0
ABI1	1353	1414	1569	1428	1923	1960	2265	2084	1637	1703	2019	1937
CNTN2	0	1	4	3	0	1	4	1	0	1	3	0
IL11RA	114	133	133	108	165	200	218	191	206	195	215	242
HPSE2	1	0	0	0	2	2	3	3	2	0	2	1
KIR3DS1	0	0	0	0	0	0	0	0	0	0	0	0
OCIAD2	32	13	12	28	33	30	29	36	14	28	30	24
TMED5	3384	3411	3884	3326	4020	3952	4641	4247	3299	3465	4315	4227
SMYD5	1218	1189	1380	1270	1271	1328	1613	1487	1092	1297	1436	1410
CCDC18-AS1	90	64	68	60	93	102	110	101	93	117	104	109
RIC8B	352	403	435	367	623	631	765	784	462	435	516	503
LMNA	1580	1578	1887	1797	2734	2832	3124	3220	2313	2603	2854	2979
LIMK2	710	766	864	789	1177	1210	1436	1270	915	964	1138	1076
LHX1	7	3	10	5	0	0	1	3	28	32	26	35
CSNK2A3	34	25	35	35	23	26	21	40	42	40	35	54
IL15RA	43	50	53	53	60	58	84	66	47	69	57	72
LOC100129046	0	1	1	0	4	3	6	1	0	1	4	3
SLC50A1	948	941	1115	1056	1154	1149	1340	1272	1131	1218	1411	1366
TCL1A	0	0	0	0	0	0	0	0	5	0	0	0
ZNF708	173	179	182	144	260	274	286	280	187	179	265	254
SLC25A40	316	314	312	262	361	339	457	419	292	360	447	404
ANO10	889	920	1027	900	865	929	1030	1005	1094	1156	1425	1377
GNG12	1133	1216	1298	1104	2115	2255	2614	2518	1383	1397	1816	1647
NSFL1C	2774	2559	2953	2928	2797	2765	3138	3227	3129	3210	3626	3897
ATG16L1	831	810	952	849	1057	1112	1332	1297	896	977	1119	1119
TRIM68	319	311	379	347	512	495	635	668	425	455	469	475
FANCL	809	812	1016	813	1060	1068	1115	1165	794	752	974	938
IARS2	7160	7081	8018	7111	5289	5455	5898	5971	10160	10502	12757	12624
SLC6A15	2248	2262	2657	2248	2961	2978	3390	3296	1980	2096	2645	2644
NODAL	2	2	2	1	2	2	1	1	0	3	3	1
XKR8	382	363	407	374	655	570	756	679	275	310	411	388
VAC14	1298	1219	1526	1459	1695	1624	1919	1992	1480	1608	1947	1805
CCDC40	90	93	109	85	105	130	133	144	90	136	117	131
ANO1	3	2	3	7	2	4	5	3	8	3	3	7
SLC44A3-AS1	16	10	16	15	32	35	51	22	8	15	14	7
MIR378G	0	0	0	0	0	0	0	0	0	0	0	0
SYBU	357	360	366	352	511	528	631	546	274	304	365	359
ZNF780A	282	337	354	307	401	434	509	415	342	339	412	359
IMPDH1	3497	3460	4174	3856	3662	3692	4275	4279	4212	4803	5367	5544
PALLD	1438	1459	1537	1512	1917	1944	2135	2116	1638	1621	1959	2018
SLC44A3	69	61	91	74	130	132	149	129	72	68	93	95
PLEKHA8	1071	1179	1156	1108	1281	1313	1619	1536	1067	1117	1413	1359
CCNT1	1451	1451	1598	1434	2113	2256	2605	2449	1367	1341	1820	1627
LOC729970	63	66	73	51	42	49	46	59	51	51	59	51
TRAF3IP2-AS1	188	192	248	243	288	268	361	323	181	153	214	169
LOC101928098	0	0	0	0	0	0	1	0	2	0	2	0
TMEM56-RWDD3	10	15	14	9	12	17	23	13	8	11	13	12
LOC101928118	1	2	1	0	5	1	1	0	3	0	5	2
DCAKD	965	1000	1124	1108	1282	1302	1554	1607	964	1023	1160	1228
CLEC4M	0	0	0	0	2	0	0	2	0	0	0	0
KIF2B	0	0	0	0	0	0	0	0	0	0	0	0
DAB2IP	1334	1361	1468	1448	1554	1743	1873	1897	1516	1629	1783	1816
LINC01760	0	0	0	0	0	0	0	0	0	0	0	0
LINC01650	0	0	0	0	0	0	0	0	0	0	0	0
LINC01761	0	0	0	0	0	0	0	0	0	0	0	0
LOC100996635	0	0	0	0	0	0	0	0	0	0	0	0
LOC102723661	0	0	0	0	0	0	0	0	0	0	0	0
LINC01787	0	0	0	0	0	0	0	0	0	0	0	0
TEX33	0	0	0	0	0	0	0	0	0	0	0	0
TWNK	2163	2219	2608	2526	2528	2545	2769	2826	2282	2442	2752	2968
GSDMD	0	0	0	0	0	0	0	0	0	0	0	0
MOV10L1	0	0	3	1	0	0	0	1	1	0	2	2
PNMA5	0	0	0	0	0	0	0	0	0	0	0	1
MIR486-2	0	0	0	0	0	0	0	0	0	0	0	0
DPYD-AS1	0	0	0	0	0	0	0	0	0	0	0	0
DPYD-AS2	0	0	0	0	0	0	0	0	0	0	0	0
LINC01930	0	0	0	0	0	0	0	0	0	0	0	0
MIR2682	0	0	0	0	0	0	0	0	0	0	0	0
PCDHB15	3	6	2	8	8	13	12	20	10	11	3	7
LINC01776	0	0	0	0	0	0	0	0	0	0	0	0
DMKN	1502	1442	1694	1643	2694	2668	2966	2910	745	785	894	911
SNX7	968	968	1085	953	1109	1138	1233	1258	961	1010	1143	1145
LOC100129620	0	0	0	0	0	0	0	0	0	0	0	0
SPATA13	301	326	338	344	452	437	496	457	437	401	492	439
LINC01708	0	0	0	0	0	0	0	0	0	0	0	0
MIR548N	0	0	0	0	0	1	0	0	0	0	1	0
GALNT13	666	703	850	670	475	529	558	616	449	472	571	584
KCNJ16	0	0	0	1	0	0	1	1	2	0	3	0
ZNF2	187	195	248	210	185	231	233	262	190	199	268	245
NPHP4	431	381	422	436	465	477	549	541	520	638	688	682
DYNLT1	2505	2526	2809	2687	3340	3447	3640	3827	3047	3226	3602	3652
TMEM106A	1	2	0	2	1	2	2	0	3	0	4	1
TRAPPC12	874	975	1111	1084	1296	1248	1386	1476	1185	1286	1415	1473
TRIM37	1701	1840	1916	1849	2114	2122	2209	2242	1806	1889	2267	2353
NBR1	1896	1977	2029	1915	3102	3347	3544	3368	2458	2543	3167	3077
YTHDC2	1854	1927	2066	1960	1866	2110	2218	2082	1999	1883	2541	2361
IFITM1	55	57	108	94	105	89	164	164	80	38	55	35
CWC27	1103	1187	1348	1176	1106	1184	1242	1307	1125	1149	1379	1339
TRMT13	688	733	747	712	925	885	1053	936	623	722	920	811
COPS2	2525	2497	2678	2446	2492	2554	2881	2771	2094	2382	2803	2761
PPIAL4A	4	1	0	1	3	2	6	0	1	2	6	5
TGFB1I1	47	34	43	29	33	33	36	46	39	41	39	48
MSH6	5425	5463	6138	5632	6468	6772	7788	7263	5149	5163	6658	6467
RTCA-AS1	33	36	38	28	58	50	67	79	36	40	47	59
SGK1	110	123	127	121	198	185	235	190	161	166	205	214
MIR553	0	0	1	0	0	1	0	0	0	0	1	0
RREB1	914	994	1098	1047	1544	1564	1849	1766	1215	1317	1518	1504
FAXC	365	357	389	401	333	358	506	427	362	390	492	542
GP1BB	0	0	0	0	0	0	0	0	0	0	0	0
KIR2DS3	0	0	0	0	0	0	0	0	0	0	0	0
FBXO11	1502	1501	1723	1574	2266	2171	2618	2400	1602	1547	1993	1936
WDR19	712	671	749	672	732	797	814	798	843	861	1181	1027
FUZ	1306	1266	1436	1364	1471	1607	1816	1720	1405	1699	1827	1853
HKDC1	4	0	1	0	0	0	0	0	0	0	0	0
EXTL2	639	637	725	678	640	600	623	694	574	575	744	763
PRIMPOL	177	162	165	176	206	251	269	237	252	229	297	302
KLHL24	307	343	301	289	329	351	383	402	333	292	415	414
LOC102606465	107	110	123	101	210	187	219	211	97	100	128	114
LOC101928370	4	1	2	4	1	4	4	6	8	4	2	1
LINC01307	0	0	0	0	0	0	0	0	0	0	0	0
C6orf136	0	0	1	0	1	0	1	0	1	0	0	0
ANKRD9	977	871	977	926	1340	1407	1516	1561	1185	1265	1396	1543
DNAJA1P5	0	0	0	0	0	0	0	0	0	0	0	0
ELAC2	5862	5719	6521	6127	6314	6678	7444	7504	5648	5892	7133	7084
ZNF746	1749	1789	1973	1872	2580	2773	3090	3214	1952	1865	2373	2319
CPA4	3	1	0	0	7	4	9	11	0	1	1	2
SMIM10	445	435	497	466	544	533	597	681	523	577	699	687
GLRB	155	183	180	176	234	204	260	256	197	181	253	260
TMEM62	254	247	296	261	320	341	399	343	271	267	388	315
MCOLN1	671	661	797	765	974	1050	1205	1252	1058	1051	1250	1260
SEZ6L	0	2	1	1	0	4	0	3	8	8	17	5
SPINK2	26	17	33	36	32	35	35	51	23	51	48	44
RECK	230	259	258	257	422	450	550	515	259	248	325	356
GAGE7	0	0	0	0	0	0	0	0	0	0	0	0
KIAA1217	56	63	70	73	73	90	75	49	114	104	144	131
HOXD8	194	187	207	240	280	307	339	298	296	340	394	380
CYLC1	0	0	0	0	0	0	0	0	0	0	0	0
TWF1	1888	2004	2011	1785	3079	3213	3516	3334	2126	2202	2794	2840
SUPT4H1	1384	1250	1710	1507	1756	1703	1922	1841	1419	1444	1725	1686
CDKN2B-AS1	61	77	79	72	116	133	138	125	57	77	55	68
SNX4	1508	1519	1800	1540	1892	1819	2117	2035	1644	1751	2189	2048
LOC101928436	2	2	0	4	0	1	3	0	0	0	0	0
REV1	819	795	901	849	1102	1271	1372	1326	875	879	1168	1050
C2orf74	134	106	173	154	163	141	165	170	149	191	203	207
ACTG1P4	1	0	0	4	3	0	0	1	0	1	1	0
CD9	935	898	1042	979	1020	1018	1045	1068	846	955	1056	979
CHIA	0	0	0	0	0	0	0	0	0	0	0	0
C10orf142	0	0	0	0	0	0	0	2	1	0	0	0
IL12RB2	128	120	141	118	101	109	137	104	91	135	125	160
HOXB3	407	417	490	444	599	621	676	664	633	705	747	805
SLC35F5	1185	1146	1237	1073	1420	1470	1704	1541	1275	1314	1712	1578
COPS4	2242	2300	2634	2235	2673	2892	3197	3095	2133	2307	2720	2665
LOC100129138	0	0	0	0	0	0	3	0	0	0	0	0
LINC01676	0	0	0	0	0	0	0	0	0	0	0	0
LINC01677	0	0	0	0	0	0	0	0	0	0	0	0
PRKAG2	543	509	633	489	622	636	744	715	647	641	797	785
MAD1L1	1084	1094	1266	1213	1550	1715	1891	1963	1391	1433	1536	1585
ZNF891	60	64	73	76	75	78	78	80	48	61	83	55
[truncated: 26,059 more rows]

## Sheet: Normalized Counts
GeneSymbol	WT_1	WT_2	WT_3	WT_4	KO1_1	KO1_2	KO1_3	KO1_4	KO2_1	KO2_2	KO2_3	KO2_4
DDX11L1	0	0	0	0	0	0	0	0	0	0	0	0
NSMF	3911.75	3885.09	3904.51	4083.3	3455.99	3496.39	3501.64	3615.24	4289.11	4420.56	4256.08	4259.91
MIR6859-1	0	0	0	0	0	0	0	0	0	0	0	0
MIR6859-2	0	0	0	0	0	0	0	0	0	0	0	0
MIR6859-3	0	0	0	0	0	0	0	0	0	0	0	0
MIR6859-4	0	0	0	0	0	0	0	0	0	0	0	0
MIR1302-2	0	0	0	0	0	0	0	0	0	0	0	0
MIR1302-9	0	0	0	0	0	0	0	0	0	0	0	0
MIR1302-10	0	0	0	0	0	0	0	0	0	0	0	0
MIR1302-11	0	0	0	0	0	0	0	0	0	0	0	0
FAM138A	0	0	0	0	0	0	0	0	0	0	0	0
FAM138F	0	0	0	0	0	0	0	0	0	0	0	0
FAM138C	0	0	0	0	0	0	0	0	0	0	0	0
LOC729737	16.7373	14.4562	18.0371	18.4556	12.6344	8.459	13.2701	6.81638	16.1488	3.10142	19.9206	13.0725
FAM138D	0	0	0	0	0.971875	0	0	0	0	0	0	0
LOC100132287	0	0	0	0	0	0	0	0	0	0	0	0
LOC100132062	0	0	0	0	0	0	0	0	0	0	0	0
LOC101928626	0	0	0	0	0	0	0	0	0	0	0	0
MIR6723	41.8433	42.1638	31.8302	53.0598	59.2843	56.3933	47.2746	42.6024	26.9146	19.6423	28.5818	24.4021
LOC100133331	52.603	44.5732	39.2573	54.2133	54.425	25.377	43.1277	40.8983	50.5995	58.927	67.5569	53.1617
LOC100288069	49.0164	46.9825	47.7453	46.139	39.8469	39.4753	49.7627	31.5258	67.8248	64.096	52.8329	87.1503
FAM87B	3.58657	4.81872	0	1.15347	0.971875	0.939889	0.829379	1.70409	2.15317	0	1.73223	3.48601
LINC00115	15.5418	12.0468	27.5862	18.4556	10.6906	10.3388	18.2463	11.9287	16.1488	18.6085	23.3851	24.4021
NR1I2	0	0	0	0	0	0	0.829379	0.852047	0	1.03381	0	0
TNFSF11	0	0	0	0	0	0	0	0	0	0	0	0
CEP19	218.781	221.661	184.615	211.086	160.359	160.721	143.483	153.369	200.245	147.834	205.269	210.032
NLRP1	4.78209	1.20468	13.7931	10.3813	15.55	22.5573	34.0045	26.4135	36.6039	9.30426	12.9917	10.458
FAM41C	0	1.20468	0	0	0	0	1.65876	0.852047	1.07658	1.03381	0	0
LOC100130417	579.828	521.627	533.687	534.058	483.022	522.578	558.172	586.209	738.537	694.718	776.904	682.387
AGL	2674.38	2869.55	2507.16	2276.96	2747.49	2814.03	2761.83	2646.46	2344.8	2237.16	2477.95	2403.6
NES	112.379	142.152	124.138	123.422	212.841	193.617	202.368	207.048	172.254	170.578	178.419	201.317
HSPA8	64667	62506	62993.1	60828.4	57262.9	57118.9	56666.5	55276.6	48952.3	48413.2	50400.9	49610.3
NPIPA1	8.36865	3.61404	5.30504	13.8417	8.74687	3.75956	10.7819	8.52047	10.7658	3.10142	0	2.61451
SOX21	746.006	645.709	668.435	659.787	195.347	187.978	192.416	184.894	306.827	314.277	347.312	320.713
MMP23B	7.17313	3.61404	0	1.15347	0.971875	0.939889	3.31751	1.70409	2.15317	3.10142	4.33057	2.61451
NUDT6	66.9492	57.8247	61.5385	59.9806	52.4812	52.6338	52.2509	42.6024	89.3565	96.144	91.808	76.6922
SNW1	3550.7	3494.78	3453.58	3320.85	3277.16	3415.56	3226.28	3310.2	3267.43	3428.1	3304.22	3329.14
FAF1	2627.76	2506.94	2645.09	2477.66	3071.12	3101.63	3051.28	2896.96	2097.19	2151.35	2220.72	2360.9
C1orf159	603.739	615.592	657.825	650.559	680.312	531.037	583.883	587.913	708.393	842.552	722.339	689.359
ZCCHC4	357.461	320.445	341.645	336.814	265.322	218.994	253.79	244.538	335.894	334.953	363.768	324.199
TREM1	0	1.20468	0	0	0.971875	0	0	0.852047	8.61268	0	0	0.871503
PCBP4	302.467	280.691	321.485	312.591	343.072	349.639	330.093	325.482	433.864	465.213	446.915	495.885
PPP2R2C	130.312	128.901	141.114	95.7383	38.875	57.3332	50.5921	53.679	36.6039	48.5889	24.2512	47.0611
DDX24	0	0	0	0	0	0	0	0	0	0	0	0
CHMP1B	1041.3	968.563	933.687	1010.44	1352.85	1239.71	1245.73	1245.69	1088.43	1037.94	999.495	1058
ATP13A1	3537.55	3514.05	3637.13	3745.33	4028.42	3909.94	4212.41	4254.27	3945.68	4106.28	3859.4	3981.9
MRPL47	1523.09	1572.11	1397.35	1433.77	837.756	845.9	829.379	777.919	940.935	956.271	994.298	919.435
TPD52	2171.07	2237.09	2195.23	2180.07	2643.5	2713.46	2520.48	2568.92	2258.67	2283.68	2217.25	2177.01
MEOX1	5.97761	10.8421	4.24403	13.8417	0	5.63933	9.12317	2.55614	7.53609	6.20284	12.9917	11.3295
SLAMF9	0	0	0	1.15347	0	0.939889	0	0	1.07658	0	0	0
GJC2	52.603	26.503	33.9522	36.9112	61.2281	40.4152	43.1277	52.8269	44.14	63.0622	56.2974	57.5192
JPH2	0	0	1.06101	1.15347	0.971875	0	0.829379	2.55614	0	3.10142	0	0
PHTF2	1072.38	1186.61	1111.94	966.611	1174.02	1229.37	1207.58	1163.9	1149.79	1064.82	1225.55	1218.36
CCDC28B	555.918	558.972	602.652	573.276	494.684	541.376	534.949	564.055	636.261	689.549	657.38	705.046
MIR6726	0	0	0	0	0	0	0	0	0	0	0	0
SNORD167	8.36865	13.2515	9.54907	12.6882	6.80312	5.63933	18.2463	5.11228	13.9956	12.4057	15.59	6.10052
ACHE	43.0388	31.3217	31.8302	23.0695	44.7062	26.3169	34.8339	29.8217	44.14	33.0818	35.5107	32.2456
GH1	0	0	0	0	0	0	0	0	0	1.03381	0	0
PUSL1	1233.78	1110.72	1186.21	1129.25	933	897.594	855.089	974.742	1175.63	1275.72	1190.91	1201.8
CLASP1	1566.13	1719.08	1480.11	1565.26	1801.86	1827.14	1860.3	1776.52	1754.83	1629.28	1793.72	1688.1
NIPA1	751.983	809.545	826.525	780.902	929.112	858.119	914.805	927.028	851.578	750.544	839.264	823.57
NFATC4	327.573	304.784	304.509	334.507	288.647	280.087	306.87	298.217	499.535	518.971	523.133	508.086
ASAH2	60.9716	71.0761	61.5385	70.3619	88.4406	84.59	80.4497	85.2047	57.059	86.8398	57.1635	62.7482
RAN	34780.1	33467.2	34266.3	33561.5	36170.3	35926.3	34979	35273.1	23154.1	23972.9	23176.3	23144.5
MDFI	0	4.81872	3.18302	4.6139	0	6.57922	4.14689	5.11228	3.22975	4.13523	0.866114	0
MIR6727	0	0	0	0	0	0	0	0	0	0	0	0
S1PR4	4.78209	4.81872	2.12202	3.46042	8.74687	3.75956	3.31751	1.70409	8.61268	2.06761	5.19668	0
AK7	25.106	30.117	23.3422	17.3021	15.55	22.5573	21.5638	11.9287	39.8336	22.7437	43.3057	34.8601
MIR6808	0	0	0	0	0	0	0	0	0	0	0	0
LSS	768.721	892.668	946.419	897.403	760.978	762.25	829.379	786.44	1355.42	1404.94	1367.59	1299.41
NIPAL3	1334.2	1239.62	1247.75	1197.31	1202.21	1273.55	1279.73	1239.73	1312.36	1374.96	1358.07	1311.61
CCNL2	2560.81	2633.43	2685.41	2674.91	2315.01	2161.74	2314.8	2238.33	3378.32	3474.62	3332.81	3159.2
SLC35D2	5.97761	1.20468	3.18302	5.76737	8.74687	1.87978	6.63503	5.11228	5.38292	7.23665	1.73223	6.97202
PPIE	1818.39	1825.09	1801.59	1806.34	1615.26	1641.99	1722.62	1554.99	1732.22	1779.18	1827.5	1889.42
CLEC12B	0	0	2.12202	0	0	0	0	0	0	0	0.866114	0
ZC3H11A	3439.52	3498.39	3368.7	3390.06	2946.72	2892.04	2977.47	2879.92	3937.07	3926.4	4136.56	3853.78
CT47A2	0	0	0	0	0	0	0	0	0	0	0	0
LOC148413	761.547	744.492	750.132	710.54	497.6	511.3	545.731	522.305	742.843	936.629	770.841	827.056
CPSF2	2852.52	2814.13	2841.38	2807.56	2535.62	2579.06	2630.79	2562.11	2874.48	2790.24	2836.52	2841.1
LINC01770	4.78209	6.0234	3.18302	9.22779	4.85937	1.87978	4.97627	7.66843	13.9956	8.27045	7.79502	8.71503
PCBP3	44.2343	62.6434	56.2334	73.8223	31.1	28.1967	24.052	37.4901	41.9868	48.5889	38.109	61.8767
ADD2	1365.29	1452.84	1431.3	1487.98	1441.29	1425.81	1510.3	1484.27	1320.97	1257.11	1255	1277.62
CELF2	1052.06	1116.74	1004.77	1103.87	1241.08	1265.09	1199.28	1309.6	1434.01	1298.46	1350.27	1462.38
TIAL1	3429.95	3452.61	3470.56	3281.63	3286.88	3285.85	3327.47	3173.02	3115.64	3058	3085.1	2963.11
ZNF248	477.013	466.211	483.82	432.553	355.706	344.939	386.49	355.304	499.535	454.875	517.07	480.198
NRXN1	28.6925	33.731	33.9522	51.9063	5.83125	3.75956	5.80565	6.81638	8.61268	11.3719	8.66114	6.97202
NTPCR	1704.81	1588.97	1668.97	1606.79	997.143	1028.24	1064.09	1012.23	1873.26	1982.84	1787.66	1910.33
TTYH2	335.942	320.445	319.363	303.364	325.578	348.699	351.657	327.186	327.282	342.19	349.91	299.797
PACSIN2	3611.67	3471.89	3456.76	3733.79	4423	4271.8	4031.61	4273.87	3658.23	3659.68	3533.74	3570.55
MITF	329.964	304.784	309.814	314.898	324.606	399.453	394.784	419.207	394.03	395.948	418.333	451.438
NEIL1	253.451	269.848	255.703	306.824	279.9	278.207	285.306	259.874	321.899	362.866	382.822	331.171
RCBTB1	743.615	716.785	692.838	681.703	912.59	943.648	948.809	907.431	539.369	573.763	585.493	586.521
CELF4	65.7537	62.6434	67.9045	88.8175	38.875	31.0163	47.2746	24.7094	26.9146	15.5071	31.1801	28.7596
TGDS	1140.53	1085.42	1029.18	1040.43	1192.49	1212.46	1359.35	1199.68	985.075	977.981	1006.42	934.251
WDR20	768.721	773.405	772.414	807.432	846.503	837.441	827.72	846.083	836.506	823.944	777.77	824.442
KIR2DL2	0	0	0	0	0	0	0	0	0	0	0	0
LCMT2	689.816	656.551	654.642	639.024	583.125	602.469	564.807	565.76	659.946	641.994	622.736	630.968
C2CD5	1548.2	1578.13	1550.13	1519.13	1196.38	1086.51	1125.47	1004.56	1474.92	1492.82	1497.51	1519.03
PCNX2	561.895	549.334	519.894	530.598	471.359	475.584	503.433	483.963	671.789	627.521	628.799	676.286
JAKMIP2	472.231	422.843	462.599	517.91	137.034	122.186	126.895	158.481	326.205	326.683	265.031	316.355
ZNF623	86.0776	75.8949	68.9655	92.2779	86.4968	98.6883	104.502	97.1334	67.8248	64.096	61.4941	94.9938
ELMO1	92.0552	114.445	105.04	141.877	57.3406	64.8523	81.2791	78.3884	148.569	121.989	153.302	112.424
DNAJC1	1374.85	1299.85	1367.64	1332.26	2084.67	1899.52	1827.95	1865.13	1230.54	1184.74	1128.55	1276.75
TESPA1	0	0	0	0	0	0	0	0	4.30634	0	0.866114	1.74301
RUSC2	380.176	375.86	397.878	397.948	380.975	407.912	366.585	411.539	452.165	445.571	446.915	471.483
EPM2AIP1	28.6925	7.22808	19.0981	14.9952	7.775	10.3388	12.4407	12.7807	33.3741	20.6761	31.1801	20.9161
CDK11A	653.951	655.346	729.973	743.991	650.184	594.01	614.57	698.679	1094.89	1110.31	981.307	992.642
PTPRK	0	0	0	0	0	0	1.65876	0	0	0	0	0
AP3D1	10032.8	10163.9	10449.9	10479.3	11279.6	11044.6	11259.6	11613.4	10624.8	10521	10394.2	10739.5
SP110	50.2119	43.3685	31.8302	29.9903	54.425	52.6338	47.2746	42.6024	27.9912	12.4057	11.2595	11.3295
HNRNPAB	27581.9	26936.7	27915.1	28200.1	26468	25918.4	25735.6	26142.5	23356.5	23235.8	22706.9	23312.7
ONECUT1	15.5418	26.503	21.2202	19.6091	10.6906	5.63933	7.46441	7.66843	13.9956	12.4057	13.8578	8.71503
IDI1	3193.24	3194.81	3033.42	2752.19	2924.37	2917.42	2833.99	2810.9	2504.14	2663.09	2624.32	2617.99
HUS1	557.113	533.673	538.992	544.44	436.372	437.988	411.372	428.58	483.386	422.827	443.45	533.36
FOXA3	26.3015	22.8889	53.0504	28.8368	17.4937	10.3388	12.4407	19.5971	33.3741	31.0142	27.7156	26.1451
HSF2	1324.64	1370.93	1211.67	1234.22	1668.71	1766.05	1692.76	1618.89	1014.14	1061.72	1110.36	1078.05
AMPD2	3028.26	3228.54	3268.96	3411.98	3109.03	3210.66	3287.66	3350.25	3662.54	3859.2	3708.7	3709.99
USP6	21.5194	21.6842	26.5252	19.6091	23.325	16.918	16.5876	25.5614	29.0678	21.7099	28.5818	21.7876
AGFG1	1996.52	1978.09	1919.36	1778.66	1832.96	1764.17	1786.48	1793.56	1591.19	1570.35	1785.93	1743.88
LOC105378591	0	0	0	0	2.91562	2.81967	2.48814	0	0	1.03381	0	2.61451
MED27	1328.22	1391.41	1352.78	1263.05	1134.18	1153.24	1194.31	1187.75	1346.81	1389.44	1249.8	1314.23
UXS1	1086.73	1075.78	1065.25	1073.88	1042.82	1163.58	1042.53	1095.73	1070.12	1098.94	1081.78	1017.92
YME1L1	5930.98	5935.46	5952.25	5826.2	4740.8	4817.87	4812.88	4673.48	6927.82	6621.53	6770.41	6984.22
MND1	529.616	524.036	481.698	470.617	420.822	380.655	368.244	404.723	398.336	391.813	385.421	374.746
ERLIN1	1299.53	1333.58	1340.05	1291.89	1295.51	1338.4	1305.44	1266.14	1135.8	1208.52	1242.87	1200.06
SH2D3C	23.9104	33.731	26.5252	38.0646	22.3531	26.3169	14.0994	23.8573	25.838	22.7437	25.1173	20.0446
ASB11	1.19552	1.20468	0	0	0	1.87978	0	2.55614	1.07658	1.03381	1.73223	0.871503
NBL1	20.3239	16.8655	13.7931	10.3813	10.6906	13.1584	10.7819	8.52047	8.61268	3.10142	13.8578	9.58653
AP4B1	596.565	540.901	611.14	551.36	481.078	506.6	475.234	511.228	504.918	522.072	479.827	517.673
ZNF821	303.663	331.287	290.716	313.745	366.397	371.256	413.86	421.764	386.494	407.32	389.751	354.702
PRKCZ-AS1	21.5194	24.0936	22.2812	18.4556	16.5219	19.7377	22.3932	24.7094	22.6083	34.1156	22.519	32.2456
MORF4L2	16583.1	16519.8	16501.9	15911	15634.5	15859.7	15338.5	15400.8	14935.5	14569.4	14989	14758
CRISP2	0	0	0	0	0	0	0	0	0	0	0	0
SHMT1	1811.22	1741.97	1833.42	1748.67	1677.46	1662.66	1678.66	1668.31	1554.59	1589.99	1569.4	1623.61
FAAP20	1146.51	1096.26	1069.5	1199.61	940.775	875.037	862.554	966.222	1347.88	1455.6	1261.93	1320.33
TMEM52B	0	0	0	1.15347	0	0	0	0	0	0	0	0
APOM	0	0	0	0	0	0	0	0	0	0	0	0
PEX5L	1.19552	8.43276	7.42705	5.76737	12.6344	9.39889	8.29379	6.81638	2.15317	4.13523	6.0628	6.10052
LOC100129534	45.4298	27.7076	22.2812	48.4459	34.0156	31.0163	38.1514	35.786	62.4419	70.2988	53.699	58.3907
MORN1	304.858	362.609	317.241	305.671	232.278	217.114	198.222	206.195	426.327	426.962	400.145	383.461
INSC	13.1507	7.22808	15.9151	5.76737	2.91562	7.51911	4.14689	0.852047	13.9956	24.8114	18.1884	10.458
AEBP1	7.17313	13.2515	27.5862	16.1486	21.3812	15.0382	20.7345	15.3369	18.3019	13.4395	19.0545	13.944
TNF	0	0	0	0	0	0	0	0	0	0	0	0
PLEK	96.8373	18.0702	66.8435	65.748	117.597	23.4972	64.6915	46.8626	30.1444	9.30426	5.19668	4.35751
MAL	0	1.20468	5.30504	2.30695	0	0	2.48814	0.852047	1.07658	2.06761	1.73223	0
ADSS	2901.53	2863.53	2925.2	2680.67	1882.52	1815.87	1857.81	1746.7	3492.44	3318.52	3462.72	3479.91
TNFRSF14-AS1	0	0	0	0	0	0	0	0	0	0	0	0
DTYMK	3935.66	3744.15	3845.09	3850.3	3486.11	3186.22	3067.87	3254.82	3597.95	3900.55	3594.37	3611.51
CLCN4	11.9552	19.2749	9.54907	16.1486	10.6906	27.2568	20.7345	17.0409	22.6083	33.0818	46.7701	42.7036
LOC100996583	0	0	0	0	0	0	0	0	0	0	0	0
GTDC1	233.127	231.299	162.334	203.011	217.7	192.677	186.61	206.195	213.164	169.544	197.474	183.887
URI1	2626.56	2359.97	2564.46	2445.36	2727.08	2676.8	2576.88	2570.63	1989.53	2125.51	2157.49	2265.04
SLC13A2	0	0	0	4.6139	0	0	0	0	0	0	0	0
PCDH15	5.97761	6.0234	8.48806	5.76737	4.85937	3.75956	3.31751	3.40819	10.7658	6.20284	13.8578	6.97202
ST18	3.58657	7.22808	3.18302	3.46042	1.94375	2.81967	6.63503	5.96433	2.15317	2.06761	6.0628	5.22902
TBC1D2B	1303.12	1302.26	1347.48	1347.26	1205.12	1276.37	1174.4	1228.65	1539.52	1495.92	1545.15	1490.27
NPDC1	1074.77	1089.03	1027.06	1220.38	949.521	895.714	987.79	978.151	910.79	1085.5	985.637	907.234
ANAPC13	1603.19	1656.44	1749.6	1601.02	1592.9	1638.23	1522.74	1520.9	1530.9	1577.59	1500.11	1552.15
YIPF3	1966.63	1964.83	2054.11	2122.39	2437.46	2360.06	2349.63	2424.08	2107.95	2253.7	2165.28	2052.39
MIR4251	0	0	0	0	0	0	0	0	0	0	0	0
DYNC1LI2	2573.96	2687.64	2674.8	2612.62	2717.36	2849.74	2843.94	2804.09	2758.21	2681.69	2838.25	2826.28
C9orf64	779.48	703.533	734.217	788.976	793.05	844.96	760.54	835.007	818.204	802.234	879.971	861.916
MPZL3	126.725	121.673	123.077	99.1987	229.362	204.896	213.98	184.042	119.501	113.719	119.524	107.195
BPNT1	1909.25	1879.3	1952.25	1802.88	1316.89	1240.65	1315.39	1353.9	2270.52	2206.14	2503.07	2246.73
MIR551A	0	0	0	0	0	0	0	0	0	0	0	0
DUSP8	10.7597	6.0234	13.7931	12.6882	10.6906	9.39889	9.95254	11.9287	6.45951	16.5409	8.66114	15.687
DUSP2	102.815	97.5791	79.5756	134.956	61.2281	39.4753	66.3503	76.6843	124.884	138.53	120.39	124.625
BANK1	0	1.20468	0	2.30695	0	0.939889	0	0	3.22975	0	0.866114	0.871503
LRP10	1263.67	1185.41	1254.11	1175.39	1596.79	1581.83	1604.02	1698.13	1732.22	1756.44	1688.06	1792.68
DPEP1	9.56418	20.4796	24.4032	16.1486	22.3531	28.1967	14.9288	34.0819	21.5317	7.23665	8.66114	11.3295
TRDMT1	387.349	369.837	423.342	373.726	386.806	378.775	413.031	374.901	370.345	353.562	372.429	380.847
DYNC1I1	66.9492	57.8247	54.1114	64.5945	69.0031	90.2293	72.9853	50.2708	115.195	82.7045	101.335	66.2342
DDX11	3033.04	3011.7	3090.72	3210.12	2177.97	2120.39	2143.11	2153.12	2886.32	2951.52	2879.83	2856.79
ARHGEF7	965.982	1033.62	1045.09	978.146	1358.68	1333.7	1486.25	1396.51	807.438	717.462	740.527	770.408
DDX10	2766.44	2767.15	2853.05	2774.1	2724.16	2755.75	2761	2666.06	2491.22	2633.11	2574.09	2592.72
IGSF11	52.603	38.5498	48.8064	43.832	58.3125	45.1147	34.8339	57.0872	82.897	78.5693	121.256	79.3067
DGCR5	112.379	139.743	125.199	145.338	153.556	115.606	115.284	128.659	80.7438	106.482	86.6114	84.5358
RN7SL1	962.395	913.148	1071.62	855.878	905.787	858.119	1054.97	996.044	1134.72	1356.35	966.583	916.821
FAM49B	3276.93	3012.91	2892.31	2939.05	3613.43	3574.4	3523.2	3412.45	2788.35	2828.49	2817.47	2787.07
DNAJC10	3614.06	3823.66	3716.71	3460.42	3838.9	4024.6	3815.14	3959.46	3222.22	3103.49	3327.61	3168.78
NETO1	1.19552	0	0	0	0	0	0	0	1.07658	0	0	0
KDM4C	716.118	740.878	769.231	718.614	825.122	752.851	858.407	858.012	753.609	723.665	725.803	778.252
LINC01345	0	0	0	0	0	0	0	0	0	0	0	0
LINC01777	0	0	0	0	0	0	0	0	0	0	0	0
LINC01646	0	0	0	0	0	0	0	0	0	0	0	0
ADAM28	1.19552	0	0	3.46042	0.971875	0.939889	0	0	4.30634	0	0	0
MIR4689	0	0	0	0	0	0	0	0	0	0	2.59834	0.871503
PCYT1B	40.6477	43.3685	50.9284	66.9015	109.822	89.2894	124.407	85.2047	40.9102	43.4199	37.2429	47.0611
HMGCLL1	28.6925	49.3919	26.5252	25.3764	29.1562	30.0764	35.6633	20.4491	29.0678	32.048	41.5735	27.8881
CLIC1	0	0	1.06101	0	0	0.939889	0	0	0	0	0	0
EGFL7	559.504	521.627	569.761	527.138	832.897	797.966	744.782	768.547	653.487	612.014	627.932	605.694
ERI1	786.653	801.112	793.634	818.966	834.84	871.277	894.9	826.486	644.874	691.617	697.221	742.52
LY6H	0	0	0	0	0	0	0	0	0	0	0	0
DYNC1I2	2914.68	2928.58	2812.73	2623	3084.73	3011.4	2908.63	2882.48	2863.71	2919.47	2877.23	2890.77
NMI	94.4462	67.4621	70.0265	77.2827	88.4406	94.9288	97.0373	86.9088	76.4375	105.448	99.6031	79.3067
MTMR4	1796.87	1932.31	1749.6	1876.7	1535.56	1492.54	1550.94	1529.43	1622.41	1616.87	1779	1672.41
ARSG	157.809	140.948	120.955	158.026	131.203	141.923	147.629	143.996	137.803	149.902	131.649	129.854
HTR7	38.2567	30.117	29.7082	32.2973	23.325	17.8579	24.8814	21.3012	15.0722	12.4057	15.59	12.201
HTR6	26.3015	38.5498	32.8912	65.748	3.8875	12.2186	7.46441	11.9287	25.838	32.048	25.9834	25.2736
LOC102724450	3.58657	4.81872	3.18302	6.92084	3.8875	7.51911	1.65876	2.55614	9.68926	2.06761	8.66114	5.22902
PTK2	2404.19	2391.29	2283.29	2308.1	2929.23	2928.69	2936.83	2814.31	2067.04	2210.28	2073.48	2061.98
PLBD2	669.492	709.557	727.851	770.521	900.928	953.047	1034.24	1002.86	725.618	701.955	765.644	716.375
FUT11	192.479	195.158	200.53	231.848	150.641	176.699	188.269	190.007	187.326	146.801	127.319	169.943
ZNF596	21.5194	22.8889	16.9761	19.6091	31.1	45.1147	42.2983	38.3421	13.9956	15.5071	16.4562	11.3295
CNBD1	0	0	0	0	0.971875	0	0	0	0	0	0	0
GTF2IRD2	10.7597	20.4796	6.36605	13.8417	5.83125	19.7377	23.2226	14.4848	10.7658	14.4733	17.3223	18.3016
GABRG1	0	2.40936	0	0	0.971875	2.81967	0	0	0	0	0	0.871503
CLEC4F	8.36865	6.0234	11.6711	4.6139	3.8875	9.39889	14.0994	8.52047	13.9956	10.3381	19.9206	9.58653
C18orf54	497.337	603.545	531.565	464.85	486.909	484.983	500.115	506.116	537.216	478.652	549.982	468.868
MIR4252	0	0	0	0	0	0	0	0	0	0	0	0
SPINK1	0	0	1.06101	3.46042	0	0.939889	1.65876	0.852047	0	0	0	0
SPIB	27.497	28.9123	35.0133	29.9903	30.1281	32.8961	41.4689	61.3474	40.9102	16.5409	26.8495	23.5306
RFXANK	1288.77	1309.49	1308.22	1358.79	1318.83	1390.1	1300.47	1386.28	1665.48	1621.01	1440.35	1608.79
CDK13	1928.38	2156.38	1943.77	2056.64	2047.74	2014.18	2012.07	1984.42	1907.71	1941.49	2012.85	2055.87
CRHR1	2.39104	0	0	1.15347	0	0	0	0.852047	0	0	1.73223	0
SLC1A5	12040.1	11560.1	11905.6	12464.4	12451.7	12385.9	12637.2	12533.6	11459.2	11791.6	11508.9	11920.4
SOX6	127.921	97.5791	98.6737	106.12	118.569	111.847	158.411	105.654	141.033	151.97	148.105	177.787
CCSER1	77.7089	102.398	93.3687	74.9758	93.3	114.666	95.3786	95.4293	76.4375	66.1636	87.4775	81.0497
USP27X	253.451	287.919	209.019	289.522	288.647	288.546	278.671	270.099	245.461	241.911	239.047	256.222
SNX20	16.7373	9.63744	3.18302	3.46042	7.775	4.69944	4.97627	7.66843	3.22975	0	0	0.871503
SF3A3	6910.12	6969.08	7088.59	6686.69	6049.92	5986.15	6136.57	6170.53	6291.56	6015.72	6066.26	6006.4
WDR54	1343.77	1325.15	1494.96	1454.53	1278.99	1163.58	1149.52	1202.24	1380.18	1343.95	1211.69	1397.02
OGFOD1	3070.1	3117.71	3157.56	2928.67	2597.82	2519.84	2642.4	2603.86	2786.2	2817.12	2842.59	2792.29
MAGED1	8422.45	8294.22	8426.52	8661.43	8061.7	7884.73	7862.51	8142.17	8186.35	8471.01	8187.37	8389.96
CAND2	980.328	1048.07	967.639	1061.2	1145.84	1182.38	1127.13	1196.27	1212.23	1211.62	1277.52	1253.22
KDM2A	2964.89	3146.63	3066.31	3260.87	3703.81	3581.92	3761.23	3777.13	3304.04	3330.92	3373.51	3402.35
RABL2B	771.112	787.861	780.902	749.758	688.087	648.523	719.901	679.082	672.865	827.045	698.954	674.543
NR4A3	60.9716	49.3919	54.1114	47.2924	33.0437	46.0546	45.6158	51.1228	69.978	65.1298	46.7701	48.8041
PTP4A3	8.36865	13.2515	10.6101	6.92084	12.6344	7.51911	10.7819	15.3369	9.68926	6.20284	10.3934	6.10052
AP4S1	172.155	197.568	228.117	193.784	210.897	205.836	213.98	176.374	218.547	215.032	207.001	222.233
WDR45	1246.93	1142.04	1223.34	1110.8	1797	1711.54	1734.23	1831.9	1454.47	1537.27	1577.19	1498.98
CORO1A	252.255	271.053	233.422	224.927	185.628	179.519	148.459	168.705	321.899	257.418	190.545	166.457
HHLA2	1.19552	0	0	1.15347	0.971875	0	0	0	0	0	0	0
LINC01672	0	0	0	0	0	0	0	0	0	0	0	0
MCRIP2	1124.99	1095.05	1113	1155.78	814.431	710.556	732.341	767.695	1051.82	1128.92	1016.82	1021.4
SNORC	45.4298	61.4387	62.5995	41.5251	65.1156	67.672	50.5921	62.1995	47.3697	51.6903	46.7701	47.9326
CMC1	532.007	560.176	554.907	478.692	437.344	408.852	452.011	416.651	677.172	682.312	564.706	616.152
MAPK8	820.128	840.867	762.865	765.907	846.503	788.567	817.767	778.771	847.272	747.442	860.917	743.392
LINP1	1.19552	0	1.06101	0	0	1.87978	0.829379	2.55614	0	4.13523	0	0
EPB41L5	835.67	884.235	790.451	788.976	943.69	948.348	1039.21	937.252	788.06	820.842	867.846	800.911
C15orf54	0	0	0	0	0	0	0	0	0	0	0	0
TIMELESS	5823.39	5812.58	5830.24	5987.68	8518.48	8706.19	8695.21	8726.67	6484.27	6394.09	6494.12	6422.1
LAIR1	0	2.40936	0	0	0	0.939889	0.829379	0	0	0	0	0
BLACAT1	0	0	0	0	0.971875	0.939889	0.829379	2.55614	0	1.03381	0.866114	0
LOC102725193	0	0	0	0	0	0	0	0	0	0	0	0
HDAC9	52.603	50.5966	54.1114	47.2924	54.425	78.0108	71.3266	55.3831	57.059	49.6227	73.6197	65.3627
SPHK2	822.519	867.37	892.308	861.645	963.128	819.583	899.047	955.997	970.003	936.629	972.646	934.251
DDR1	1.19552	6.0234	1.06101	0	3.8875	5.63933	1.65876	2.55614	5.38292	6.20284	5.19668	2.61451
DOCK8	161.395	197.568	168.7	170.714	172.022	164.481	192.416	178.93	269.146	208.829	205.269	240.535
SENP1	1016.19	1069.76	1069.5	1071.58	1353.82	1467.17	1409.11	1337.71	1053.98	1001.76	1025.48	1087.64
FBXW10	3.58657	0	1.06101	1.15347	1.94375	0.939889	4.97627	1.70409	2.15317	0	2.59834	7.84352
TRIM69	0	0	0	0	0	0	0	0	0	0	0	0
MUC22	0	0	0	0	0	0	0	0.852047	0	0	0	0
STX18	1319.86	1296.24	1403.71	1290.74	1360.62	1452.13	1293.83	1336.01	1199.32	1227.13	1109.49	1271.52
ITSN1	2069.45	2320.21	2209.02	2290.8	2751.38	2791.47	2882.09	2665.2	2672.08	2609.33	2814	2788.81
LINC01714	0	0	0	0	0	0	0	0	0	0	0	0
VAX1	46.6254	33.731	46.6843	51.9063	48.5937	44.1748	44.7865	51.9749	50.5995	71.3327	48.5024	42.7036
GNE	1081.95	1020.36	1067.37	1006.98	1086.56	913.572	1066.58	1037.79	1175.63	1224.03	1140.67	1186.99
HCCS	1723.94	1581.75	1733.69	1696.76	1621.09	1469.99	1452.24	1489.38	1681.62	1573.45	1614.44	1553.02
SPRED2	677.861	660.165	671.618	714	970.903	1006.62	1044.19	1046.31	686.861	636.825	638.326	685.001
NDRG2	863.167	824.001	848.806	853.571	950.493	984.064	1026.77	1069.32	845.119	935.595	914.616	926.407
PRAC2	9.56418	13.2515	8.48806	9.22779	22.3531	27.2568	15.7582	15.3369	17.2254	27.9128	24.2512	26.1451
LOC102724552	0	0	0	0	0	0	0	0	0	0	0	0
SNORD128	0	0	0	0	0	0	0	0	0	0	0	0
ABRAXAS1	343.115	422.843	371.353	385.26	305.169	308.284	282.818	334.003	330.511	333.92	372.429	360.802
MAPK9	2562	2494.89	2494.43	2482.28	1894.18	1888.24	1779.85	1958.01	2223.15	2277.48	2313.39	2414.06
ARID5A	375.394	374.656	386.207	404.869	355.706	342.12	338.387	389.386	408.026	466.247	396.68	454.053
MIR6728	0	0	0	0	0	0.939889	0	0	0	0	0.866114	0
ENO1-AS1	46.6254	30.117	35.0133	58.8272	28.1844	19.7377	17.417	28.9696	37.6805	31.0142	45.0379	46.1896
ZNF438	71.7313	79.5089	68.9655	80.7432	39.8469	55.4534	51.4215	53.679	79.6673	75.4679	90.0758	74.9492
CACFD1	644.386	544.516	593.103	575.583	688.087	624.086	627.01	682.49	573.82	627.521	602.815	601.337
NAP1L4	491.36	438.504	471.087	464.85	470.387	535.737	461.964	444.769	427.404	381.475	438.254	412.221
TLR6	20.3239	40.9591	26.5252	19.6091	15.55	20.6776	28.1989	22.1532	26.9146	18.6085	36.3768	24.4021
AKR1A1	1555.37	1478.14	1588.33	1543.35	1539.45	1513.22	1468.83	1538.8	1481.38	1566.22	1502.71	1421.42
ST8SIA5	9.56418	22.8889	13.7931	17.3021	28.1844	39.4753	34.8339	60.4954	10.7658	16.5409	5.19668	9.58653
LSR	1064.01	1080.6	1069.5	1094.65	1578.32	1674.88	1656.27	1768.85	884.952	949.034	848.791	851.458
ATL1	112.379	131.31	141.114	134.956	156.472	157.901	199.88	155.925	183.019	179.882	179.286	179.53
ABHD17B	1068.8	895.078	914.589	923.933	964.1	946.468	923.099	939.808	903.254	806.369	905.089	963.01
MIR34AHG	83.6865	81.9183	81.6976	79.5897	52.4812	53.5737	45.6158	63.9036	74.2843	80.6369	73.6197	53.1617
LINC01759	22.7149	13.2515	13.7931	10.3813	15.55	12.2186	9.95254	10.2246	5.38292	20.6761	13.8578	9.58653
EPB41L1	1130.96	1301.05	1250.93	1201.92	868.856	958.687	914.805	892.094	1176.71	1292.26	1166.66	1204.42
BMX	34.6701	19.2749	20.1591	43.832	40.8187	29.1366	20.7345	51.1228	43.0634	17.5747	11.2595	58.3907
LOC100506022	9.56418	21.6842	16.9761	31.1438	9.71875	15.0382	20.7345	11.0766	19.3785	21.7099	34.6445	26.1451
SCYL2	1778.94	1813.04	1642.44	1621.78	2536.59	2777.37	2542.88	2487.13	1804.36	1658.23	1856.95	1691.59
GOSR2	1810.02	1738.35	1856.76	1737.13	1624.97	1598.75	1625.58	1617.19	1434.01	1487.65	1499.24	1488.53
PIK3CD-AS1	0	0	0	0	0.971875	0	0	0.852047	1.07658	0	0	0
PIK3CD-AS2	144.658	145.766	126.26	146.491	100.103	101.508	112.796	108.21	205.628	191.254	202.671	183.887
TRAF1	77.7089	44.5732	38.1963	50.7528	63.1718	21.6174	38.9808	63.0515	35.5273	40.3185	43.3057	43.5751
FAM193B	1408.32	1434.77	1502.39	1444.15	1500.57	1545.18	1536.84	1599.29	1296.21	1322.24	1248.94	1280.24
MIA2	609.716	524.036	584.615	559.435	707.525	678.6	625.352	652.668	614.73	564.458	575.099	610.923
BCL2L11	889.468	936.037	866.843	889.328	1305.23	1256.63	1344.42	1383.73	952.777	984.184	920.679	937.737
ZNF559	267.797	251.778	246.154	208.779	222.559	239.672	226.42	218.124	277.759	345.291	332.588	270.166
CCNI2	15.5418	12.0468	12.7321	9.22779	27.2125	16.918	17.417	24.7094	11.8424	16.5409	12.9917	15.687
FGD4	80.1	116.854	123.077	111.887	108.85	126.885	125.236	112.47	115.195	126.124	112.595	144.669
GLYR1	4976.96	4901.84	4931.56	5113.35	5058.61	5439.14	5222.6	5275.88	4848.94	4874.4	4735.91	4792.39
JAK2	228.345	254.188	207.958	243.383	325.578	325.202	287.794	314.406	221.776	217.099	207.867	214.39
SAP130	1855.45	1898.58	1990.45	2069.33	2153.67	2198.4	2217.76	2188.06	2165.01	2184.43	2051.82	2203.16
RIPPLY3	14.3463	30.117	13.7931	17.3021	46.65	41.3551	57.2271	54.531	36.6039	25.8452	28.5818	40.0891
MIR5697	0	0	0	0	0	0	0	0	0	0	0	0
RBP7	34.6701	37.3451	47.7453	39.2181	24.2969	31.9562	27.3695	19.5971	32.2975	59.9608	22.519	39.2176
AURKAIP1	5408.54	5205.42	4969.76	5320.97	3352.97	3300.89	3173.2	3217.33	5360.31	5522.59	5104.87	5477.39
CD59	2373.11	2351.54	2385.15	2323.1	3253.84	3355.4	3306.73	3413.3	2678.54	2706.51	2729.12	2708.63
LRRC31	0	1.20468	0	0	0	0	0.829379	0.852047	0	0	0.866114	0
KCNJ15	0	0	0	0	0	0	1.65876	0	1.07658	0	0	0
GAB2	161.395	159.018	183.554	171.868	205.066	217.114	228.909	209.604	229.312	199.525	194.009	176.915
OR12D2	0	0	0	0	0	0	0	0	0	0	0	0
ACTL6A	3288.88	3240.59	3409.02	3146.68	2557	2523.6	2487.31	2371.25	2441.69	2527.66	2578.42	2684.23
SNX24	271.383	279.486	318.302	339.121	286.703	264.109	230.567	261.579	320.822	307.041	323.06	318.098
RNU6-1	0	0	0	0	0	0	0	0	0	0	0	0
IL15	5.97761	7.22808	12.7321	2.30695	5.83125	10.3388	10.7819	13.6328	6.45951	9.30426	4.33057	13.944
RNU6-2	0	0	0	0	0	0	0	0	0	0	0	0
NEU4	0	0	0	0	0	0	0	0	0	0	0	0
SLC34A1	3.58657	0	1.06101	0	0	0.939889	0.829379	0	0	0	0	1.74301
CDON	943.267	963.744	816.976	910.091	1034.07	1000.04	1049.99	1086.36	1169.17	1109.27	1133.74	1138.18
CENPS-CORT	10.7597	9.63744	10.6101	1.15347	6.80312	7.51911	1.65876	9.37252	8.61268	4.13523	4.33057	4.35751
CENPS	71.7313	83.1229	110.345	88.8175	51.5094	50.754	85.426	57.9392	83.9736	107.516	101.335	104.58
CCDC103	180.524	180.702	162.334	152.259	177.853	177.639	167.535	197.675	200.245	186.085	189.679	162.099
SMPX	0	0	0	0	0	0	1.65876	4.26024	0	0	0	0
CTNNA3	9.56418	13.2515	10.6101	3.46042	11.6625	16.918	12.4407	15.3369	9.68926	10.3381	10.3934	9.58653
PPP1R15A	691.012	539.697	597.347	645.945	761.95	781.048	840.161	765.991	671.789	682.312	616.673	676.286
EDC4	6039.78	5686.09	5989.39	6316.42	5978.97	6109.28	6144.04	6141.56	5446.44	5712.82	5304.08	5512.25
RUSC1	2235.63	2174.45	2305.57	2265.42	1815.46	1709.66	1876.05	1858.32	2176.85	2172.03	2202.53	2226.69
BRD7	3969.13	3879.07	4043.5	3859.52	3847.65	4028.36	3824.27	3870	3553.81	3432.24	3682.72	3643.75
HSD11B1L	168.569	138.538	142.175	155.719	99.1312	136.284	113.625	118.435	135.65	158.172	153.302	141.183
KRTAP12-3	0	0	0	0	0	0	0	0	0	0	0	0
KRTAP10-3	0	0	0	0	0	0	0	0	0	0	0	0
USH2A	3.58657	6.0234	7.42705	8.07432	0.971875	6.57922	4.14689	4.26024	5.38292	5.16903	3.46445	2.61451
KRTAP10-5	0	1.20468	0	0	0	0	0	0	0	0	0	0
KRTAP10-2	0	0	0	0	0	0	0	0	1.07658	0	0	0
LOC105376736	38.2567	42.1638	30.7692	41.5251	18.4656	25.377	10.7819	25.5614	39.8336	36.1832	39.8412	42.7036
PCMTD1	252.255	262.62	261.008	276.834	343.072	285.726	340.875	278.62	303.597	367.001	377.626	343.372
TMEM218	729.268	746.902	789.39	749.758	760.006	752.851	748.1	713.164	768.681	777.423	690.293	761.693
TRAPPC3	2226.06	2003.38	2172.94	1996.66	1926.26	1828.08	1864.44	1800.38	2125.18	2228.89	2169.61	2181.37
TFPI2	69.3403	56.62	51.9894	68.055	57.3406	62.9726	48.9333	69.0158	74.2843	78.5693	77.0841	71.4632
SLC25A10	3755.13	3641.75	3766.58	3831.84	3484.17	3321.57	3330.79	3510.44	3384.78	3600.75	3264.38	3406.7
MTOR-AS1	0	0	1.06101	0	0	2.81967	1.65876	1.70409	0	0	0	0
ALDH1A1	276.166	87.9417	68.9655	242.23	63.1718	190.797	77.9616	213.864	89.3565	146.801	90.0758	112.424
LINC01647	0	1.20468	0	0	1.94375	0	0	0	2.15317	0	0	0
TSEN34	0	0	0	0	0	0.939889	0	0	0	0	0	0
CHD1L	3394.09	3352.63	3248.81	3220.5	3015.73	3154.27	3141.69	3231.82	2788.35	2823.33	2812.27	2731.29
BAG3	2034.78	2040.73	2080.64	2158.15	2003.03	1986.93	1969.77	2077.29	1826.96	1927.02	1812.78	1829.28
SLC25A27	143.463	169.86	162.334	164.947	176.881	190.797	205.686	207.048	170.1	159.206	155.9	153.384
UCA1	0	0	20.1591	14.9952	0	0	9.12317	10.2246	10.7658	4.13523	2.59834	0.871503
MSTO2P	441.148	508.375	509.284	507.528	505.375	474.644	528.314	508.672	385.417	426.962	428.726	447.081
EML2	479.404	471.03	489.125	478.692	563.687	531.977	559.831	565.76	620.113	610.98	615.807	579.549
SCN1A	0	0	0	2.30695	0	0.939889	0.829379	1.70409	2.15317	1.03381	0	0
LOC102724659	0	1.20468	0	0	0	0	0	0.852047	1.07658	0	0	0
MGST1	1563.74	1545.6	1718.83	1512.2	510.234	519.759	529.973	526.565	964.62	1076.19	1109.49	1024.89
FAM189B	0	0	1.06101	0	0	0	0	0	1.07658	0	0	2.61451
SERPINB8	32.2791	38.5498	16.9761	21.916	33.0437	33.836	14.9288	14.4848	17.2254	15.5071	18.1884	15.687
NPPA-AS1	13.1507	15.6608	15.9151	6.92084	4.85937	5.63933	9.12317	7.66843	19.3785	21.7099	13.8578	13.944
CEP70	551.136	490.305	472.148	494.84	628.803	587.431	593.835	613.474	491.999	490.024	536.124	556.019
WTAP	3079.66	3022.54	3004.77	2864.08	3248.98	3005.76	3066.21	3200.29	2680.7	2646.54	2779.36	2702.53
USP19	4564.5	4624.77	4684.35	4788.07	4364.69	4419.36	4305.31	4451.95	5862	5942.32	5743.2	5997.68
GCDH	1616.35	1633.55	1546.95	1665.62	1483.08	1510.4	1437.31	1456.15	1436.16	1514.53	1479.32	1522.52
ELP2	3585.37	3636.93	3476.92	3446.58	3576.5	3596.02	3602.82	3363.88	3302.96	3375.38	3391.7	3280.34
PPP1R17	0	0	0	0	0	0.939889	0	0	0	0	0	0.871503
MIR6729	0	0	0	0	0	0	0	0	0	0	0	0
HLA-DPA1	0	0	0	0	0	0	0	0	0	0	0	0
UBE2F	512.879	449.346	489.125	456.776	446.09	466.185	439.571	449.881	399.413	418.692	440.852	438.366
MIR7846	0	0	0	0	0	0	0	0	0	0	0	0
NCR1	0	0	0	0	0	0	0	0	0	0	0	0
GAPVD1	3083.25	3074.34	2995.22	3109.77	3058.49	3195.62	3216.33	3072.48	3273.89	3006.31	3401.23	3321.3
MSLN	0	0	0	0	0.971875	0	0	0	0	0	0	0
PSMD1	6911.31	6859.45	7044.03	6949.68	7690.44	7483.4	7620.33	7434.97	6256.03	5915.44	6287.12	5935.8
HDAC7	700.576	707.147	729.973	746.298	1063.23	1092.15	1099.76	1159.64	764.375	827.045	747.456	763.436
BEST1	11.9552	9.63744	7.42705	18.4556	11.6625	37.5956	20.7345	18.745	8.61268	4.13523	6.0628	5.22902
UXT	955.222	954.107	955.968	950.462	965.071	946.468	879.971	881.017	957.084	1045.18	976.976	1024.02
UCHL1	8515.7	8261.7	8303.45	8126.22	7975.2	7970.26	7835.14	7756.19	9117.59	9435.55	9305.53	9173.44
SNORA59B	0	0	0	0	0	0	0	0	0	0	0	0
SNORA59A	0	0	0	0	0	0	0	0	0	0	0	0
PLSCR4	35.8657	34.9357	37.1353	38.0646	53.4531	75.1911	82.9379	59.6433	54.9058	33.0818	51.1007	43.5751
MIR6730	0	0	0	0	0	0	0.829379	0	2.15317	0	0	0
AADACL3	0	0	0	0	0	0	0	0	0	0	0	0
LINC01784	0	0	0	0	0	0	0	0	0	0	0	0
PCID2	835.67	638.481	787.268	788.976	835.812	884.435	875.824	876.757	535.062	540.681	556.911	500.243
RUVBL1	7052.38	6682.36	7187.27	6862.02	5091.65	5110.18	4907.43	5052.64	6891.22	7090.88	6650.89	7024.31
DUSP23	41.8433	28.9123	37.1353	42.6785	59.2843	58.2731	59.7153	57.9392	53.8292	46.5213	53.699	48.8041
PRAMEF36P	0	0	0	0	0	0	0	0	0	0	0	0
PRAMEF34P	0	0	0	0	0	0	0	0	0	0	0	0
TTC13	939.68	975.791	993.103	968.918	644.353	625.966	629.498	672.265	1206.85	1157.86	1209.96	1298.54
IRX4	1.19552	0	2.12202	3.46042	6.80312	0	0	0.852047	2.15317	10.3381	6.92891	8.71503
PRAMEF13	0	0	0	0	0	0	0	0	0	0	0	0
C16orf92	0	0	0	0	0	0	0	0	1.07658	0	1.73223	0
LRRN3	23.9104	14.4562	16.9761	31.1438	10.6906	13.1584	16.5876	22.1532	19.3785	2.06761	6.0628	14.8155
MLF1	998.261	903.51	922.016	840.882	742.512	679.54	669.309	656.077	772.988	843.586	837.532	870.631
DHX16	0	1.20468	2.12202	4.6139	2.91562	3.75956	4.14689	4.26024	5.38292	0	0.866114	1.74301
PRAMEF14	0	0	0	0	0	0	0	0	0	0	0	0
PRRC2A	1576.89	1637.16	1624.4	1731.36	1663.85	1758.53	1763.26	1689.61	1536.29	1492.82	1500.11	1545.17
POMZP3	0	0	2.12202	0	0	0.939889	0	0	0	0	1.73223	0
APBA2	156.613	140.948	163.395	181.095	136.062	177.639	152.606	157.629	100.122	130.26	138.578	142.055
PARN	2.39104	1.20468	0	0	0	0	0	0	1.07658	0	0	0
CFAP97D1	0	1.20468	0	0	0	0	0	2.55614	2.15317	0	0	0.871503
PSG8	0	0	0	0	0	0	0	0	0	0	0	0
UBE2H	1770.57	1715.46	1772.94	1732.52	2334.44	2381.68	2329.72	2343.98	2183.31	2070.71	2206.86	2173.53
TMEM51	289.316	207.205	269.496	235.309	268.237	262.229	262.084	255.614	317.592	298.77	281.487	307.64
PRR20D	0	0	0	0	0	0	0	0	0	0	0	0
GRIFIN	0	0	0	0	0	0.939889	0	0	0	0	0	0
LENG9	19.1284	12.0468	24.4032	25.3764	6.80312	9.39889	5.80565	5.11228	26.9146	29.9804	29.4479	20.0446
LRRFIP2	1249.32	1348.04	1209.55	1146.55	1226.51	1282.95	1243.24	1265.29	1373.72	1426.65	1332.95	1422.29
IFNAR2	603.739	590.293	581.432	580.197	646.297	609.988	611.252	667.153	732.077	713.327	632.263	660.599
OR2J1	0	0	0	0	0	0	0	0	0	0	0	0
SFXN5	603.739	630.048	615.385	628.643	706.553	792.326	768.834	802.629	740.69	710.225	667.774	662.342
NAF1	1171.61	1125.17	1107.69	1086.57	939.803	951.168	1011.84	955.145	898.948	910.784	908.553	914.206
CAMTA1-DT	11.9552	20.4796	23.3422	21.916	11.6625	9.39889	12.4407	8.52047	15.0722	18.6085	22.519	24.4021
KAZN-AS1	4.78209	6.0234	3.18302	2.30695	5.83125	2.81967	3.31751	0.852047	7.53609	6.20284	4.33057	7.84352
TEX261	4174.76	4017.61	4240.85	4244.78	3741.72	3799.03	3940.38	3929.64	3833.72	3659.68	3700.9	3954.01
L3HYPDH	665.906	597.521	618.568	577.89	427.625	424.83	422.154	445.621	509.224	566.526	509.275	481.941
GLMP	1437.02	1379.36	1450.4	1415.31	1265.38	1318.66	1237.43	1272.11	1679.47	1741.96	1601.44	1694.2
DNAJC16	394.522	386.702	389.39	396.795	333.353	285.726	349.168	351.896	491.999	471.416	488.488	468.868
2021-09-02	15813.2	15553.6	15841.9	15319.3	16942.7	16895.4	16487.2	16596.2	14785.8	14784.5	14846.1	14874.8
EED	1552.98	1346.83	1455.7	1386.48	1500.57	1402.31	1526.06	1489.38	1248.84	1313.97	1255.86	1266.29
PRKN	11.9552	10.8421	5.30504	16.1486	12.6344	23.4972	9.12317	18.745	27.9912	20.6761	12.9917	22.6591
ENOX2	1016.19	1084.21	1036.6	1061.2	1031.16	1011.32	939.686	989.227	1525.52	1476.28	1499.24	1526
STK25	5719.38	5876.43	6048.81	6099.57	5588.28	5549.1	5420.82	5573.24	5596.09	6013.65	5564.78	5578.49
VAT1	5189.76	4999.42	5058.89	5297.91	5807.92	5864.91	5821.41	5765.81	5971.81	6052.94	5875.72	5998.55
SYNCRIP	9811.65	10116.9	10015.9	9429.65	8742.01	9131.96	8878.5	8833.18	8334.92	8564.05	8827.43	8789.98
FLJ37453	492.555	495.124	480.637	479.845	362.509	363.737	376.538	375.753	643.798	583.067	628.799	587.393
AP2M1	14872.3	14609.2	15623.3	16137.1	13776.3	13482.7	13436.8	13776.8	14260.4	14659.4	13498.4	14275.2
MIR5096	0	0	0	0	0.971875	0	0	0	2.15317	2.06761	0.866114	0
FBRSL1	4756.98	4830.77	4877.45	5024.53	5509.56	5470.15	5511.22	5792.22	3665.77	4094.91	3814.36	3930.48
KCP	47.8209	51.8013	47.7453	48.4459	31.1	40.4152	40.6396	44.3065	40.9102	35.1494	32.9123	37.4746
FLNB	5265.08	5855.95	5424.93	5679.71	5395.85	5485.19	5427.45	5342.34	6198.97	5997.11	6220.43	6226.89
EMCN	0	0	0	0	0.971875	0	0	0	0	0	0	0
TFDP2	1379.63	1354.06	1308.22	1290.74	1550.14	1547.06	1516.93	1501.31	1286.52	1304.66	1339.88	1304.64
RAD17	138.681	150.585	138.992	140.724	122.456	142.863	128.554	136.328	125.96	158.172	135.114	149.027
TESK1	588.197	643.299	651.459	640.178	845.531	873.157	826.061	909.987	705.163	724.698	670.372	716.375
MYO18B	0	2.40936	3.18302	0	0.971875	0	8.29379	5.96433	3.22975	7.23665	6.0628	12.201
TBATA	0	0	0	0	0	0	0	0	0	0	0	0
GRB10	2776	2891.23	2758.62	2808.71	3265.5	3189.04	3219.65	3219.04	2749.6	2808.85	3021	2985.77
DDX59	465.058	444.527	533.687	508.682	399.44	403.212	414.689	403.018	710.546	729.867	720.607	712.018
FBXW7	609.716	583.065	519.894	594.039	636.578	658.862	632.816	692.715	569.513	487.957	542.187	557.762
ARL3	1156.07	1086.62	1098.14	1158.09	1102.11	1147.6	1051.65	1070.17	1183.17	1195.08	1031.54	1112.91
TNFSF14	1.19552	4.81872	1.06101	1.15347	4.85937	4.69944	2.48814	1.70409	3.22975	0	0	0
ABCB7	1398.76	1323.94	1396.29	1324.19	1093.36	1164.52	1148.69	1102.55	1244.53	1229.2	1319.96	1294.18
RIPK1	1205.09	1250.46	1198.94	1174.24	1706.61	1883.54	1754.14	1860.87	1502.91	1471.11	1469.79	1522.52
PIGA	845.234	850.504	833.952	753.218	668.65	718.075	697.508	676.526	822.511	744.341	815.879	734.677
YIF1A	3176.5	3139.4	3399.47	3232.03	2968.1	2805.57	2815.74	3004.32	3503.21	3571.8	3111.95	3310.84
ABO	0	0	4.24403	2.30695	0	0	4.14689	3.40819	6.45951	4.13523	0.866114	5.22902
WDR4	2189	2303.35	2236.6	2334.63	1780.47	1779.21	1895.13	1877.91	2423.39	2374.65	2395.67	2347.83
NLRP4	0	0	0	0	0	1.87978	0	0	0	0	0	0
CD99L2	2181.83	2105.78	2119.89	2276.96	3092.5	3117.61	3098.56	3048.63	2537.51	2667.22	2497.01	2551.76
PPFIBP1	692.207	807.136	738.461	701.312	649.212	662.622	651.062	662.041	797.749	755.713	825.406	830.542
TMEM209	995.87	1010.73	1010.08	993.141	925.225	1041.4	979.496	1013.94	1091.66	959.373	1115.55	1042.32
KLHDC10	1267.25	1307.08	1329.44	1283.82	1313.97	1235.01	1312.91	1266.99	1204.7	1197.15	1292.24	1212.26
RNVU1-18	0	0	0	0	0	0	0	0	0	0	0	0
RNU1-3	0	0	0	0	0	0	0	0	0	0	0	0
RNU1-4	0	0	0	0	0	0	0	0	0	0	0	0
RNU1-2	0	0	0	0	0	0	0	0	0	0	0	0
LINC01783	4.78209	9.63744	7.42705	5.76737	11.6625	9.39889	7.46441	12.7807	5.38292	2.06761	11.2595	2.61451
PROM2	4.78209	10.8421	1.06101	11.5347	9.71875	8.459	4.14689	9.37252	7.53609	4.13523	8.66114	7.84352
MIR3675	0	0	0	0	0	0	0	0	0	0	0	0
CCDC181	419.628	402.363	429.708	416.404	196.319	212.415	187.44	186.598	316.516	291.533	310.069	328.557
PPP3CB	1397.57	1414.29	1323.08	1359.95	1462.67	1518.86	1474.64	1501.31	1394.18	1456.63	1416.96	1376.97
CROCCP2	627.649	542.106	520.955	566.356	537.447	553.595	545.731	524.861	734.231	797.065	726.669	783.481
MST1P2	41.8433	32.5264	29.7082	38.0646	30.1281	29.1366	43.9571	35.786	34.4507	70.2988	53.699	50.5472
ESPNP	3.58657	1.20468	0	6.92084	0.971875	1.87978	1.65876	1.70409	1.07658	2.06761	0.866114	2.61451
PKIG	377.785	402.363	427.586	401.409	297.394	312.983	293.6	316.962	401.566	431.097	363.768	426.165
WDR6	7075.1	7305.18	7218.04	7130.78	6044.09	5904.38	6112.52	6214.83	8442.58	8414.15	8558.07	8340.28
OSBPL1A	1633.08	1701.01	1677.45	1494.9	1700.78	1808.35	1735.89	1727.95	1783.9	1658.23	1679.39	1712.5
LOC105376805	2.39104	4.81872	3.18302	1.15347	1.94375	2.81967	4.14689	4.26024	1.07658	1.03381	7.79502	1.74301
SBNO2	100.424	114.445	108.223	124.575	130.231	150.382	131.871	171.262	133.496	153.003	139.444	147.284
EBP	3165.74	3015.31	3067.37	3019.79	3181.92	3103.51	2984.1	3016.25	2682.85	2963.92	2691.88	2802.75
ZNF22	1576.89	1515.49	1603.18	1569.88	993.256	1016.96	966.226	1018.2	1464.15	1484.55	1583.26	1570.45
ZNF182	352.679	390.316	336.339	357.577	357.65	374.076	408.054	350.192	348.813	332.886	374.161	312.869
KHDRBS3	1096.29	1145.65	1107.69	1063.5	812.487	743.452	744.782	776.215	919.403	905.615	937.135	1034.47
DMRT2	16.7373	7.22808	11.6711	26.5299	23.325	9.39889	10.7819	17.0409	18.3019	5.16903	14.7239	14.8155
ZNF19	74.1224	71.0761	91.2467	63.4411	81.6375	83.6501	50.5921	85.2047	48.4463	53.7579	48.5024	44.4466
ZNF17	136.29	193.954	189.92	164.947	136.062	144.743	140.165	141.44	178.713	176.781	188.813	156.87
KPTN	591.783	611.978	650.398	619.415	520.925	500.961	483.528	539.346	676.095	728.834	667.774	702.431
CAPN11	0	0	0	0	0	0	0	0	0	0	0	0.871503
ZWINT	5272.25	5315.05	5394.16	5098.35	5361.83	5433.5	5325.44	5378.12	4917.84	5035.67	4850.24	4901.33
ROPN1B	0	0	1.06101	1.15347	0	0	0.829379	1.70409	0	0	0	1.74301
KIF2C	2887.19	2882.8	2985.68	2856	2910.76	2988.85	3032.21	2928.49	2719.45	2914.3	2878.1	2769.64
PPARGC1A	114.77	144.562	130.504	110.733	95.2437	95.8687	101.184	99.6896	155.028	167.477	180.152	160.356
TP53I11	748.397	797.498	915.65	930.853	968.959	995.342	958.762	1057.39	737.46	769.152	737.929	734.677
INVS	636.018	608.364	620.69	540.979	585.068	528.218	598.811	593.025	625.496	574.796	569.903	596.108
ELP1	4887.29	5017.49	5009.02	4914.95	4387.04	4732.34	4553.29	4529.48	4718.67	4588.03	4683.08	4755.79
MIR3972	0	0	0	0	0	0	0	0	0	0	0	0
LRRC63	10.7597	14.4562	16.9761	10.3813	12.6344	15.0382	14.0994	20.4491	9.68926	9.30426	8.66114	10.458
SAA4	0	0	0	0	0	0	0	0	0	0	0	0
TFG	3691.77	3700.78	3422.81	3490.41	4561.98	4440.04	4416.44	4399.12	3874.63	3821.98	3784.92	3790.17
LINC01491	0	0	0	0	0	0	0	0	0	0	0	0
OPRM1	0	0	0	0	0	0	0	0	1.07658	0	0	0
LINC01581	0	0	0	0	0	0	0	0	0	0	0	0
LINC01521	228.345	202.386	241.91	238.769	303.225	327.081	330.922	322.074	263.763	241.911	246.842	284.981
GRTP1-AS1	0	0	0	2.30695	0	0.939889	0.829379	1.70409	0	0	0	0
BICD1	469.84	448.141	484.881	461.39	373.2	387.234	384.832	383.421	403.719	472.45	483.291	477.583
P2RX4	259.428	240.936	257.825	229.541	512.178	476.524	510.068	529.121	248.691	300.838	242.512	241.406
GPC5-AS2	0	0	0	0	0	3.75956	0.829379	1.70409	3.22975	0	1.73223	0.871503
UBL7-AS1	126.725	144.562	140.053	125.729	132.175	120.306	135.189	158.481	148.569	189.187	144.641	169.943
DLGAP1-AS2	2.39104	1.20468	0	4.6139	0	1.87978	1.65876	4.26024	2.15317	7.23665	3.46445	3.48601
FER1L4	38.2567	25.2983	26.5252	33.4507	18.4656	15.0382	21.5638	20.4491	41.9868	42.3861	41.5735	34.8601
PCAT2	0	0	0	0	0.971875	0	0	0	0	0	0	0
FUT8	699.38	702.329	533.687	612.495	696.834	730.294	763.858	754.914	621.189	559.289	598.485	559.505
CASC19	0	0	0	0	0	0	0	0	0	0	0	0
LINC01276	0	2.40936	0	0	0	2.81967	0	0	0	0	0	0
ADORA3	0	0	0	0	0	2.81967	0	0	0	0	0	0
APOE	62.1671	56.62	93.3687	94.5849	94.2718	92.1091	97.0373	122.695	130.267	109.583	138.578	127.239
LINC01654	0	0	0	0	0	0	0	0	0	0	0	0
SPATA31C2	0	0	1.06101	1.15347	0	0	0	0.852047	1.07658	1.03381	0	0
RASGRP3	15.5418	19.2749	13.7931	14.9952	24.2969	22.5573	29.8576	27.2655	19.3785	12.4057	20.7867	13.944
ATP5MC2	5984.78	5631.88	5926.79	5739.69	6911	6759.68	6505.65	6502.83	5748.96	5964.03	5624.54	5622.94
CHRNA3	130.312	122.877	133.687	118.808	103.019	150.382	147.629	138.032	108.735	96.144	138.578	92.3793
CDK3	0	0	0	0	0	0	0	0	0	0	0	0
MIR4695	0	0	0	0	0	0	0	0	0	0	0	0
ZNF565	71.7313	61.4387	73.2095	50.7528	75.8062	62.0327	46.4452	58.7913	55.9824	69.265	51.9668	63.6197
UBAC1	2503.42	2335.88	2512.47	2388.84	2204.21	2220.02	2191.22	2199.99	2365.26	2473.9	2356.7	2437.59
C20orf194	246.278	257.802	245.093	247.997	238.109	275.387	232.226	224.941	356.349	276.026	310.069	286.724
NOX5	0	3.61404	5.30504	0	2.91562	1.87978	0	0	4.30634	2.06761	0.866114	0.871503
ING4	477.013	443.322	460.477	449.855	400.412	340.24	340.045	393.646	620.113	600.642	549.116	517.673
THAP11	1875.77	1917.85	1810.08	1958.6	1575.41	1548.94	1602.36	1552.43	1793.59	1840.18	1759.08	1877.22
SPRYD7	744.81	736.06	815.915	696.698	933.971	953.047	909.828	944.069	602.887	534.478	594.154	623.124
ADGRG6	264.21	243.345	220.69	236.462	313.915	319.562	314.335	294.808	291.754	257.418	313.533	281.495
ATP10D	453.103	440.913	431.83	468.31	439.287	441.748	446.206	404.723	582.432	553.087	597.618	538.589
LOC101927895	9.56418	16.8655	9.54907	23.0695	10.6906	13.1584	9.12317	11.0766	16.1488	16.5409	13.8578	9.58653
SEC14L1	2147.16	2191.31	2280.11	2369.24	2148.81	2289.57	2133.16	2376.36	2292.05	2198.91	2199.93	2152.61
BSDC1	2130.42	2129.87	2204.77	2293.11	2971.02	2889.22	2985.76	2937.01	1822.66	1934.25	1787.66	1888.55
AGAP5	72.9268	87.9417	67.9045	77.2827	74.8343	79.8906	72.156	73.2761	91.5097	56.8594	70.1552	78.4352
ODC1	15355.3	15366.9	15377.2	15421.9	13860.9	14161.3	13423.5	13554.4	12386.1	12271.3	12132.5	12104.3
AKR7L	8.36865	8.43276	6.36605	14.9952	6.80312	12.2186	8.29379	9.37252	13.9956	11.3719	13.8578	9.58653
RXRG	40.6477	42.1638	56.2334	48.4459	22.3531	29.1366	24.8814	21.3012	79.6673	70.2988	63.2263	57.5192
LOC100506730	33.4746	39.7545	41.3793	42.6785	27.2125	23.4972	38.1514	33.2299	44.14	51.6903	48.5024	46.1896
CAPG	114.77	125.287	102.918	117.654	82.6093	98.6883	90.4023	86.9088	109.812	70.2988	97.8708	87.1503
MYO1A	8.36865	7.22808	5.30504	3.46042	34.9875	27.2568	29.0283	36.638	9.68926	8.27045	11.2595	2.61451
CACNA1F	0	0	2.12202	0	0.971875	1.87978	4.97627	1.70409	1.07658	0	4.33057	0
ZNF140	266.601	278.281	251.459	266.452	450.95	441.748	426.301	400.462	216.393	239.843	257.236	207.418
PQLC2	532.007	580.656	600.53	545.593	473.303	531.037	506.75	575.132	714.852	731.935	747.456	801.782
NLRP2	1.19552	1.20468	1.06101	3.46042	4.85937	0.939889	1.65876	0	1.07658	0	0.866114	0.871503
CXorf40A	1098.68	1211.91	1113	1126.94	1062.26	1026.36	1002.72	1041.2	964.62	1001.76	958.788	929.022
NCOA4	4328.98	4211.56	4246.15	4132.9	4457.99	4480.45	4340.14	4175.88	3782.04	3652.44	3947.75	3804.11
NUDT16	1631.89	1682.94	1703.98	1619.48	1347.02	1375.06	1371.79	1430.59	1647.17	1594.13	1483.65	1604.44
ABCG2	130.312	165.041	114.589	124.575	80.6656	99.6282	87.9141	80.0925	165.794	167.477	165.428	219.619
LOC105378614	0	0	0	0	0	0	0	0	0	0	0	0
PPP1R18	0	0	2.12202	3.46042	0	0.939889	1.65876	0	0	1.03381	0.866114	0
MINOS1	2099.34	2182.88	2345.89	2203.14	1644.41	1737.85	1581.63	1704.09	2702.23	2773.7	2490.94	2577.9
POLR2C	3312.79	3233.36	3491.78	3283.94	3015.73	3004.82	2965.86	2952.34	3117.79	3172.75	3047.85	3093.83
M1AP	3.58657	1.20468	0	0	0	4.69944	0.829379	0	1.07658	0	0.866114	1.74301
CCDC148	10.7597	7.22808	7.42705	13.8417	12.6344	10.3388	10.7819	17.893	12.919	6.20284	8.66114	6.97202
ZFAND2B	526.03	473.439	531.565	512.142	500.515	488.742	487.675	522.305	531.833	510.7	483.291	464.511
LEO1	1266.06	1223.96	1236.07	1275.74	1171.11	1202.12	1176.89	1096.59	1230.54	1215.76	1183.98	1122.5
GALM	864.362	861.346	927.321	914.705	844.559	839.321	904.023	922.767	981.845	986.251	961.386	1014.43
PIH1D2	64.5582	63.8481	42.4403	61.1341	37.9031	68.6119	38.9808	67.3118	51.6761	64.096	71.8874	52.2902
TRIM43	0	0	0	0	0	0	0	0	0	1.03381	0.866114	0.871503
PLD4	23.9104	15.6608	13.7931	10.3813	16.5219	24.4371	9.12317	6.81638	8.61268	10.3381	12.1256	5.22902
TMEM45B	5.97761	4.81872	8.48806	9.22779	13.6062	5.63933	7.46441	11.0766	5.38292	0	0	6.10052
LDHAL6A	2.39104	3.61404	4.24403	1.15347	9.71875	4.69944	2.48814	13.6328	1.07658	1.03381	2.59834	4.35751
NRDC	5393	5347.58	5467.37	5222.93	5539.69	5544.4	5523.66	5340.63	5393.69	5533.97	5498.96	5488.72
KLF8	49.0164	39.7545	60.4774	36.9112	107.878	93.049	110.307	103.95	58.1356	73.4003	58.0296	65.3627
FHL1	6250.19	6205.31	5828.12	6052.28	8270.65	8264.44	8088.1	7999.02	5851.24	5988.84	6118.23	6112.72
MAP7	1365.29	1172.15	1153.32	1216.91	1546.25	1640.11	1692.76	1676.83	1280.06	1216.79	1294.84	1268.04
PDE4DIP	1933.16	1979.29	1938.46	1889.39	2007.89	2019.82	2097.5	1973.34	2141.33	2000.42	2089.93	2080.28
MAGI3	1123.79	1243.23	1085.41	1092.34	1406.3	1493.48	1506.15	1468.93	1092.73	1002.79	1137.21	1146.9
PTK7	2407.78	2455.14	2471.09	2616.08	3401.56	3390.18	3413.72	3610.98	2186.54	2206.14	2041.43	2135.18
TNFSF12-TNFSF13	0	0	0	0	0	2.81967	0	0	0	0	0	0.871503
C4orf33	387.349	413.205	421.22	402.562	551.053	512.239	542.414	492.483	359.579	417.658	464.237	397.405
TSHZ2	127.921	150.585	133.687	145.338	68.0312	102.448	91.2317	111.618	189.479	210.897	211.332	222.233
MIR6084	0	0	0	0	0	0	0	0	0	0	0	0
PINK1-AS	102.815	99.9885	93.3687	95.7383	103.019	104.328	111.137	100.542	113.041	102.347	109.996	67.9772
CENPX	3333.12	3223.72	3096.02	3212.42	3077.93	2903.32	2926.05	2910.59	2963.84	2872.95	2757.71	2719.96
CDC27	4394.74	4400.7	4290.72	4191.72	3784.48	3759.56	3961.94	3778.83	3478.44	3602.82	3836.02	3796.27
CEP97	569.068	573.428	580.371	543.286	659.903	730.294	756.393	737.873	580.279	604.777	667.774	639.683
C8orf59	1084.34	1066.14	1097.08	1012.75	1074.89	1063.95	957.932	984.967	979.692	1032.77	990.834	919.435
DARS	3517.23	3477.91	3370.82	3198.58	3094.45	3072.5	2923.56	2910.59	3035.97	3207.9	3146.59	3113.01
CHN2	145.854	150.585	180.371	123.422	168.134	160.721	144.312	160.185	230.389	221.235	199.206	194.345
MYEOV	20.3239	7.22808	26.5252	40.3716	17.4937	9.39889	29.0283	29.8217	15.0722	5.16903	6.92891	16.5586
MIR1256	0	0	0	0	0	0	0	0	0	0	0	0
TMEM14B	2764.05	2605.72	2538.99	2621.85	2703.76	2652.37	2634.94	2683.1	2813.12	2825.39	2591.41	2590.98
CACNA1C	49.0164	65.0527	30.7692	39.2181	75.8062	59.213	75.4735	92.8732	75.3609	68.2312	64.9585	88.8933
PDCD2	4539.4	4601.88	4588.86	4522.77	3095.42	3094.11	3044.65	3069.93	3342.79	3358.84	3490.44	3346.57
BRD2	1684.49	1649.21	1644.56	1872.09	2091.47	1948.39	1946.55	2051.73	1628.87	1618.94	1552.08	1525.13
LOC100506801	1.19552	0	1.06101	0	0	0.939889	0	0	0	2.06761	1.73223	3.48601
UBAC2	1311.49	1292.62	1355.97	1311.5	1478.22	1478.45	1476.29	1401.62	1015.22	1021.4	1036.74	1067.59
MAGEA2	0	0	0	0	0	0.939889	0	2.55614	0	0	0	0
GSKIP	637.213	672.212	641.91	624.029	677.397	695.518	738.147	749.802	653.487	619.25	646.987	694.588
TCF12	1382.02	1437.18	1520.42	1474.14	1376.17	1392.92	1322.86	1394.8	1099.19	1059.65	1099.1	1025.76
CLPTM1L	1787.31	1679.32	1540.58	1637.93	1520.01	1302.69	1408.29	1445.07	1514.75	1424.59	1467.2	1526.87
GHDC	860.776	903.51	919.894	809.739	794.993	923.911	811.132	801.777	1200.39	1160.96	1150.2	1132.08
PLPP5	289.316	271.053	305.57	271.066	342.1	280.087	295.259	303.329	292.831	261.553	260.7	295.439
OR51E2	0	1.20468	3.18302	0	0	4.69944	0.829379	1.70409	0	0	6.0628	0.871503
NRBF2	694.598	648.118	719.363	692.084	775.556	752.851	771.322	787.292	669.636	652.332	665.175	655.37
S1PR5	72.9268	77.0995	65.7825	81.8966	69.0031	64.8523	77.9616	59.6433	101.199	79.6031	60.628	74.0777
TCF7L2	610.912	595.112	675.862	765.907	760.006	791.386	811.132	829.042	840.812	918.02	823.674	879.346
MRPL36	1291.16	1202.27	1300.8	1272.28	1092.39	1100.61	1057.46	1029.27	1017.37	1099.97	1104.29	1078.05
MRPL38	3372.57	3452.61	3263.66	3235.49	2557	2530.18	2443.35	2582.56	2900.32	3126.23	2924.87	2923.02
MRPL41	3738.4	3616.45	3855.7	3773.01	3176.09	3052.76	2960.88	3021.36	3970.44	4089.74	3747.67	3872.96
MRPS6	869.144	707.147	793.634	722.075	887.321	835.561	830.208	808.593	894.642	938.696	908.553	872.374
PKIB	182.915	192.749	194.164	184.556	127.316	140.043	136.847	111.618	175.483	202.626	196.608	185.63
TNXB	0	0	1.06101	1.15347	0	0	0.829379	0	0	0	2.59834	1.74301
ASPH	2385.07	2365.99	2280.11	2216.98	2934.09	3085.66	3118.46	3125.31	2424.47	2585.55	2562.83	2423.65
PRKCQ	193.675	209.614	192.042	179.942	155.5	170.12	172.511	190.859	153.952	125.091	129.051	137.697
GOLGA6L3	9.56418	21.6842	15.9151	32.2973	22.3531	43.2349	27.3695	33.2299	30.1444	34.1156	23.3851	23.5306
NPIPB4	98.0328	84.3276	77.4536	83.0501	82.6093	99.6282	92.061	80.0925	69.978	83.7383	87.4775	84.5358
KIFC3	276.166	195.158	267.374	256.071	191.459	174.819	203.198	204.491	302.52	318.412	317.864	308.512
BEND6	98.0328	87.9417	79.5756	84.2036	123.428	145.683	159.241	135.476	58.1356	66.1636	64.9585	66.2342
MON2	1476.47	1620.3	1518.3	1522.59	2149.79	2076.21	2004.61	2102.85	1637.49	1624.11	1719.24	1557.38
R3HDM2	785.458	744.492	824.403	887.021	1300.37	1430.51	1476.29	1443.37	951.701	943.865	960.52	948.195
MYT1L	1.19552	1.20468	0	1.15347	0	0	0	2.55614	1.07658	3.10142	2.59834	0
DAPK2	26.3015	25.2983	20.1591	34.6042	41.7906	37.5956	32.3458	36.638	19.3785	32.048	16.4562	13.0725
XPO7	3820.89	3861	3728.38	3850.3	3347.14	3672.15	3527.35	3556.45	3312.65	3203.77	3338	3194.06
TGIF1	242.691	236.117	215.385	199.551	304.197	316.743	325.116	272.655	230.389	265.688	228.654	230.948
C9orf43	9.56418	3.61404	7.42705	3.46042	16.5219	21.6174	14.0994	11.9287	5.38292	25.8452	15.59	9.58653
CRNKL1	1519.51	1576.93	1399.47	1316.11	1071.98	1181.44	1105.56	1082.95	1585.81	1554.85	1619.63	1593.11
LINC01635	1.19552	3.61404	0	2.30695	3.8875	5.63933	0.829379	5.11228	9.68926	6.20284	2.59834	6.97202
FUOM	634.822	608.364	570.822	575.583	680.312	641.004	653.55	635.627	668.559	696.786	659.979	603.08
FGF14	0	1.20468	4.24403	4.6139	0	0.939889	4.14689	5.11228	0	1.03381	0.866114	0
CSF3	0	0	0	0	1.94375	0.939889	0	1.70409	0	0	0	0
IL16	26.3015	34.9357	31.8302	28.8368	19.4375	30.0764	33.1751	33.2299	29.0678	21.7099	25.1173	16.5586
PRR18	1.19552	1.20468	5.30504	3.46042	0.971875	3.75956	4.14689	1.70409	1.07658	1.03381	1.73223	0
MIR4418	0	0	0	0	0	0	0	0	0	0	0	0
CARHSP1	1684.49	1557.65	1679.58	1705.99	1738.68	1725.64	1786.48	1674.27	2140.25	2112.07	1986.86	1923.41
ASNS	43.0388	25.2983	51.9894	53.0598	48.5937	46.9944	44.7865	55.3831	31.221	34.1156	25.1173	28.7596
IL1RL1	0	0	0	0	0	0	0	0.852047	0	0	0	0
IL18R1	105.206	95.1697	118.833	107.273	42.7625	37.5956	49.7627	46.8626	35.5273	38.2508	46.7701	25.2736
RBL2	1509.94	1484.17	1395.23	1362.25	1513.21	1504.76	1560.06	1537.95	1894.79	1799.86	1936.63	1874.6
MIR6127	0	0	0	0	0	0	0	0	0	0	0	0
MAPT	34.6701	48.1872	49.8674	61.1341	29.1562	43.2349	43.9571	40.8983	41.9868	40.3185	34.6445	29.6311
RNASEH1	2235.63	2202.16	2259.95	2155.84	1935	2115.69	2016.22	1975.9	2043.36	2023.16	2044.89	1942.58
CTSH	756.765	799.908	781.963	837.422	316.831	316.743	294.429	327.186	827.893	727.8	849.658	782.609
ADSL	6636.34	6284.82	6488.06	6211.46	4636.81	4563.16	4650.33	4722.05	5989.04	6060.17	6061.06	6041.26
PDHA2	0	0	0	0	0	0	0	0	0	0	0	0
NFIL3	365.83	362.609	352.255	365.651	400.412	422.01	374.05	363.824	348.813	325.649	328.257	353.83
NDUFV1	6439.08	6405.29	6389.39	6488.29	5888.59	5921.3	6028.75	6031.64	6598.39	6989.57	6459.48	6400.32
MPDZ	1334.2	1409.48	1315.65	1354.18	1565.69	1626.01	1628.07	1583.96	1618.11	1615.84	1623.96	1737.78
CADM1	2129.22	2123.85	2168.7	2203.14	2574.5	2619.47	2658.99	2621.75	2694.69	2691	2661.57	2699.92
ANKRD2	4.78209	0	3.18302	1.15347	0	0.939889	1.65876	5.96433	3.22975	2.06761	0.866114	1.74301
TMEM272	14.3463	14.4562	33.9522	25.3764	37.9031	30.0764	45.6158	28.1176	23.6849	13.4395	14.7239	7.84352
MIR4684	0	0	0	0	0	0	0	0	0	0	0	0
MIR4253	0	0	0	0	0	0	0	0	0	0	0	0
UNKL	1244.54	1196.25	1239.26	1283.82	1690.09	1641.99	1706.86	1628.26	1057.21	1212.66	1144.14	1138.18
MIR3115	0	0	0	0	0	0	0	0	0	0	0	0
MIR4419A	0	0	0	0	0	0	0	0	0	0	0	0
OGDHL	424.41	439.708	355.438	426.785	214.784	234.032	289.453	230.053	241.155	208.829	182.75	213.518
LINC01355	19.1284	22.8889	20.1591	21.916	20.4094	22.5573	16.5876	11.0766	21.5317	23.7776	20.7867	27.0166
TP73	457.885	451.755	429.708	495.994	486.909	513.179	520.02	508.672	508.148	485.889	456.442	507.215
TMBIM6	14785	14817.6	15065.2	15284.7	20997.4	20947.3	20713.7	20830	15425.3	15528.8	15548.5	15524.9
MYB	114.77	116.854	131.565	160.333	122.456	143.803	134.359	147.404	134.573	132.327	143.775	116.781
CXCR2	1.19552	2.40936	0	0	0	0.939889	0.829379	0	1.07658	1.03381	1.73223	0
SCG3	21.5194	30.117	47.7453	55.3667	27.2125	40.4152	76.3028	50.2708	44.14	33.0818	33.7784	25.2736
PLA2G7	34.6701	36.1404	37.1353	40.3716	37.9031	58.2731	48.9333	51.9749	32.2975	42.3861	50.2346	45.3181
CREM	670.688	583.065	642.971	658.634	453.865	504.72	466.94	461.81	707.316	716.428	654.782	701.56
PLA2G6	279.752	302.375	307.692	287.215	537.447	512.239	494.31	554.683	419.868	450.74	390.617	359.931
ZNF436-AS1	21.5194	39.7545	36.0743	35.7577	21.3812	28.1967	20.7345	23.8573	33.3741	36.1832	39.8412	30.5026
INPP5J	493.751	461.393	494.43	557.128	507.319	522.578	546.561	562.351	610.423	671.974	550.848	616.152
CT45A8	0	0	0	0	0	0	0	0	0	0	0	0
CT45A10	4.78209	2.40936	1.06101	5.76737	0	0	1.65876	0.852047	4.30634	0	5.19668	12.201
HACE1	532.007	583.065	553.846	546.747	692.947	663.562	700.825	668.005	554.441	589.27	603.681	553.404
LOC101928163	0	0	1.06101	2.30695	0	0	0.829379	2.55614	1.07658	1.03381	0.866114	0.871503
TOB1	1234.97	1098.67	1244.56	1284.97	1087.53	1021.66	1111.37	1151.97	1048.59	1143.39	1066.19	1125.11
TRA2B	9380.07	8991.73	9560.74	9586.52	8184.16	8182.67	8028.39	8297.24	7755.71	7890.01	7467.63	7702.34
KIAA0586	970.764	1079.39	996.286	1042.74	1065.17	1119.41	1143.71	1054.83	1154.1	1127.88	1220.35	1277.62
ELOA-AS1	19.1284	27.7076	11.6711	25.3764	24.2969	19.7377	23.2226	29.8217	23.6849	17.5747	19.9206	17.4301
ETV2	39.4522	36.1404	15.9151	20.7625	28.1844	20.6776	29.0283	22.1532	41.9868	24.8114	27.7156	27.0166
FAM98A	4325.4	4277.82	4268.43	4482.4	3542.48	3599.77	3575.45	3626.31	3699.14	3854.03	3789.25	3784.06
EPHA4	671.883	652.937	650.398	658.634	873.715	917.332	921.44	866.532	771.911	785.693	774.306	772.151
RABL2A	245.082	289.123	279.045	287.215	213.812	193.617	209.003	215.568	314.363	335.987	300.541	291.953
SMUG1	926.53	792.68	841.379	872.026	1177.91	1269.79	1253.19	1265.29	923.709	926.291	918.08	854.944
MIR378F	0	0	0	0	0	0	0	0	0	0	0	0
CAMK2D	946.853	999.885	955.968	902.017	1138.07	1027.3	1093.95	1124.7	975.386	1000.72	983.039	922.05
KRBOX4	333.551	358.995	366.048	319.512	453.865	481.223	452.011	442.213	368.192	375.272	344.713	364.288
CCRL2	2.39104	1.20468	0	2.30695	0.971875	0.939889	0	0.852047	0	1.03381	0	0
SYCE1	0	0	0	0	0	0.939889	0	0.852047	0	0	0	0
SYNRG	4.78209	1.20468	1.06101	2.30695	2.91562	0.939889	0.829379	0.852047	0	0	0	0.871503
CHRDL2	5.97761	0	4.24403	3.46042	4.85937	0.939889	4.97627	3.40819	1.07658	4.13523	3.46445	3.48601
LOC100129940	5.97761	7.22808	2.12202	3.46042	2.91562	5.63933	4.14689	3.40819	1.07658	2.06761	0.866114	1.74301
RIMS2	22.7149	16.8655	22.2812	24.223	12.6344	13.1584	15.7582	20.4491	23.6849	10.3381	29.4479	30.5026
PIGX	918.161	857.732	862.599	912.398	731.822	702.097	657.697	706.347	835.43	684.38	757.849	734.677
VWA7	0	0	0	0	0	0	0	0	0	0	0	0
C1orf56	179.328	207.205	179.31	219.16	181.741	159.781	190.757	184.042	277.759	268.79	243.378	262.322
TIPIN	1423.87	1425.14	1392.04	1249.21	1037.96	1058.31	1072.39	1036.09	1350.04	1446.3	1473.26	1537.33
SSH3	393.327	332.492	321.485	356.423	439.287	458.666	463.623	490.779	513.531	539.647	488.488	530.745
GEMIN8	357.461	322.854	395.756	410.637	297.394	297.945	282.818	334.855	448.936	417.658	415.735	404.377
ODAM	0	1.20468	0	0	0	0	0	0	0	0	0	1.74301
TMEM160	1373.65	1310.69	1275.33	1311.5	1317.86	1342.16	1227.48	1347.94	1500.76	1557.95	1420.43	1434.49
LOC284632	0	0	0	1.15347	0	0	0	0	0	0	0	0
BTG3	456.689	440.913	400	423.325	480.106	460.546	428.789	450.733	403.719	411.455	426.994	401.763
EHD1	2487.88	2286.48	2325.73	2462.67	2135.21	2120.39	2106.62	2227.25	2362.03	2367.42	2264.89	2378.33
HNRNPA0	11823.7	11633.6	11705	11878.5	10147.3	9886.69	10040.5	10309.8	10581.7	10085.8	9949.05	10299.4
GPR75	57.3851	56.62	54.1114	59.9806	67.0593	46.9944	82.9379	59.6433	60.2887	36.1832	54.5652	55.7762
TADA3	1783.72	1790.16	1810.08	1786.73	1647.33	1654.2	1622.26	1716.88	2290.97	2355.01	2217.25	2302.51
AP3M2	902.619	942.06	969.761	887.021	1001.03	995.342	1026.77	959.405	916.173	975.913	945.796	940.351
RIBC2	147.049	140.948	165.517	147.645	170.078	154.142	184.951	161.889	218.547	204.694	207.001	216.133
KDELR1	5076.19	4942.8	5255.17	5233.31	5447.36	5242.7	5423.31	5256.28	5225.74	4773.09	5118.73	5221.17
MORF4L1	11119.5	10792.7	11184.1	10825.4	9489.38	9482.54	9396.03	9375.08	12518.5	12717.9	12589	12615.9
SENP6	2246.39	2278.05	2354.38	2201.98	2493.83	2475.67	2538.73	2600.45	2153.17	2135.84	2376.62	2197.93
HERC4	1140.53	1125.17	1120.42	1051.97	1425.74	1599.69	1477.95	1446.78	988.305	934.561	1060.99	1040.57
SNAP29	1923.59	1797.38	1859.95	1869.78	1968.05	2032.98	1973.92	2148.86	2261.9	2196.84	2139.3	2183.11
TCEAL1	821.324	826.411	770.292	850.11	957.296	938.009	942.174	865.68	895.718	991.421	899.892	888.061
CNOT8	1676.12	1705.83	1702.92	1592.95	1457.81	1427.69	1441.46	1400.77	1355.42	1507.29	1526.09	1458.02
CEBPA	818.933	752.925	744.827	726.689	623.943	632.545	583.883	580.244	713.776	626.487	732.732	712.889
CEACAM5	3.58657	0	2.12202	0	0	1.87978	0	0	0	1.03381	2.59834	0
B4GALT6	1336.59	1378.15	1310.34	1220.38	1278.99	1319.6	1356.86	1287.44	1016.3	1031.74	1106.89	1132.08
CASP5	0	0	0	0	0	0	0	0	0	0	0	0
RUNX3	93.2507	124.082	105.04	109.58	122.456	101.508	106.99	90.317	122.731	104.414	77.9502	105.452
MMP20	0	0	0	0	0	0	0	0	0	0	0	0
CASP3	1049.67	1072.17	1028.12	1083.11	1203.18	1203.06	1182.69	1190.31	1157.33	1227.13	1298.3	1192.22
GPR37L1	0	0	1.06101	1.15347	0.971875	0	2.48814	0	4.30634	0	1.73223	0.871503
CNKSR1	39.4522	59.0293	38.1963	38.0646	35.9594	46.9944	50.5921	43.4544	25.838	23.7776	38.9751	36.6031
RCAN3AS	2.39104	2.40936	1.06101	0	1.94375	0.939889	0.829379	0	2.15317	5.16903	2.59834	1.74301
TBX20	63.3627	73.4855	59.4164	89.971	77.75	78.0108	85.426	82.6486	77.5141	58.927	72.7535	61.0052
NEK6	1119.01	1067.35	1015.38	1031.21	1020.47	1000.98	929.734	999.452	991.534	941.798	981.307	989.156
ANKMY1	249.864	277.076	220.69	257.225	231.306	214.295	252.131	284.584	237.925	241.911	248.575	220.49
LOC100506985	58.5806	37.3451	36.0743	40.3716	44.7062	45.1147	53.0802	49.4188	51.6761	50.6565	62.3602	54.9047
ABHD10	1992.94	2094.94	2023.34	1890.54	2222.68	2063.06	2156.38	2181.24	2172.55	2087.26	2166.15	2312.1
SLC35C2	1908.05	1897.37	2044.56	1988.59	1422.82	1397.61	1395.02	1450.18	1740.84	1878.43	1722.7	1651.5
NRF1	955.222	938.446	984.615	968.918	1002	1015.08	1015.16	1025.87	883.876	868.398	839.264	881.089
MIR6731	0	0	0	0	0	0	0	0	0	0	0	0
MIR4425	0	0	0	0	0	0	0	0	0	0	0	0
PLIN1	20.3239	32.5264	7.42705	8.07432	34.0156	31.0163	16.5876	21.3012	16.1488	27.9128	22.519	23.5306
POLR2I	1857.84	1690.17	2014.85	1944.76	1684.26	1669.24	1624.75	1664.9	1835.58	2027.29	1725.3	1875.47
RSRP1	653.951	622.82	648.276	678.243	426.653	426.71	450.353	420.911	628.725	734.003	768.243	685.001
C3orf52	413.651	426.457	402.122	464.85	481.078	484.983	495.968	488.223	406.949	454.875	442.584	451.438
TBC1D15	1673.73	1638.37	1526.79	1569.88	2203.24	2151.41	2156.38	2145.46	1454.47	1459.73	1505.31	1446.69
PODNL1	10.7597	3.61404	8.48806	14.9952	16.5219	9.39889	14.9288	10.2246	7.53609	14.4733	9.52725	20.0446
TSC1	1293.55	1343.22	1274.27	1320.73	1472.39	1455.89	1543.47	1520.05	1387.72	1347.05	1411.77	1256.71
VPS52	1.19552	2.40936	1.06101	0	1.94375	0.939889	0	1.70409	1.07658	1.03381	0	0
CYSLTR1	4.78209	2.40936	3.18302	1.15347	3.8875	3.75956	3.31751	4.26024	2.15317	0	0	0
PDXDC1	680.252	603.545	589.92	581.351	671.565	648.523	651.892	609.214	594.275	565.492	629.665	633.582
ABLIM1	2362.35	2617.77	2395.76	2479.97	2402.47	2452.17	2429.25	2421.52	2250.06	2227.85	2264.02	2309.48
VPS50	692.207	731.241	735.278	635.564	776.528	783.867	729.853	708.051	635.185	633.723	705.017	648.398
MRPL52	1948.7	1801	1936.34	1789.04	2010.81	2057.42	1841.22	1939.26	1944.31	1983.87	1854.35	1915.56
IL21R	1.19552	0	0	1.15347	0.971875	1.87978	0	0	1.07658	1.03381	0	0
LOC646471	27.497	36.1404	38.1963	40.3716	35.9594	31.0163	46.4452	41.7503	35.5273	40.3185	33.7784	48.8041
FN1	1075.97	1168.54	1062.07	1027.75	826.093	877.856	910.658	884.425	1983.07	1917.71	2035.37	1973.08
AIMP1	1941.53	1973.27	1954.38	1792.5	1604.56	1552.7	1584.94	1478.3	1576.12	1654.09	1633.49	1630.58
MIR3917	0	0	0	0	0	0	0	0	0	0	0	0
MRVI1	2.39104	10.8421	3.18302	0	1.94375	0.939889	5.80565	4.26024	61.3653	57.8932	48.5024	49.6757
TARS2	3527.99	3446.59	3574.54	3522.71	2723.19	2870.42	2655.67	2712.92	3411.7	3373.31	3292.1	3436.34
SLFN5	71.7313	87.9417	72.1485	72.6689	94.2718	106.207	121.919	126.103	153.952	130.26	143.775	125.496
LRRC7	13.1507	9.63744	16.9761	6.92084	0.971875	2.81967	0.829379	0.852047	0	0	1.73223	0
KRT10	1442.99	1374.54	1475.86	1637.93	1607.48	1609.09	1560.89	1658.94	1472.77	1575.52	1418.69	1548.66
KEL	0	0	0	0	0	0	0	0	0	0	0	0
ITGA2B	115.966	91.5557	123.077	121.115	94.2718	127.825	121.919	115.878	109.812	96.144	103.068	99.3513
FCAR	0	0	1.06101	0	0	0	0	0	0	0	0	0
LOC101928303	0	0	0	0	0	0.939889	0	0	0	1.03381	0.866114	0
PLPPR1	0	0	0	0	0	0	0	0	0	0	0	0
NUP210L	3.58657	2.40936	3.18302	1.15347	2.91562	4.69944	14.9288	5.11228	0	6.20284	2.59834	1.74301
MBNL1	1983.37	1955.2	1806.9	1836.33	2061.35	2083.73	1946.55	1975.05	1906.63	1876.36	1908.91	1957.4
KIF5C	271.383	254.188	258.886	252.611	238.109	247.191	247.155	230.905	207.781	235.708	245.976	222.233
ATP1B4	0	0	0	0	0	0	0	0	0	0	0	0
STOX1	186.501	213.228	234.483	174.175	201.178	222.754	213.15	218.124	202.398	203.66	203.537	237.92
TBC1D17	643.191	628.843	694.96	614.802	733.765	622.206	710.778	690.158	744.996	765.017	715.41	741.649
DYNC2H1	2472.34	2856.3	2514.59	2371.54	2479.25	2515.14	2414.32	2430.04	2380.33	2188.57	2354.1	2204.03
CTSE	0	0	0	0	0	0	0	0	0	0	0	0.871503
NFATC1	377.785	410.796	395.756	464.85	483.994	456.786	432.936	463.514	537.216	469.348	501.48	454.924
LOC101928324	3.58657	6.0234	3.18302	1.15347	5.83125	0.939889	0	2.55614	1.07658	2.06761	6.92891	0
SEMA4F	705.358	692.691	656.764	756.679	727.934	796.086	753.076	823.93	719.158	769.152	687.694	739.906
ZNF138	370.612	442.118	375.597	422.171	381.947	375.956	377.367	339.967	416.638	356.663	375.027	399.148
AZI2	1189.54	1203.48	1257.29	1221.53	1196.38	1270.73	1159.47	1215.02	1239.15	1154.76	1204.76	1173.91
THADA	1696.45	1737.15	1592.57	1587.18	1318.83	1461.53	1372.62	1406.73	1537.36	1572.42	1645.62	1573.93
LOC101928728	13.1507	22.8889	15.9151	10.3813	4.85937	5.63933	9.12317	11.9287	20.4551	27.9128	36.3768	30.5026
KLK5	0	0	0	0	0	0	0	0	2.15317	0	0	0
KLK10	0	0	1.06101	0	0.971875	1.87978	4.14689	0	2.15317	0	0.866114	0
C2orf81	46.6254	49.3919	62.5995	53.0598	31.1	31.0163	44.7865	40.0462	51.6761	44.4537	95.2725	72.3347
KIR2DS2	0	0	0	0	0	0	0	0	0	0	0	0
SERPINA4	0	0	0	0	0	0	0	0	0	0	0	0
PHYH	416.042	434.89	409.549	479.845	374.172	424.83	381.514	450.733	460.778	496.227	510.141	508.086
AFAP1L2	28.6925	20.4796	28.6472	25.3764	35.9594	37.5956	37.322	28.1176	37.6805	26.879	42.4396	40.0891
DCLRE1C	405.282	428.866	368.17	406.023	443.175	456.786	457.817	458.402	318.669	302.905	337.784	369.517
ROBO3	332.355	363.813	301.326	387.567	349.875	395.693	351.657	377.457	344.507	342.19	313.533	318.97
DTNB	584.61	566.2	580.371	604.42	565.631	549.835	573.101	567.464	592.121	603.743	627.932	568.22
FGF5	50.2119	37.3451	35.0133	48.4459	18.4656	28.1967	19.0757	34.0819	60.2887	86.8398	76.218	73.2062
MAP3K9	552.331	538.492	570.822	566.356	591.872	663.562	652.721	616.03	554.441	600.642	590.69	538.589
CALD1	3951.2	4123.62	3989.39	3774.17	3686.32	3766.13	3744.65	3713.22	3919.84	3661.74	3719.96	3724.8
ACTG1P20	40.6477	36.1404	31.8302	40.3716	33.0437	38.5354	35.6633	32.3778	40.9102	38.2508	51.1007	27.8881
TOM1	1280.4	1402.25	1458.89	1415.31	1769.78	1705.9	1818.83	1839.57	1414.63	1333.61	1287.91	1472.84
AGBL3	113.575	121.673	111.406	125.729	137.034	117.486	113.625	110.766	104.429	134.395	95.2725	108.938
WDR27	571.459	603.545	612.201	630.95	473.303	454.906	501.774	499.3	575.973	565.492	567.304	541.203
BIRC5	8064.99	7713.57	7765.52	7489.51	7962.57	7685.47	7889.88	7795.38	6343.24	6646.34	6462.94	6579.85
RGS14	521.248	445.732	477.453	525.984	529.672	520.698	505.921	547.867	514.607	571.695	461.639	460.153
GAS2L1	265.406	265.03	289.655	294.136	146.753	140.043	146.8	188.302	491.999	529.309	432.191	450.567
RASL10A	21.5194	28.9123	29.7082	20.7625	11.6625	5.63933	17.417	24.7094	74.2843	76.5017	70.1552	75.8207
RBM12	5127.59	5206.63	5074.8	5022.23	4141.16	4111.07	4182.56	4002.92	4699.29	4703.82	4760.16	4789.78
MT1A	0	0	0	0	0	0	0	0	0	0	0	0
CD200	0	2.40936	2.12202	0	2.91562	0.939889	0	0	0	0	0.866114	0
HDAC6	1298.34	1208.29	1311.41	1323.03	1351.88	1345.92	1392.53	1439.11	1416.79	1416.32	1532.16	1497.24
TAF6L	1382.02	1251.66	1293.37	1418.77	1383.95	1376.94	1395.02	1361.57	1277.91	1411.15	1267.99	1329.04
MYL12A	1414.3	1233.59	1468.43	1378.4	1668.71	1582.77	1631.39	1623.15	1558.89	1554.85	1473.26	1538.2
IVNS1ABP	3029.45	2934.6	2945.36	2965.58	2011.78	1982.23	1984.7	2087.52	2771.13	2772.67	2825.26	2766.15
POLR3C	1862.62	1839.55	1795.23	1812.11	1758.12	1781.09	1681.15	1680.24	1633.18	1519.7	1604.91	1567.83
POLR3F	867.949	736.06	790.451	767.06	537.447	538.556	532.461	534.234	662.099	713.327	808.95	706.789
ARID3B	1661.78	1721.49	1770.82	1814.41	1453.92	1464.35	1423.21	1512.38	1968	1914.61	1952.22	2080.28
GRAMD4	983.915	955.312	1016.45	994.294	1130.29	1116.59	1161.96	1117.03	1046.44	1015.2	1073.11	1138.18
FRMD4B	231.931	221.661	193.103	208.779	392.637	377.835	348.339	388.534	399.413	372.17	404.475	403.506
SCARNA1	1.19552	2.40936	6.36605	1.15347	1.94375	4.69944	2.48814	1.70409	0	1.03381	1.73223	2.61451
MMP2	107.597	89.1463	85.9416	74.9758	49.5656	57.3332	46.4452	38.3421	161.488	146.801	168.892	130.725
C15orf40	594.174	580.656	570.822	559.435	449.006	474.644	443.718	409.835	638.415	624.419	630.531	614.409
SLC12A9	1115.42	1098.67	1133.16	1125.79	1140.98	1107.19	1147.03	1076.14	1140.1	1180.61	1082.64	1135.57
RXRB	94.4462	84.3276	85.9416	72.6689	80.6656	97.7484	80.4497	108.21	77.5141	71.3327	63.2263	61.8767
HAVCR1	2.39104	0	0	0	0.971875	0.939889	0	0	1.07658	2.06761	0.866114	0
C12orf57	594.174	577.042	637.666	647.099	558.828	554.534	587.2	534.234	917.25	913.885	862.649	903.748
PISD	1444.19	1417.91	1427.06	1549.12	1699.81	1703.08	1672.86	1671.72	1513.68	1512.46	1483.65	1462.38
EYA3	1402.35	1380.56	1349.6	1384.17	1742.57	1659.84	1682.81	1741.59	1114.26	1090.67	1060.12	1098.09
TOR1AIP2	1549.4	1650.41	1583.02	1621.78	1341.19	1360.96	1442.29	1318.12	1600.88	1492.82	1605.77	1623.61
DTNA	1781.33	1743.17	1697.61	1731.36	1646.36	1675.82	1641.34	1645.3	1789.28	1840.18	1856.08	1743.88
WDR93	3.58657	3.61404	3.18302	4.6139	2.91562	7.51911	10.7819	4.26024	4.30634	4.13523	6.0628	6.97202
SLC5A4	3.58657	8.43276	6.36605	6.92084	1.94375	1.87978	3.31751	5.11228	3.22975	5.16903	3.46445	6.97202
KNCN	0	0	0	0	0	0	0	0	0	0	0	0
SEC22C	1692.86	1627.52	1663.66	1619.48	1414.08	1352.5	1415.75	1316.41	1972.3	1931.15	1879.47	1817.08
C7orf50	2875.23	2947.85	2857.29	2977.12	3016.7	2889.22	2790.86	2998.36	2905.7	3238.92	2878.1	2872.47
SNHG3	1140.53	1119.15	1102.39	1068.12	725.99	765.07	777.128	810.297	774.064	802.234	828.871	755.593
TAC4	0	2.40936	2.12202	3.46042	4.85937	6.57922	1.65876	2.55614	2.15317	1.03381	3.46445	0
INTS10	1827.95	1833.52	1906.63	1810.95	1614.28	1485.02	1562.55	1543.06	1723.61	1706.81	1779.86	1702.92
SNORA73B	13.1507	33.731	12.7321	13.8417	11.6625	10.3388	19.0757	12.7807	12.919	8.27045	5.19668	7.84352
CYP21A2	0	0	0	0	0	0.939889	0	0	0	0	0	0
KIF27	153.027	167.451	130.504	154.565	200.206	161.661	184.122	187.45	153.952	171.612	165.428	165.586
LMBRD1	753.179	686.668	825.464	816.659	829.009	861.878	755.564	855.456	846.195	894.243	794.226	902.005
C12orf4	1044.89	1005.91	962.334	995.448	635.606	692.698	626.181	643.296	1010.91	969.711	1001.23	1002.23
EDA2R	206.825	206	214.324	208.779	145.781	159.781	154.264	157.629	167.947	196.423	168.892	149.027
SNORD99	11.9552	3.61404	7.42705	5.76737	4.85937	8.459	5.80565	6.81638	7.53609	7.23665	4.33057	4.35751
SNORA61	0	0	0	0	0	0	0	0	0	0	0	0
SNORA44	4.78209	3.61404	4.24403	1.15347	4.85937	0.939889	2.48814	2.55614	5.38292	0	0	2.61451
SNORA16A	25.106	19.2749	18.0371	10.3813	23.325	20.6776	17.417	25.5614	9.68926	17.5747	12.1256	13.944
GTF2H4	84.8821	77.0995	89.1247	96.8918	60.2562	75.1911	76.3028	74.9802	79.6673	100.279	88.3436	81.0497
LINC01715	21.5194	13.2515	21.2202	19.6091	19.4375	17.8579	24.052	20.4491	17.2254	15.5071	11.2595	15.687
CCDC160	10.7597	4.81872	11.6711	5.76737	9.71875	6.57922	14.0994	10.2246	22.6083	12.4057	12.9917	25.2736
SEC14L6	0	0	0	0	0	0	0	0	0	0	0	0.871503
KPNA2	14712.1	14277.9	15063.1	14286.9	12641.2	12825.7	12434	12759.4	12981.5	12978.4	12589.8	12877.3
B3GALNT1	157.809	210.819	123.077	167.254	173.966	202.076	207.345	175.522	190.555	166.443	213.064	176.044
AQP4	9.56418	20.4796	14.8541	11.5347	21.3812	5.63933	30.687	14.4848	33.3741	17.5747	19.0545	19.1731
ICAM3	517.661	492.714	600.53	547.9	449.978	425.77	429.618	470.33	609.347	598.574	522.267	542.946
APOBEC3C	582.219	593.907	605.835	545.593	619.084	562.993	639.451	527.417	685.784	674.042	698.088	632.711
ANGPTL3	4.78209	0	2.12202	0	0.971875	1.87978	0	0	0	0	0	2.61451
BAG6	3.58657	7.22808	4.24403	4.6139	7.775	6.57922	5.80565	8.52047	6.45951	7.23665	9.52725	0
PTBP3	1732.31	1761.24	1550.13	1633.32	1901.96	1967.19	1890.15	1852.35	1520.14	1417.35	1644.75	1604.44
PPT2	5.97761	4.81872	2.12202	8.07432	6.80312	6.57922	13.2701	4.26024	1.07658	6.20284	6.92891	0.871503
ITPA	2271.49	2173.24	2176.13	2207.75	1551.11	1553.64	1513.62	1480.01	2369.56	2499.74	2325.52	2411.45
CNNM1	290.512	261.416	258.886	287.215	228.391	202.076	185.781	184.042	340.201	367.001	414.002	353.83
VWA3B	0	1.20468	0	0	1.94375	2.81967	1.65876	0	0	6.20284	0	0.871503
LINC01756	0	0	0	0	1.94375	0	2.48814	0	0	0	0	0
LINC01648	0	0	0	0	0	0	0	0	0	0	0	0
KIF13A	1049.67	1040.84	1049.34	994.294	1055.46	1044.22	1079.02	1112.77	915.097	931.46	1027.21	986.541
MIR4420	0	0	0	0	0	0	0	0	0	0	0	0
LINC01778	0	0	2.12202	4.6139	1.94375	0.939889	0.829379	1.70409	2.15317	0	0.866114	0
DGLUCY	213.998	218.047	213.263	201.858	226.447	194.557	202.368	191.711	246.538	238.809	217.395	245.764
ARMT1	1633.08	1702.21	1609.55	1520.28	1464.61	1498.18	1526.89	1393.1	1578.27	1610.67	1732.23	1640.17
THBS4	62.1671	62.6434	79.5756	89.971	81.6375	67.672	62.2034	62.1995	41.9868	43.4199	41.5735	61.0052
PCDHGB6	2.39104	0	7.42705	1.15347	7.775	0.939889	2.48814	2.55614	3.22975	2.06761	1.73223	0.871503
SNORD103C	0	0	0	0	0	0	0	0	0	0	0	0
HTR3A	5.97761	7.22808	15.9151	17.3021	3.8875	12.2186	9.95254	11.9287	13.9956	15.5071	15.59	12.201
GGA3	1878.16	1861.23	1867.37	1965.52	1927.23	1986.93	1922.5	2032.13	1877.56	1840.18	1790.26	1748.23
MYO6	1884.14	2035.91	1967.11	1820.18	2250.86	2225.66	2173.8	2207.66	2439.54	2445.99	2445.9	2455.02
NR2C2AP	686.23	710.761	824.403	765.907	697.806	667.321	670.138	673.97	756.839	767.084	717.142	737.291
CD36	2.39104	4.81872	4.24403	0	2.91562	1.87978	2.48814	0.852047	36.6039	5.16903	6.0628	3.48601
ZNF174	552.331	467.416	474.27	494.84	494.684	515.059	469.428	469.478	537.216	491.058	467.701	521.159
ZNF169	65.7537	65.0527	79.5756	83.0501	75.8062	72.3714	72.156	75.8322	87.2033	65.1298	72.7535	65.3627
ZNF165	133.898	87.9417	100.796	107.273	136.062	133.464	121.089	123.547	93.6629	75.4679	93.5403	83.6643
ZNF157	5.97761	16.8655	25.4642	5.76737	7.775	8.459	6.63503	12.7807	12.919	6.20284	21.6528	16.5586
MIR199A1	0	0	0	0	0	0	0	0	0	0	0	0
MIR198	0	0	0	0	0	0	0	0	0	0	0	0
MIR892A	0	0	0	0	0	0	0	0	0	0	0	0
MIR196A1	10.7597	4.81872	18.0371	13.8417	18.4656	6.57922	12.4407	18.745	3.22975	18.6085	15.59	16.5586
CNTN5	1.19552	2.40936	1.06101	4.6139	2.91562	2.81967	2.48814	2.55614	6.45951	0	0	0.871503
NKX2-8	69.3403	53.0059	51.9894	49.5994	67.0593	60.1529	69.6678	79.2404	55.9824	62.0284	46.7701	50.5472
CLEC4E	0	1.20468	0	0	3.8875	0.939889	0.829379	0	3.22975	0	0.866114	0
PITPNM3	83.6865	79.5089	87.0026	83.0501	89.4125	78.0108	72.156	92.8732	71.0546	81.6707	104.8	78.4352
CNTN3	3.58657	3.61404	2.12202	2.30695	0	1.87978	1.65876	2.55614	0	2.06761	1.73223	0
LRCH2	1056.84	1138.42	1028.12	1073.88	1222.62	1264.15	1258.17	1240.58	1337.12	1338.78	1497.51	1387.43
MIR4254	1.19552	0	0	1.15347	0.971875	0.939889	0	0.852047	0	0	0	0
SLCO1C1	1.19552	0	0	0	0.971875	0	0	0	0	1.03381	0	0
SNCA	826.106	889.054	903.979	812.046	871.772	904.173	917.293	903.17	819.281	861.161	743.126	764.308
SNX13	1006.63	1062.53	889.125	949.309	1109.88	1157	1100.59	1168.16	976.462	920.088	1027.21	963.01
PCNX3	3005.54	3181.56	3100.26	3288.55	3304.37	3144.87	3258.63	3461.02	3130.71	3290.61	3159.58	3161.81
MINDY4	7.17313	3.61404	3.18302	3.46042	1.94375	3.75956	2.48814	2.55614	4.30634	0	0	2.61451
MIR5585	0	0	0	0	0	0.939889	0	0	0	0	0	0
PTTG1	2793.93	2618.98	2756.5	2715.28	2085.64	2071.52	1940.75	2044.91	2042.28	2044.87	1969.54	2106.42
HLA-A	65.7537	55.4153	53.0504	64.5945	54.425	57.3332	47.2746	62.1995	139.956	42.3861	54.5652	41.8321
TMEM234	277.361	266.234	301.326	283.755	445.119	513.179	471.917	461.81	181.943	212.964	205.269	197.831
CLK2	0	0	1.06101	0	0	0	0	0	0	0	0	0
FGF1	0	0	0	0	0	0.939889	0	0	0	0	0	0
GPD1	4.78209	7.22808	12.7321	5.76737	12.6344	15.9781	17.417	13.6328	7.53609	9.30426	12.1256	15.687
MTMR9LP	16.7373	12.0468	4.24403	6.92084	20.4094	31.0163	15.7582	16.1889	12.919	15.5071	15.59	13.0725
PFKP	2771.22	2720.17	2786.21	2990.96	2659.05	2811.21	2810.76	2833.06	1955.08	1943.56	1766.01	1945.19
RPLP0	62836.6	59748.5	60554.9	57928.6	71113	69652.3	67844.8	68055.6	44187.3	46528.5	44607.5	44445.8
SLC13A1	0	0	0	0	0	0	0	0	0	0	0	0
HMBOX1	106.401	150.585	73.2095	93.4314	129.259	150.382	124.407	116.731	123.807	102.347	116.925	92.3793
ACBD4	198.457	184.316	201.591	219.16	218.672	242.491	229.738	216.42	265.916	278.094	280.621	265.808
HNF1B	1.19552	2.40936	0	0	0	0	0.829379	2.55614	1.07658	0	0.866114	0
SLC26A5	0	1.20468	1.06101	2.30695	0	0.939889	2.48814	1.70409	1.07658	0	0.866114	0
SLC4A10	1.19552	3.61404	0	1.15347	0	0	1.65876	0.852047	2.15317	1.03381	2.59834	2.61451
CDC45	3853.17	3903.16	3984.08	3874.52	3451.13	3334.73	3246.19	3400.52	3845.56	3989.46	3900.98	3860.76
FCRLA	0	0	4.24403	0	0	0	2.48814	0	1.07658	1.03381	0.866114	0
ATG7	893.055	926.399	911.406	770.521	681.284	728.414	763.028	808.593	978.615	940.764	936.269	897.648
RNASEH2A	4123.36	4003.15	4138.99	4144.43	3942.9	3857.3	3926.28	3692.77	3889.7	3915.03	3900.98	3901.72
TFF1	0	0	0	0	0	0	0	0	0	0	0.866114	3.48601
TFAP4	1055.65	1001.09	1087.53	1162.7	1022.41	1050.8	1043.36	1096.59	943.088	961.44	916.348	935.122
PPP2R1B	2767.63	2702.1	2669.5	2644.92	2564.78	2484.13	2508.87	2581.7	2584.88	2490.44	2697.94	2584.01
TFAP2B	0	0	0	0	0	0.939889	0	0	0	0	0	0
PPP2CA	5204.11	4987.38	5080.11	4956.48	5564.95	5326.35	5295.58	5332.97	4826.33	5020.16	5030.39	4865.6
TEF	417.237	401.159	368.17	409.483	345.015	310.163	314.335	324.63	434.94	401.117	412.27	413.964
PPP1CC	10813.5	10548.2	10652.5	10159.8	11845.2	11977	11934.8	11579.3	9442.72	9389.03	9789.68	9632.72
S100PBP	687.425	605.954	620.69	618.262	778.472	740.632	792.886	753.21	528.603	512.768	521.4	544.689
ANKS1B	13.1507	22.8889	26.5252	25.3764	16.5219	26.3169	28.1989	14.4848	29.0678	24.8114	16.4562	17.4301
ACACB	460.276	545.72	519.894	546.747	677.397	689.878	643.598	682.49	529.68	531.377	517.07	506.343
ITCH	1832.74	1728.72	1628.65	1612.56	1346.05	1279.19	1252.36	1311.3	1984.15	1918.75	2028.44	1980.93
WAS	25.106	50.5966	31.8302	17.3021	30.1281	32.8961	22.3932	24.7094	91.5097	40.3185	38.9751	37.4746
VDR	290.512	279.486	303.448	321.819	295.45	340.24	332.581	296.513	292.831	265.688	278.022	286.724
UROD	2930.22	2891.23	2961.27	3084.39	2929.23	2947.49	3008.99	2985.57	2852.95	2821.26	2775.03	2735.65
TYR	0	0	0	0	1.94375	0	0	0	0	0	0.866114	0
TTR	0	0	0	0	0	0	0	0	0	0	0	0
TSHR	3.58657	1.20468	5.30504	6.92084	0.971875	1.87978	1.65876	0	1.07658	7.23665	0.866114	0.871503
NRM	0	0	0	0	0	0	0.829379	0	0	0	0	0
MARCKSL1	11484.2	11028.8	11332.6	11610.9	12793.8	12639.6	12583.3	12618	10688.3	11024.5	10353.5	10953.9
DRAM2	640.8	599.931	634.483	587.118	593.815	562.993	589.688	633.923	663.176	685.414	737.929	648.398
TLCD2	0	0	0	0	0.971875	0	0	0	3.22975	0	0	0
RASAL1	69.3403	69.8715	60.4774	62.2876	94.2718	89.2894	58.0565	65.6077	26.9146	26.879	19.9206	22.6591
PPP1R3B	284.534	245.755	252.52	259.532	248.8	208.655	237.202	285.436	197.015	247.08	256.37	258.836
TOR2A	686.23	692.691	716.18	735.916	740.568	749.091	725.706	719.128	664.253	757.78	750.054	690.23
ALAD	914.574	923.99	913.528	927.393	1160.42	1132.57	1065.75	1126.41	1034.6	1029.67	1017.68	1028.37
SLC12A7	254.646	262.62	268.435	290.675	296.422	351.518	293.6	343.375	176.56	225.37	172.357	152.513
LOC101929464	10.7597	10.8421	4.24403	4.6139	14.5781	6.57922	10.7819	11.0766	6.45951	4.13523	6.92891	6.97202
LMBR1L	675.47	619.206	645.093	652.866	888.293	924.851	899.047	858.012	788.06	775.355	756.117	841
ZNF415	1.19552	3.61404	2.12202	5.76737	2.91562	0.939889	3.31751	2.55614	1.07658	2.06761	1.73223	3.48601
HNRNPM	30000.4	29959.2	30790.4	31251.1	27749	28451.4	28389.6	29114.5	26954.4	27126.1	26004.2	27190.9
SHROOM3	536.789	604.75	538.992	581.351	884.406	739.693	848.454	911.691	585.662	686.448	622.736	690.23
TUBAL3	0	0	2.12202	0	0	0	3.31751	0	1.07658	0	0	0
FAM57A	1256.49	1195.04	1205.3	1264.21	1105.02	1185.2	1219.19	1194.57	1102.42	1194.05	1116.42	1106.81
PDZD3	0	2.40936	0	0	0	0	0	2.55614	1.07658	0	0	0
CDC14A	740.028	626.434	639.788	630.95	513.15	494.382	531.632	448.177	789.136	784.659	900.758	776.509
B3GNT9	47.8209	21.6842	41.3793	39.2181	62.2	57.3332	74.6441	74.1281	26.9146	44.4537	28.5818	33.1171
KCNK4	0	0	1.06101	0	0	0	0	0	0	1.03381	3.46445	0
LOC653160	4.78209	6.0234	2.12202	3.46042	5.83125	13.1584	9.12317	17.0409	11.8424	14.4733	10.3934	6.97202
TMEM35B	228.345	186.725	199.469	215.7	243.941	251.89	226.42	223.236	212.087	187.119	193.143	220.49
KIR2DS4	0	0	0	0	0	0	0	0	0	0	0	0
EXO1	2985.22	3028.57	2879.58	2885.99	1936.95	2068.7	1952.36	1917.96	3310.5	3116.93	3457.53	3129.57
NOTCH4	0	0	0	0	0	0	0	0	0	0	0	0
CAMKK2	2444.84	2402.13	2447.74	2403.84	3715.48	3811.25	3615.26	3754.97	2238.22	2246.46	2207.72	2204.03
ARNTL	174.546	214.433	201.591	211.086	221.587	195.497	238.032	190.859	222.853	223.302	171.491	238.792
PRAMEF25	0	0	0	0	0	0	0	0	0	0	0	0
ZNF888	78.9044	78.3042	76.3926	72.6689	97.1875	93.049	113.625	103.95	76.4375	80.6369	100.469	88.0218
BHMG1	22.7149	25.2983	12.7321	26.5299	7.775	21.6174	17.417	14.4848	8.61268	13.4395	8.66114	6.10052
UCK1	2162.7	2055.18	2250.4	2286.19	2364.57	2265.13	2231.03	2274.11	2170.39	2268.17	2076.94	2195.32
CFD	29.888	39.7545	30.7692	53.0598	51.5094	39.4753	48.9333	52.8269	25.838	35.1494	32.0462	22.6591
ZMYM4-AS1	0	0	0	0	0	0	0.829379	0	0	0	0	0
GIMAP2	1.19552	4.81872	0	1.15347	0.971875	2.81967	0.829379	1.70409	7.53609	0	4.33057	0
NOC2L	10564.8	10183.2	10766	10701.9	6848.8	6791.64	6907.07	6710.73	11291.2	11170.3	10544.9	11124.7
JMJD6	1908.05	1703.42	1867.37	1860.55	1469.47	1387.28	1459.71	1506.42	1457.7	1548.64	1528.69	1508.57
TRIM9	656.342	743.288	635.544	716.307	523.84	521.638	514.215	537.642	694.397	748.476	724.071	688.487
ARL6IP1	6538.31	6783.56	6576.13	6306.04	7695.3	7776.64	7716.54	7462.23	6575.78	6475.76	6356.41	6418.62
KANK1	1025.76	1014.34	1004.77	1114.26	660.875	675.78	705.801	682.49	1025.99	983.15	1074.85	970.854
MESD	2345.61	2350.33	2307.69	2196.21	2203.24	2282.99	2117.4	2240.03	2294.2	2322.96	2348.9	2352.19
SIDT1	16.7373	20.4796	10.6101	16.1486	12.6344	15.0382	16.5876	15.3369	29.0678	19.6423	18.1884	20.0446
AGO4	460.276	451.755	471.087	411.79	573.406	596.829	607.935	604.954	497.382	530.343	543.053	515.058
TBC1D3D	0	0	0	0	0	0	0	0	0	0	0	0
TMEM126B	1798.06	1790.16	1961.8	1806.34	1681.34	1576.19	1507.81	1555.84	1594.42	1571.39	1576.33	1671.54
LAG3	3.58657	8.43276	5.30504	17.3021	3.8875	7.51911	3.31751	8.52047	3.22975	11.3719	2.59834	5.22902
KRT83	0	0	0	1.15347	0	0	0	0	0	0	0	0
KRT33B	0	0	0	0	0	0	0	0	0	0	0	0
KRT32	0	0	0	0	0	0	0	0	0	0	0	0
NSD2	6020.65	6105.32	6131.56	6285.28	6051.86	6185.41	6220.34	6305.15	5778.03	5773.81	5781.31	5786.78
VCAM1	0	1.20468	0	0	0.971875	1.87978	0	0.852047	0	0	0	0
COL11A2	1.19552	0	1.06101	0	0	0	3.31751	0	2.15317	0	1.73223	0
FXYD3	1.19552	19.2749	13.7931	13.8417	0	17.8579	15.7582	17.893	12.919	15.5071	12.9917	0
THEMIS	0	0	0	0	0	0	0	0	0	0	0	0
UBA52	19987.9	19396.6	21052.5	22030.2	18834	19500.8	18553.2	19794.8	20239.8	20013.5	17992.6	19351.7
EVA1B	179.328	168.655	194.164	201.858	251.716	223.694	229.738	219.828	336.971	332.886	267.629	280.624
SRF	3691.77	3548.99	3718.83	3813.38	3323.81	3462.55	3456.85	3653.58	3066.11	3075.57	2933.53	3048.52
KLF13	150.636	204.796	184.615	159.179	181.741	213.355	213.98	175.522	160.411	173.68	186.214	207.418
CAMK4	448.321	399.954	386.207	379.493	192.431	218.054	217.297	227.497	264.84	252.249	269.361	267.551
HTN3	0	0	0	0	0	0	0	0	0	0	0	0
SNRPN	0	1.20468	0	2.30695	0	0	0	0	0	0	0	0
SNORA63C	0	0	0	0	0	0	0	0	0	0	0.866114	0
KIR2DS1	0	0	0	0	0	0	0	0	0	0	0	0
FLRT1	26.3015	30.117	27.5862	23.0695	25.2687	24.4371	32.3458	22.1532	35.5273	40.3185	38.109	41.8321
RACGAP1	3174.11	3252.64	3036.6	3079.78	4481.31	4555.64	4557.44	4560.16	3202.84	3240.98	3201.16	3083.38
MIR4255	0	0	0	0	0	0	0	0	0	0	0	0
PLPPR3	181.719	157.813	214.324	189.17	173.966	181.399	184.122	190.859	130.267	144.733	133.382	140.312
L1CAM	35.8657	13.2515	19.0981	27.6834	28.1844	39.4753	36.4927	40.8983	49.5229	66.1636	64.9585	59.2622
MIR6732	0	0	0	0	0	0.939889	0	0	0	0	0	0
CCDC68	43.0388	32.5264	45.6233	49.5994	39.8469	46.9944	38.9808	61.3474	95.816	83.7383	102.201	100.223
GAS2	21.5194	15.6608	13.7931	16.1486	10.6906	5.63933	14.0994	13.6328	8.61268	5.16903	12.1256	7.84352
RPL6	49937	47942.7	49000.5	48019.1	56043.1	56078.5	53640.9	53713.9	42980.5	44072.2	42924.6	43555.1
DPP8	1031.74	1151.67	1029.18	1015.06	975.762	1000.98	1002.72	1018.2	1316.66	1298.46	1399.64	1390.05
MIR5581	5.97761	2.40936	3.18302	3.46042	4.85937	1.87978	1.65876	5.11228	0	2.06761	2.59834	2.61451
NEPRO	1781.33	1739.56	1690.19	1577.95	1939.86	1906.09	1935.77	1774.81	1583.66	1578.62	1655.14	1567.83
JAK1	2618.19	2756.31	2676.92	2763.72	4426.89	4417.48	4478.65	4619.8	2583.8	2436.68	2587.08	2590.98
TANGO2	619.28	651.732	673.74	669.015	659.903	642.884	690.872	678.23	635.185	691.617	639.192	691.973
ACER3	612.107	632.457	632.361	615.955	695.862	699.277	658.527	691.011	587.815	575.83	657.38	619.638
RTN4	6681.77	6890.77	6925.2	7013.12	6703.02	6832.05	6554.58	6843.65	6055.79	6260.73	6159.8	6432.56
PCDH9	2687.53	2803.29	2663.13	2596.47	2579.36	2881.7	2766.81	2646.46	2116.57	2062.44	2099.46	2169.17
AACS	1029.34	1021.57	1048.28	1047.35	1479.19	1587.47	1633.05	1629.11	1041.06	1065.85	1050.6	1064.98
DMAC2	1756.22	1601.02	1682.76	1659.85	1379.09	1482.2	1403.31	1390.54	1485.69	1551.74	1589.32	1632.32
DUSP13	1.19552	0	5.30504	1.15347	1.94375	0	1.65876	2.55614	3.22975	0	0	3.48601
CAPRIN2	302.467	332.492	311.936	340.275	237.137	208.655	220.615	236.869	306.827	307.041	292.746	282.367
MUC21	0	0	0	0	0	0	0	0	0	0	0	0
TMEM183B	95.6418	90.351	82.7586	62.2876	57.3406	52.6338	62.2034	46.8626	86.1268	75.4679	93.5403	84.5358
ZER1	1437.02	1439.59	1501.33	1391.09	1696.89	1781.09	1708.52	1645.3	1817.27	1791.59	1754.75	1815.34
GDI2	7725.46	7540.09	7718.83	7484.89	7088.85	7038.83	7328.39	7189.58	6981.65	6708.37	7147.17	6938.03
ELK4	504.51	544.516	576.127	539.826	436.372	419.19	416.348	438.804	549.058	562.391	637.46	630.968
DDX20	2197.37	2184.09	2185.68	2249.27	2053.57	1979.41	2067.64	2077.29	1666.55	1784.35	1909.78	1788.32
RAB4B	0	0	0	0	0	0	0	0	0	0	0	0
AKAP10	749.592	757.744	727.851	699.005	836.784	808.304	836.014	775.363	803.132	782.592	763.912	724.219
HRAS	0	0	0	0	0	0	0	0.852047	1.07658	0	0	0
SMARCB1	0	1.20468	0	0	0	0.939889	0	0	1.07658	1.03381	0	0
A4GALT	99.2283	73.4855	84.8806	87.664	75.8062	84.59	92.8904	102.246	88.2799	72.3665	81.4147	82.7928
SALL4	26.3015	14.4562	29.7082	23.0695	23.325	17.8579	29.8576	22.1532	31.221	29.9804	29.4479	32.2456
CCKBR	39.4522	45.7779	46.6843	42.6785	31.1	47.9343	39.8102	32.3778	30.1444	28.9466	22.519	28.7596
AKAP17A	0	0	0	0	0	0	0	0	0	0	0	0
MIR3659	0	0	0	0	0	0	0	0	0	0	0	0
LINC01685	0	0	0	0	0	0	0	0	0	0	0	0
TAOK3	751.983	725.218	696.021	701.312	933	927.67	931.392	920.211	630.879	594.439	595.886	584.778
MYCBP	0	3.61404	2.12202	9.22779	1.94375	0.939889	2.48814	1.70409	1.07658	0	2.59834	4.35751
GJA9-MYCBP	0	1.20468	0	0	0	0.939889	0	0	0	0	0	2.61451
LOC105378663	0	0	0	0	0	0	0	0	0	0	0	0
CCDC138	1420.28	1307.08	1353.85	1357.64	865.94	844.96	943.004	913.395	973.232	877.702	982.173	989.156
ARMCX2	147.049	133.72	152.785	84.2036	125.372	89.2894	78.791	76.6843	78.5907	71.3327	65.8246	60.1337
SLC25A14	789.044	795.089	803.183	720.921	841.643	824.283	801.18	827.338	867.727	872.533	858.319	881.089
SLC29A1	3906.97	4077.84	4351.19	4514.7	3265.5	3305.59	3257.8	3221.59	3551.65	3503.57	3404.69	3552.24
KIAA0754	521.248	630.048	474.27	564.049	517.037	610.928	524.997	506.116	601.811	619.25	610.61	616.152
TRPM2	15.5418	9.63744	6.36605	13.8417	17.4937	19.7377	13.2701	8.52047	7.53609	5.16903	0	0.871503
OXCT2P1	1.19552	2.40936	2.12202	4.6139	2.91562	10.3388	4.14689	5.11228	8.61268	2.06761	2.59834	2.61451
PPIEL	74.1224	87.9417	83.8196	98.0453	114.681	134.404	140.994	151.664	103.352	125.091	102.201	116.781
KARS	7919.14	7959.32	8023.34	7762.88	6432.84	6562.3	6335.62	6675.79	7244.34	7307.98	7060.56	7360.71
ARRB2	3221.93	3097.23	3200	3418.9	2037.05	2196.52	2030.32	2032.99	2852.95	2973.23	2684.09	2783.58
LOC101929516	7.17313	6.0234	2.12202	4.6139	1.94375	3.75956	3.31751	7.66843	3.22975	1.03381	0.866114	1.74301
C10orf128	0	0	1.06101	2.30695	0	0	2.48814	0	3.22975	2.06761	1.73223	6.97202
TRIR	7996.85	7465.4	8031.83	7900.14	7220.06	7221.17	6756.95	7054.1	7195.89	7746.31	7058.83	7341.54
PCM1	2870.45	2987.61	2737.4	2643.76	3268.41	3293.37	3378.06	3385.18	2880.94	2751.99	2963.84	2848.94
PAWR	2418.54	2549.1	2180.37	2230.82	2815.52	2938.09	2827.35	2850.95	1892.64	1868.09	2012.85	1949.55
MTMR1	2752.09	2691.26	2628.12	2671.45	2892.3	2969.11	3008.16	3007.73	2391.09	2457.36	2653.77	2553.5
MTRF1	229.54	268.644	224.934	272.22	289.619	253.77	254.619	241.129	195.938	174.713	226.056	227.462
GPRC5B	619.28	586.679	593.103	535.212	494.684	565.813	559.001	545.31	499.535	488.991	517.07	461.025
GSC2	0	0	1.06101	0	0	0	0	4.26024	0	0	0	1.74301
LOC101929536	20.3239	13.2515	16.9761	16.1486	8.74687	12.2186	12.4407	23.0053	11.8424	14.4733	19.9206	11.3295
BCAR1	2224.87	2298.53	2235.54	2377.31	2236.28	2208.74	2200.34	2276.67	2331.88	2600.02	2160.95	2449.79
MAGI2-AS3	536.789	531.264	531.565	453.315	451.922	411.671	484.357	471.182	690.091	626.487	685.096	618.767
ZNF345	66.9492	73.4855	96.5517	58.8272	86.4968	100.568	86.2554	86.9088	86.1268	88.9074	72.7535	104.58
LINC00640	0	0	0	0	0	2.81967	2.48814	1.70409	0	0	0	0.871503
LINC01164	0	0	1.06101	3.46042	0.971875	0.939889	1.65876	0.852047	0	0	0.866114	0
ATP2B2	0	1.20468	0	0	0.971875	0.939889	0	0	0	3.10142	3.46445	0
MLH1	184.11	179.497	198.408	181.095	18.4656	27.2568	34.0045	30.6737	284.218	254.316	318.73	291.953
LINC01446	10.7597	12.0468	12.7321	8.07432	0.971875	0	0	0.852047	1.07658	0	0	0
LINC00487	0	0	0	0	0	0	0	0	0	0	0	0
CSMD2-AS1	0	0	0	0	0	0	0	0	0	0	0	0
LINC00837	0	0	0	0	0	0	0	0	0	0	0	0
DCAF11	1729.92	1860.03	1870.56	1933.22	1995.26	1945.57	1982.22	1996.35	2126.25	2222.68	2100.33	2122.11
ZRANB2-AS1	29.888	40.9591	28.6472	34.6042	41.7906	40.4152	38.1514	34.0819	26.9146	23.7776	18.1884	14.8155
SLC39A12-AS1	0	0	0	0	0	0	0	0	0	0	0	0
LINC00941	4.78209	10.8421	6.36605	8.07432	3.8875	3.75956	4.97627	0.852047	3.22975	10.3381	2.59834	2.61451
DNM3OS	0	0	0	0	3.8875	1.87978	0.829379	1.70409	0	1.03381	2.59834	0
LINC00525	0	0	0	0	0	0	0	0	0	0	0	0
STAU2-AS1	2.39104	4.81872	0	0	2.91562	5.63933	1.65876	0	0	0	0.866114	2.61451
FGF13-AS1	2.39104	1.20468	1.06101	3.46042	0	0	0	2.55614	3.22975	8.27045	7.79502	2.61451
LINC01432	0	0	0	0	0	0	0	0	0	0	0	0
MKNK1-AS1	3.58657	1.20468	6.36605	8.07432	5.83125	4.69944	1.65876	2.55614	3.22975	1.03381	12.1256	4.35751
LINC00308	0	0	1.06101	2.30695	0.971875	0.939889	0	0	0	1.03381	1.73223	0
LINC00886	5.97761	3.61404	2.12202	9.22779	9.71875	9.39889	6.63503	4.26024	2.15317	6.20284	6.92891	5.22902
LINC00865	0	0	0	0	0.971875	0	0	1.70409	0	1.03381	0	0
TSC22D1-AS1	56.1895	60.234	63.6605	39.2181	78.7218	72.3714	73.8147	67.3118	54.9058	40.3185	42.4396	40.9606
SLC7A11-AS1	0	3.61404	1.06101	1.15347	1.94375	2.81967	1.65876	1.70409	0	0	0	1.74301
BCL2L12	3139.44	3063.5	3336.87	3131.68	2916.6	2725.68	2750.22	2810.9	3677.61	3685.52	3402.09	3504.31
RPL34	10833.8	10355.4	10536.9	9581.91	9917.01	9845.34	9146.39	9098.16	8316.62	8591.97	8706.17	8198.23
KIAA0040	243.886	250.574	256.764	213.393	329.465	282.907	311.846	341.671	249.768	192.288	206.135	214.39
ALG9	664.71	625.229	657.825	692.084	646.297	752.851	763.858	710.608	690.091	692.65	648.719	705.046
PGAP3	387.349	333.696	391.512	411.79	508.29	488.742	527.485	517.193	424.174	421.793	416.601	407.863
ZNF112	107.597	115.649	90.1857	113.04	108.85	115.606	101.184	109.062	120.577	142.665	127.319	151.641
EHMT2	0	0	0	0	0	0.939889	0	0	0	0	0	0
PDE1B	112.379	114.445	114.589	130.343	47.6219	38.5354	61.374	61.3474	138.879	135.429	118.658	94.1223
PPM1L	571.459	708.352	601.591	599.806	609.365	626.906	623.693	611.77	685.784	568.594	662.577	671.057
ITGA6	744.81	832.434	777.719	780.902	897.04	929.55	992.766	968.778	846.195	953.17	904.223	956.91
VWF	0	1.20468	2.12202	2.30695	0	0	0	0	2.15317	0	1.73223	1.74301
GOLGA8J	1.19552	1.20468	0	6.92084	0.971875	2.81967	1.65876	2.55614	2.15317	1.03381	3.46445	0.871503
CDH7	75.3179	87.9417	66.8435	101.506	12.6344	19.7377	28.1989	27.2655	101.199	104.414	103.934	117.653
DNPEP	1220.63	1315.51	1358.09	1347.26	1123.49	1056.44	1035.06	1047.17	1242.38	1357.39	1236.81	1185.24
MPP2	1908.05	1943.15	1897.08	1925.15	1707.58	1741.61	1817.17	1853.2	2036.9	1995.25	1948.76	2028.86
CYP4B1	0	0	0	0	0	0	0	0	1.07658	0	0	0
POLDIP2	7077.49	6842.58	7041.91	7257.66	6443.53	6436.36	6232.78	6353.72	6871.84	7048.49	6704.59	6841.3
COLGALT1	5813.82	5558.4	5642.44	5706.24	5675.75	5516.21	5750.91	5790.51	5106.24	4988.12	5094.48	5114.85
LSM14A	246.278	260.211	246.154	249.15	258.519	275.387	256.278	269.247	268.07	223.302	222.591	248.378
RAI14	2469.95	2571.99	2427.59	2488.04	2559.92	2486.95	2532.09	2359.32	2371.72	2386.03	2490.94	2253.71
ERC2	111.184	133.72	146.419	140.724	126.344	131.584	146.8	100.542	152.875	145.767	148.972	149.898
KIR2DL3	0	0	0	0	0	0	0	0	0	0	0	0
ARID4A	503.315	471.03	487.003	409.483	547.165	543.256	551.537	514.637	561.977	557.222	556.045	601.337
OSTCP1	0	1.20468	1.06101	0	0.971875	0	0	2.55614	0	2.06761	0.866114	0.871503
TMEM41B	694.598	813.159	777.719	696.698	1008.81	958.687	967.885	921.915	804.209	781.558	872.176	861.045
ZNF517	121.943	121.673	131.565	99.1987	103.991	119.366	121.919	138.032	91.5097	98.2116	89.2097	92.3793
SIPA1L1	1004.24	1096.26	1129.97	1122.33	1145.84	1222.8	1212.55	1166.45	1080.89	1081.36	1164.06	1085.89
SLFNL1-AS1	26.3015	24.0936	31.8302	40.3716	32.0719	26.3169	24.052	42.6024	27.9912	23.7776	35.5107	26.1451
COG5	976.741	1086.62	1033.42	922.779	1135.15	1152.3	1166.11	1074.43	1137.95	1055.52	1148.47	1092.86
HKR1	347.897	355.381	385.146	371.419	479.134	526.338	520.02	457.549	418.791	411.455	440.852	447.081
PRR20B	0	0	0	0	0	0	0	0	0	0	0	0
DNAJA4	19.1284	19.2749	8.48806	11.5347	9.71875	10.3388	9.95254	8.52047	18.3019	10.3381	14.7239	18.3016
VAV2	1080.75	1160.11	1152.25	1063.5	1055.46	993.463	1052.48	1036.09	1021.68	977.981	873.043	1003.1
ADGRF3	5.97761	8.43276	11.6711	12.6882	19.4375	17.8579	22.3932	22.1532	9.68926	10.3381	16.4562	10.458
DDAH1	1575.7	1579.34	1453.58	1407.24	1609.42	1546.12	1540.16	1617.19	1332.81	1282.95	1326.02	1397.02
CNTN6	0	0	0	0	0	0	0	0	0	0	0	0
LOC101929901	0	0	0	0	0.971875	0	0	0	0	0	0	0
NUP62	4688.84	4657.29	4771.35	5021.07	4590.16	4759.6	4620.47	4695.63	5103.01	5052.21	4896.14	5001.55
RCHY1	1285.19	1314.31	1306.1	1198.46	1381.03	1277.31	1370.13	1302.78	1099.19	1028.64	1095.63	1045.8
EDN2	4.78209	0	0	1.15347	1.94375	2.81967	4.14689	4.26024	2.15317	0	0	1.74301
MIR151A	0	0	0	0	0	0	0	0	0	0	0	0
MIR135B	0	0	0	0	0	0	0	0	0	0	0	0
MIR133B	0	0	0	0	0	0	0	0	0	0	0	0
MGAM2	0	0	0	0	0	0	0	0	0	0	0	0
ATG13	2404.19	2511.76	2332.1	2288.49	2456.9	2384.5	2437.54	2566.37	2390.02	2541.1	2542.04	2528.23
RFXAP	676.665	709.557	623.873	523.677	612.281	526.338	578.077	578.54	443.553	435.233	480.693	419.193
USP28	1727.53	1802.2	1668.97	1625.24	1799.91	1876.02	1807.22	1871.1	2065.97	2055.21	2113.32	2104.68
CXCL1	25.106	3.61404	4.24403	0	3.8875	5.63933	2.48814	5.11228	3.22975	1.03381	0.866114	3.48601
GLE1	2107.71	2273.23	2155.97	2221.59	2061.35	2048.02	2024.51	2096.04	2230.68	2301.25	2291.74	2290.31
ENPEP	307.249	284.305	291.777	272.22	674.481	758.49	754.735	685.898	373.575	372.17	396.68	382.59
GNS	2139.98	2215.41	2176.13	2186.99	3541.51	3565	3462.66	3562.41	2432	2313.66	2477.95	2500.34
ENO3	82.491	53.0059	61.5385	48.4459	52.4812	57.3332	75.4735	84.3527	65.6717	70.2988	76.218	56.6477
GCLC	1621.13	1602.22	1534.22	1598.71	1818.38	1782.03	1664.56	1779.93	1527.67	1487.65	1520.9	1536.46
B4GALT1	1084.34	1136.01	1050.4	1158.09	1427.68	1257.57	1319.54	1410.99	1087.35	1064.82	1081.78	1014.43
MLNR	8.36865	19.2749	6.36605	3.46042	9.71875	17.8579	11.6113	23.0053	5.38292	4.13523	5.19668	7.84352
GFRA2	2.39104	6.0234	3.18302	3.46042	3.8875	5.63933	1.65876	1.70409	5.38292	14.4733	12.9917	6.97202
MIR4446	0	0	0	0	0	0	0	0	0	0	0	0
MIR4417	0	0	0	0	0	0	0	0	0	0	0	0
MIR548O2	0	0	0	0	0	0	0	0	0	0	0	0
MIR151B	0	0	0	0	0.971875	0	0	0	0	0	0	0
MIR550A3	0	0	0	0	0	0	0	0	0	0	0	0
STAG3L2	451.907	489.1	494.43	464.85	456.781	455.846	478.552	499.3	376.805	380.441	394.082	361.674
LINC00266-1	1.19552	1.20468	3.18302	0	2.91562	0	1.65876	3.40819	1.07658	0	0.866114	0
LINC00700	0	0	0	0	0	0	0	0	0	0	0	0
ANKS3	591.783	508.375	613.262	618.262	619.084	670.141	612.911	679.934	495.229	653.366	584.627	551.661
ZNF410	1279.21	1311.9	1280.64	1208.84	1545.28	1529.2	1528.55	1514.09	1306.97	1363.59	1306.1	1363.9
WWTR1-AS1	9.56418	9.63744	6.36605	4.6139	0.971875	7.51911	5.80565	8.52047	3.22975	11.3719	2.59834	3.48601
LOC100287944	0	0	0	1.15347	0	1.87978	0	0	1.07658	0	0	1.74301
LOC105378683	10.7597	4.81872	6.36605	8.07432	5.83125	15.0382	11.6113	11.9287	7.53609	11.3719	8.66114	6.97202
SPNS1	3606.89	3451.41	3625.46	3703.8	3632.87	3670.27	3567.99	3604.16	3361.1	3553.19	3272.18	3437.21
FAM156A	1.19552	0	1.06101	1.15347	0.971875	1.87978	2.48814	0.852047	3.22975	5.16903	0.866114	0.871503
C16orf72	1305.51	1333.58	1221.22	1198.46	1280.93	1311.15	1334.47	1322.38	1261.76	1200.25	1330.35	1144.28
DNAJB9	294.098	271.053	268.435	234.155	278.928	327.081	322.628	313.553	254.074	235.708	228.654	216.133
ATAD2	3355.83	3456.23	3299.73	3334.69	4085.76	3891.14	3910.52	3836.77	2831.42	2812.99	2876.36	2850.69
LOC339539	1.19552	0	0	0	0.971875	1.87978	0	3.40819	0	1.03381	1.73223	0
MUC20	7.17313	0	1.06101	0	1.94375	0.939889	3.31751	3.40819	1.07658	9.30426	1.73223	1.74301
GSK3A	4063.58	4067	4144.3	4229.79	4238.35	4221.98	4179.24	4357.37	4055.49	4196.22	4051.68	4347.06
MYH7B	15.5418	9.63744	7.42705	13.8417	11.6625	11.2787	12.4407	15.3369	12.919	14.4733	21.6528	10.458
MIR6733	0	1.20468	1.06101	1.15347	0	0	1.65876	0	0	0	0.866114	1.74301
CDV3	6934.03	6920.89	6718.3	6717.83	6289	6207.03	6268.44	6116	5464.74	5366.49	5706.82	5860.86
GAS7	196.066	209.614	214.324	213.393	154.528	188.918	154.264	146.552	252.997	188.153	194.876	169.943
LBP	2.39104	0	1.06101	2.30695	0	0.939889	0	0.852047	1.07658	2.06761	0.866114	2.61451
IL31RA	0	0	2.12202	0	1.94375	0	0	0	0	0	0	0
TMEM262	2.39104	0	1.06101	0	1.94375	1.87978	0	2.55614	0	0	0	0
GFOD1	186.501	189.135	212.202	224.927	268.237	206.776	208.174	230.905	250.844	197.457	224.323	208.289
CMPK1	2297.79	2388.88	2321.49	2060.1	2182.83	2294.27	2271.67	2203.39	1984.15	2049	2225.91	2097.71
APH1A	5318.88	5125.91	5275.33	5349.81	5478.46	5314.13	5225.92	5399.42	5248.35	5297.23	5042.51	5174.11
MED8	1477.67	1482.96	1482.23	1439.54	1526.81	1419.23	1445.61	1456.15	1403.87	1380.13	1510.5	1481.55
KIF5B	6149.76	6070.38	5914.06	5571.28	4958.5	5237.06	5210.16	5070.53	6994.57	6632.9	7001.66	6960.69
KIF2A	2767.63	2790.04	2770.29	2657.6	2371.37	2287.69	2505.55	2318.42	2464.3	2400.5	2503.07	2498.6
POLR2K	1867.41	1839.55	1991.51	1812.11	2162.42	2179.6	1996.31	1985.27	1914.17	2047.97	1897.66	1929.51
CDH18	4.78209	8.43276	2.12202	11.5347	3.8875	4.69944	3.31751	4.26024	18.3019	15.5071	14.7239	12.201
SZT2-AS1	0	0	0	0	0	0	0	0	0	0	0	0
MIR6735	0	0	0	0	0	0	0	0	0	0	0	0
DHRS1	282.143	307.193	273.74	287.215	378.059	366.557	377.367	351.044	333.741	348.393	323.06	355.573
ZNF600	3.58657	1.20468	9.54907	2.30695	1.94375	0.939889	8.29379	6.81638	4.30634	4.13523	0	1.74301
IZUMO1	11.9552	12.0468	7.42705	1.15347	13.6062	15.0382	6.63503	11.9287	19.3785	11.3719	12.9917	17.4301
KDM4A-AS1	39.4522	42.1638	48.8064	48.4459	42.7625	29.1366	33.1751	34.0819	65.6717	44.4537	48.5024	56.6477
CHODL	43.0388	51.8013	44.5623	51.9063	11.6625	14.0983	12.4407	19.5971	62.4419	59.9608	51.9668	63.6197
MFAP4	9.56418	10.8421	23.3422	25.3764	25.2687	20.6776	27.3695	44.3065	9.68926	17.5747	8.66114	13.0725
YY1AP1	2206.93	2070.85	1994.69	2007.04	2116.74	2066.82	2142.29	2168.46	2075.65	2067.61	2045.76	2122.98
XPO1	13935	14226.1	13439.8	12747	12947.3	12739.3	12658.8	12260.1	11725.1	11757.5	12810.7	12191.5
TATDN1	816.541	852.914	773.475	795.897	698.778	618.447	585.541	546.162	621.189	708.158	679.899	693.716
TARM1	0	0	0	0	0	0	0	0	0	0	0	0
BCAS1	5.97761	0	1.06101	3.46042	0.971875	0	2.48814	2.55614	2.15317	11.3719	3.46445	5.22902
MTBP	601.348	598.726	587.798	519.063	680.312	672.96	685.067	635.627	487.693	505.531	528.329	548.175
ATPAF1	3280.51	3430.93	3278.51	3267.79	3144.01	3216.3	3129.25	3255.67	3361.1	3427.07	3396.9	3401.47
C16orf58	964.786	1081.8	890.186	965.458	771.668	808.304	810.303	813.705	1298.36	1363.59	1293.97	1332.53
GABBR1	1.19552	1.20468	2.12202	3.46042	0.971875	1.87978	4.14689	2.55614	3.22975	2.06761	0	0.871503
NSD1	6373.33	7307.59	6229.18	6802.04	7201.59	7173.23	7158.37	6844.5	6001.96	5732.46	6142.48	6220.79
SOX17	0	0	0	0	0	0	0	0	0	2.06761	0	0
NDUFS7	4057.6	4046.52	4416.98	4505.47	4058.55	3967.27	4056.49	4278.98	4615.32	4754.48	4172.94	4601.53
DCTN3	2607.43	2614.16	2755.44	2768.34	3488.06	3258.59	3174.86	3454.2	2918.62	3153.11	2872.03	3044.16
DCAF10	910.988	949.288	927.321	868.566	1077.81	1046.1	1083.17	1112.77	1033.52	990.387	983.905	993.513
ASCC2	3056.95	2891.23	3080.11	3024.41	3194.55	3333.79	3274.39	3317.02	3243.75	3427.07	3373.51	3402.35
MXI1	1079.56	991.452	981.432	1034.67	1005.89	936.129	940.515	961.962	959.237	1061.72	1144.14	1104.19
SLC26A7	5.97761	4.81872	8.48806	5.76737	12.6344	15.9781	11.6113	10.2246	4.30634	4.13523	6.0628	6.10052
RGS3	59.7761	55.4153	59.4164	41.5251	43.7344	40.4152	32.3458	27.2655	52.7526	40.3185	38.109	45.3181
TNFRSF18	3.58657	4.81872	3.18302	2.30695	3.8875	0	0.829379	3.40819	2.15317	0	1.73223	1.74301
WFDC2	3.58657	0	9.54907	4.6139	6.80312	3.75956	5.80565	2.55614	5.38292	12.4057	9.52725	11.3295
LOC101929592	2.39104	0	0	0	0.971875	0.939889	0	0	0	0	0	1.74301
MIR6079	0	0	0	0	0	0	0	0	0	0	0	0
VEPH1	1.19552	3.61404	3.18302	1.15347	0.971875	3.75956	0	2.55614	1.07658	2.06761	1.73223	3.48601
TTC39B	88.4686	92.7604	88.0636	86.5105	96.2156	91.1692	92.061	85.2047	107.658	80.6369	72.7535	94.9938
SLC2A11	0	0	0	0	0	0	0	0	0	0	0	0
RSPO2	10.7597	3.61404	5.30504	3.46042	10.6906	4.69944	11.6113	14.4848	15.0722	17.5747	14.7239	12.201
RASGEF1A	540.376	489.1	446.684	423.325	785.275	760.37	765.517	729.353	482.31	443.503	515.338	448.824
TAMM41	260.624	228.889	231.3	234.155	206.037	227.453	193.245	192.563	221.776	250.181	221.725	208.289
CCDC24	88.4686	96.3744	97.6127	110.733	90.3843	95.8687	124.407	120.139	91.5097	95.1102	113.461	104.58
MFAP5	0	0	0	0	0	0	1.65876	0	1.07658	0	1.73223	0
METTL4	326.377	285.509	315.119	286.062	313.915	333.661	273.695	317.814	276.682	320.48	331.722	307.64
DLGAP1	13.1507	10.8421	35.0133	12.6882	2.91562	6.57922	4.14689	5.96433	13.9956	4.13523	5.19668	12.201
CPNE9	4.78209	0	2.12202	1.15347	7.775	0.939889	0	4.26024	2.15317	6.20284	6.92891	1.74301
EDF1	4924.35	4819.93	4977.19	4953.02	5184.95	5322.59	4953.05	5197.49	5003.96	5179.37	4656.23	4795.88
TBCC	883.491	825.206	832.891	863.952	865.94	820.523	848.454	844.379	724.541	682.312	670.372	671.929
TCF7	545.158	592.703	587.798	626.336	519.953	579.911	524.997	540.198	627.649	685.414	636.594	659.728
IRX2	0	0	0	3.46042	0	0	0	0	0	1.03381	0	0
SLC8A3	1.19552	3.61404	2.12202	6.92084	5.83125	7.51911	3.31751	5.11228	9.68926	14.4733	3.46445	13.944
ANTXR2	365.83	442.118	378.78	397.948	818.318	887.255	774.64	807.741	666.406	564.458	613.208	602.208
OLFM3	2.39104	3.61404	4.24403	0	0	0.939889	0	0	0	0	1.73223	1.74301
UBE2J2	3041.41	3026.16	3088.59	3187.05	2574.5	2500.1	2427.59	2474.35	3244.83	3519.08	3163.91	3332.63
MOGAT1	0	0	0	0	0	0	0	0.852047	0	0	0	0
TSR2	2970.87	2988.81	3069.5	3143.22	2894.24	2777.37	2785.05	2919.11	3070.42	3165.52	2896.28	3071.18
RPL13	51015.3	48670.3	50652.5	51553.4	49719.2	49776.5	47622.1	48932.2	51002.1	52917.5	47884.8	50022.5
PML	985.11	972.177	1092.84	1026.59	966.043	949.288	960.421	1081.25	1117.49	1141.32	1049.73	1146.03
SLC43A2	5.97761	3.61404	4.24403	4.6139	9.71875	2.81967	6.63503	3.40819	3.22975	4.13523	4.33057	5.22902
NAA15	6503.64	6599.24	6508.22	5976.15	5518.3	5448.54	5805.65	5543.42	5445.36	5192.81	5521.47	5477.39
PEX16	858.385	791.475	835.013	867.412	983.537	947.408	888.265	961.11	896.795	796.031	767.377	813.984
TRIM15	0	0	0	0	0	0	0	0	0	0	0	0
ERI3-IT1	1.19552	2.40936	10.6101	10.3813	2.91562	6.57922	4.14689	1.70409	6.45951	5.16903	7.79502	3.48601
SNORA110	0	0	0	0	0	0	0	0	0	0	0	0
SRPX	162.591	156.608	128.382	144.184	104.962	118.426	116.942	107.358	179.79	177.815	147.239	144.669
PNISR	2595.48	2812.93	2796.82	2821.4	2443.29	2513.26	2522.14	2447.93	2626.87	2832.63	2905.81	2687.71
MIR5584	0	0	0	0	0	0	0	0	0	0	0	0
SURF2	1305.51	1251.66	1184.08	1248.06	1195.41	1179.56	1177.72	1277.22	1332.81	1357.39	1277.52	1281.11
GANAB	17068.5	17061.9	17489.7	17808.5	19343.2	19448.2	19460.5	19905.5	17590.3	17515.8	17654.9	17600
CFAP298	716.118	684.258	778.78	814.353	848.447	872.217	860.066	787.292	764.375	731.935	793.36	757.336
SNORD145	0	0	0	0	0	0	0	0	0	0	0	0
PDGFRA	60.9716	39.7545	45.6233	32.2973	52.4812	80.8304	62.2034	68.1638	52.7526	57.8932	51.1007	59.2622
ME3	5.97761	6.0234	2.12202	3.46042	1.94375	2.81967	2.48814	3.40819	7.53609	6.20284	3.46445	0.871503
RUBCN	852.407	827.615	857.294	891.635	834.84	818.643	871.677	866.532	723.465	671.974	740.527	732.934
KIAA0355	406.477	454.164	501.857	442.934	573.406	568.633	566.466	580.244	560.901	543.782	547.384	549.918
SNORD160	3.58657	1.20468	3.18302	1.15347	3.8875	1.87978	3.31751	2.55614	4.30634	1.03381	2.59834	1.74301
SNORD55	109.988	118.059	125.199	115.347	136.062	137.224	130.212	103.098	101.199	77.5355	78.8163	81.0497
SNORD46	15.5418	27.7076	27.5862	28.8368	20.4094	25.377	20.7345	31.5258	19.3785	11.3719	21.6528	18.3016
SNORD38A	7.17313	8.43276	10.6101	21.916	3.8875	9.39889	11.6113	17.0409	9.68926	11.3719	3.46445	7.84352
SNORD38B	23.9104	9.63744	8.48806	14.9952	11.6625	15.9781	9.12317	12.7807	12.919	6.20284	8.66114	12.201
STS	282.143	283.1	279.045	234.155	175.909	159.781	167.535	205.343	261.61	249.147	312.667	332.914
ZNF133	327.573	299.965	324.668	296.443	280.872	245.311	253.79	270.951	381.111	372.17	393.216	373.003
KIAA0391	1179.98	1208.29	1273.21	1110.8	1063.23	1070.53	1049.99	1057.39	1192.86	1203.35	1301.77	1241.02
ALOX5	0	0	0	0	0	0	0	0	0	0	0	0
SMG6	1399.96	1660.05	1588.33	1508.74	1743.54	1666.42	1720.96	1699.83	1621.34	1591.03	1682.86	1667.18
PAX2	50.2119	48.1872	50.9284	58.8272	28.1844	23.4972	19.0757	16.1889	131.343	144.733	121.256	144.669
ARIH2	4784.48	4682.59	4697.08	4658.88	3760.18	3791.51	3783.63	3720.89	5478.74	5554.64	5911.23	5662.15
MTMR14	1609.17	1657.64	1687	1610.25	1359.65	1460.59	1365.99	1373.5	2018.6	2040.73	1895.92	1982.67
TMEM168	883.491	870.984	898.674	863.952	735.709	756.611	761.37	670.561	947.394	798.099	937.135	915.078
TMEM267	191.284	193.954	203.713	158.026	228.391	261.289	238.861	237.721	172.254	194.356	203.537	174.301
ARAP3	106.401	96.3744	70.0265	86.5105	85.525	65.7922	78.791	95.4293	82.897	66.1636	66.6908	69.7202
KLHL25	485.382	536.083	455.172	447.548	473.303	387.234	426.301	400.462	470.467	563.425	459.906	488.913
CDH24	323.986	348.153	360.743	414.097	517.037	515.059	518.362	531.678	569.513	565.492	527.463	516.801
ZNF350	111.184	95.1697	128.382	122.268	141.894	119.366	127.724	139.736	134.573	113.719	133.382	130.725
GNB4	2161.5	2288.89	2162.33	1988.59	1658.02	1847.82	1827.95	1723.69	1746.22	1621.01	1804.98	1708.15
TAF1	1191.94	1368.52	1362.33	1245.75	1419.91	1482.2	1541.82	1372.65	1337.12	1302.6	1438.61	1357.8
GRM2	15.5418	15.6608	9.54907	17.3021	8.74687	13.1584	9.95254	14.4848	12.919	11.3719	16.4562	20.0446
PRPF4	3655.91	3610.43	3618.04	3650.74	3382.12	3203.14	3276.05	3270.16	3630.24	3709.3	3602.17	3636.78
DHX8	2472.34	2799.68	2761.8	2706.05	2832.04	2673.04	2819.89	2872.25	2419.09	2576.25	2561.1	2567.45
TPM1	1450.17	1435.98	1502.39	1531.81	1638.58	1717.18	1677.83	1663.2	1779.59	1900.14	1672.47	1898.13
NME4	5591.46	5358.42	5548.01	5588.58	4315.12	4244.54	4180.07	4278.98	5147.15	5483.31	5069.36	5333.6
NPFF	23.9104	20.4796	10.6101	16.1486	20.4094	26.3169	28.1989	32.3778	16.1488	12.4057	14.7239	14.8155
LILRB3	3.58657	1.20468	2.12202	3.46042	1.94375	4.69944	3.31751	5.11228	2.15317	0	3.46445	5.22902
RTCA	1921.2	1840.75	1848.28	1846.71	1827.12	1862.86	1911.72	1839.57	2033.67	2130.68	2094.26	2130.82
HLA-G	0	0	0	0	0	0	0	0	0	0	0	0
SKAP1	2.39104	2.40936	1.06101	4.6139	6.80312	5.63933	6.63503	5.11228	9.68926	1.03381	6.92891	3.48601
SPTA1	0	0	9.54907	3.46042	0	0	19.9051	9.37252	15.0722	9.30426	11.2595	7.84352
PSMG1	2778.39	2922.55	3020.69	2892.91	2506.46	2425.85	2407.69	2324.39	3389.09	3462.22	3250.52	3257.68
AK2	11637.2	11142.1	11691.2	11353.6	12418.6	12130.2	12367.7	11944	8103.45	8461.71	8262.72	8009.11
ST8SIA3	0	0	0	0	0	0	0	0	0	0	0.866114	0
AZIN1	3492.12	3450.2	3514.06	3447.73	4061.46	4112.01	4122.01	4031.89	3791.73	3634.86	4060.34	3926.99
VILL	115.966	109.626	111.406	119.961	103.019	109.967	104.502	97.9855	148.569	171.612	178.419	127.239
ZNF593	1647.43	1570.9	1482.23	1504.13	928.14	951.168	906.511	894.65	1598.73	1687.17	1538.22	1553.02
VPS13B	673.079	690.282	693.899	666.708	957.296	935.189	932.222	841.823	932.322	822.91	828.005	871.503
CBLB	344.31	344.539	318.302	324.126	460.669	490.622	486.845	426.876	328.358	364.934	366.366	360.802
LTBP3	854.798	842.072	941.114	944.695	1131.26	1138.21	1200.94	1319.82	1157.33	1306.73	1180.51	1220.1
CBSL	1.19552	12.0468	15.9151	9.22779	5.83125	8.459	8.29379	7.66843	5.38292	12.4057	6.0628	6.10052
PLCH2	0	0	0	0	0	0	0	0.852047	1.07658	0	0	0
LOC110117498-PIK3R3	0	0	0	0	0	0	0	0	0	0	0	0
LOC101929626	1.19552	0	0	0	2.91562	0.939889	0.829379	0	0	1.03381	6.0628	0.871503
ITPRIP	364.634	380.679	356.499	355.27	460.669	471.824	466.94	457.549	430.634	451.773	394.082	478.455
MOK	424.41	407.182	406.366	437.167	360.565	357.158	371.562	389.386	275.606	261.553	285.818	262.322
LOC110117498	0	0	0	0	0	0	0	0	0	0	0	0
FCRL2	0	0	0	0	0	0	0	0	1.07658	0	0	0
PDPR	1291.16	1286.6	1296.55	1355.33	1516.12	1539.54	1685.3	1583.1	1463.08	1347.05	1416.1	1437.98
NUDT12	839.256	875.803	780.902	801.664	514.122	536.677	502.604	532.53	781.6	811.538	815.879	848.844
NKAIN2	21.5194	22.8889	21.2202	33.4507	102.047	78.9507	77.1322	108.21	52.7526	41.3523	47.6363	44.4466
MAGOHB	1319.86	1331.17	1354.91	1245.75	841.643	883.496	879.971	846.935	1050.75	1103.07	1109.49	1052.78
PARPBP	910.988	934.832	954.907	863.952	1086.56	981.244	994.425	980.707	877.416	976.947	976.976	884.575
NSUN4	1061.62	958.926	1063.13	1072.73	1112.8	1112.83	1107.22	1044.61	1007.68	1072.06	912.018	1038.83
ANKRD6	371.807	378.27	392.573	376.032	433.456	391.934	406.396	393.646	417.715	395.948	357.705	386.947
FAAHP1	32.2791	24.0936	36.0743	25.3764	37.9031	36.6557	38.1514	37.4901	35.5273	35.1494	30.314	30.5026
POU6F1	229.54	260.211	245.093	257.225	307.112	314.863	357.462	362.972	244.385	265.688	265.031	261.451
THRB	412.455	437.299	446.684	438.32	747.372	791.386	793.715	773.659	747.15	659.569	698.954	641.426
CD101	62.1671	38.5498	42.4403	39.2181	84.5531	74.2512	74.6441	89.465	53.8292	56.8594	51.1007	40.0891
C4A	0	0	0	0	0	0	0	0	0	0	0	0
YWHAQ	16497	16058.4	16203.7	15378.1	15247.7	15079.6	14722.3	14542.7	13858.9	14204.5	14202.5	14103.5
EBNA1BP2	5664.38	5594.54	5882.23	5579.35	4581.42	4624.25	4456.25	4661.55	5179.45	5357.19	5134.32	5192.41
CYB5R3	6179.65	5946.3	6309.81	6579.41	8151.11	7902.59	7759.67	8314.28	7678.2	7865.2	7180.95	7583.82
ATG4D	1115.42	1101.08	1092.84	1182.31	1078.78	1063.01	1110.54	1167.31	1181.01	1281.92	1190.04	1180.01
ZNF184	435.17	407.182	389.39	396.795	549.109	511.3	596.323	495.892	453.242	435.233	452.977	440.109
PITRM1	3581.78	3733.3	3804.77	3999.09	3555.12	3539.62	3577.94	3756.68	4338.64	4146.6	4173.8	4146.61
SLC35E1	1959.46	2073.25	2059.42	2188.14	2135.21	2139.19	2205.32	2145.46	2210.23	2094.49	2140.17	2215.36
CNTD2	2.39104	1.20468	2.12202	0	2.91562	8.459	7.46441	0	7.53609	1.03381	4.33057	0.871503
FGFR1	2399.41	2544.28	2479.58	2621.85	2323.75	2505.74	2440.86	2493.94	2865.87	3033.19	2853.84	2841.97
SYNPO2L	2.39104	0	0	3.46042	1.94375	0	3.31751	2.55614	4.30634	2.06761	1.73223	2.61451
TNIP3	2.39104	3.61404	6.36605	0	2.91562	2.81967	0	1.70409	2.15317	3.10142	0.866114	1.74301
FHIT	87.2731	97.5791	99.7347	111.887	92.3281	93.049	78.791	89.465	152.875	162.308	184.482	128.111
PFKFB1	13.1507	4.81872	9.54907	4.6139	10.6906	5.63933	12.4407	7.66843	4.30634	11.3719	10.3934	14.8155
POLD1	6737.96	6604.06	6757.56	7302.64	6887.68	6989.95	6991.66	7227.07	6974.11	7492	6862.22	6997.29
APC	1627.11	1737.15	1614.85	1576.8	1364.51	1451.19	1423.21	1460.41	1703.16	1576.56	1735.69	1713.37
LINC00441	1.19552	0	1.06101	1.15347	3.8875	5.63933	2.48814	1.70409	2.15317	2.06761	2.59834	1.74301
AKR1E2	1.19552	1.20468	4.24403	3.46042	0	0	1.65876	4.26024	1.07658	1.03381	3.46445	2.61451
MEG3	0	0	0	1.15347	0	0	1.65876	1.70409	1.07658	1.03381	0	0
PSD	29.888	39.7545	18.0371	27.6834	24.2969	24.4371	28.1989	20.4491	34.4507	29.9804	20.7867	22.6591
RNF8	2000.11	1947.97	1920.42	1775.2	1488.91	1538.6	1472.98	1449.33	1318.82	1330.51	1354.6	1352.57
LINC00853	5.97761	3.61404	1.06101	3.46042	8.74687	2.81967	0	4.26024	2.15317	4.13523	7.79502	4.35751
CD274	16.7373	6.0234	10.6101	4.6139	11.6625	9.39889	9.12317	5.11228	5.38292	5.16903	6.92891	1.74301
C17orf80	1463.32	1491.39	1406.9	1403.78	1199.29	1297.99	1235.77	1233.76	1267.14	1206.45	1293.11	1211.39
SNX17	4328.98	4042.91	4338.46	4132.9	4437.58	4429.7	4331.02	4473.25	4392.46	4764.81	4563.55	4389.76
WDR13	1831.54	1822.68	1846.15	2007.04	2011.78	1975.65	1929.96	1960.56	1952.92	2249.56	1983.4	2092.48
KRT85	0	0	0	0	0	0	0	0	0	0	0	0
LINC01389	8.36865	1.20468	4.24403	9.22779	13.6062	7.51911	5.80565	5.11228	11.8424	13.4395	6.92891	8.71503
KIR2DL4	0	0	0	0	0	0	0	0	0	0	0	0
PLA2G4A	692.207	732.446	718.302	659.787	230.334	255.65	228.909	267.543	709.469	698.853	683.364	711.146
PUS1	3159.76	3070.73	3018.57	3260.87	3407.39	3346	3404.6	3374.11	2778.66	2785.07	2684.95	2801.01
SKINT1L	0	1.20468	2.12202	0	0	0	1.65876	0	0	0	0	0
TP53TG3B	0	0	0	0	0	0	0	0	0	0	0	0
NXF2B	0	0	0	0	0	0	0	0	0	0	0	0
SMTNL2	115.966	118.059	137.931	162.64	113.709	106.207	136.847	111.618	159.335	154.037	144.641	145.541
KCNQ5	358.657	402.363	410.61	372.572	250.744	221.814	205.686	224.088	336.971	343.224	328.257	332.043
CHGA	0	0	0	0	0	0	0	0	0	0	0	0
MKRN1	3574.61	3540.56	3677.45	3683.04	4282.08	4311.27	4446.3	4438.32	3688.38	3764.09	3759.8	3735.26
DIS3L	1392.78	1273.35	1307.16	1220.38	1260.52	1224.68	1224.99	1261.88	1515.83	1425.62	1469.79	1441.47
SNAP47	2512.99	2441.89	2387.27	2539.95	1916.54	1964.37	1924.16	2021.91	2723.76	2963.92	2814.87	2819.31
FOPNL	132.703	128.901	146.419	130.343	113.709	144.743	130.212	105.654	115.195	113.719	129.051	130.725
UROS	1671.34	1601.02	1662.6	1614.86	1559.86	1465.29	1409.94	1578.84	2306.04	2305.39	2226.78	2370.49
MAP3K14-AS1	19.1284	2.40936	16.9761	12.6882	9.71875	14.0983	12.4407	18.745	21.5317	13.4395	6.0628	12.201
LINC00905	0	0	0	0	0	0	0	0	0	0	0	0
MACROD2-AS1	0	0	0	0	0	0	0	0	0	0	0	0
UPP1	329.964	343.334	304.509	347.196	275.041	259.409	227.25	261.579	317.592	315.311	332.588	281.495
KIAA1191	4791.65	4787.4	4741.64	4808.83	4980.86	4893.06	4927.34	5000.67	4182.53	4058.72	4154.75	4081.25
LOC101929721	0	0	0	0	0	0	0	0.852047	0	0	0	0
AGBL4-IT1	0	0	0	0	0	0	0	0	0	0	0	0
DMXL2	954.027	1075.78	998.408	963.151	1615.26	1497.24	1647.15	1586.51	814.974	837.383	928.474	877.603
C18orf63	0	0	0	0	0	0	0	0	0	0	0	0
ZFYVE27	1017.39	978.2	1167.11	1129.25	1199.29	1131.63	1175.23	1211.61	1046.44	992.454	985.637	1053.65
VEZT	1908.05	1917.85	1863.13	1814.41	2991.43	3092.23	2931.85	2917.41	2019.67	1836.04	1841.36	1816.21
ADPRH	32.2791	22.8889	27.5862	17.3021	28.1844	15.9781	45.6158	23.0053	40.9102	25.8452	45.904	28.7596
MIR4421	0	0	0	0	0	0.939889	0	0	0	0	0	0
PDK1	641.995	658.96	653.581	603.267	786.247	741.572	754.735	682.49	637.338	671.974	658.246	650.141
LINC01562	4.78209	1.20468	1.06101	0	4.85937	1.87978	0.829379	3.40819	1.07658	1.03381	2.59834	0
TRMT112	6058.91	5860.77	5926.79	6026.9	6090.74	6070.74	5847.95	6064.87	5999.81	6361.01	5716.35	5887.87
UBXN1	3395.28	3286.37	3311.41	3505.41	2897.16	3085.66	3038.01	3005.17	3122.1	3186.19	2962.97	3195.8
RPA2	3817.3	3675.48	3856.76	3898.74	4565.87	4476.69	4394.05	4326.7	3399.85	3459.12	3208.95	3389.27
ATP2A1	69.3403	79.5089	63.6605	61.1341	75.8062	94.9288	68.0091	91.1691	65.6717	64.096	73.6197	67.1057
MOV10	2046.73	1981.7	2180.37	2210.06	2280.02	2382.62	2483.16	2436.86	2767.9	2722.01	2570.63	2661.57
FLVCR1-AS1	44.2343	46.9825	44.5623	34.6042	31.1	15.0382	19.0757	20.4491	48.4463	52.7241	47.6363	64.4912
SAE1	10563.6	10202.4	10639.8	10445.9	10951.1	11175.3	10943.7	10751.1	9786.15	9868.72	9405.99	9633.59
SRRM2-AS1	31.0836	12.0468	18.0371	18.4556	24.2969	24.4371	26.5401	28.1176	18.3019	20.6761	32.9123	25.2736
PRDM10	524.834	598.726	564.456	558.281	592.843	616.567	570.613	546.162	438.17	502.43	434.789	533.36
C2orf27A	143.463	162.632	144.297	116.501	130.231	116.546	147.629	126.103	137.803	112.685	161.963	102.837
ZNF214	108.792	91.5557	116.711	88.8175	110.794	117.486	87.9141	103.95	71.0546	86.8398	70.1552	97.6083
GRHL3	14.3463	26.503	14.8541	13.8417	18.4656	15.0382	9.12317	11.9287	21.5317	26.879	15.59	21.7876
PRCP	2106.51	2005.79	2035.01	2038.19	2050.66	2026.4	1978.9	1986.12	1936.78	2071.75	2070.88	2116.88
UBOX5	208.021	171.065	190.981	200.704	138.978	174.819	165.046	148.256	239.002	237.776	212.198	253.607
PRC1	6350.61	6501.66	6743.77	6420.24	7564.1	7696.75	7641.9	7379.58	7213.12	7329.69	7226.85	7372.91
EHMT1	2363.55	2450.32	2386.21	2393.46	2567.69	2593.15	2558.63	2642.2	2630.1	2740.62	2627.79	2756.56
UBE3A	2202.15	2281.66	2162.33	2022.04	2048.71	2085.61	2211.12	2048.32	1759.14	1737.83	1773.8	1794.42
TRPC4AP	3500.49	3434.54	3335.81	3245.88	2671.68	2703.12	2686.36	2689.91	3340.64	3371.24	3322.41	3411.06
HDAC2	10575.6	10461.4	10518.8	9977.55	9911.18	9812.44	9832.29	9404.9	9953.02	9636.11	9782.75	9903.76
ARL13B	625.258	699.919	638.727	613.648	728.906	797.966	792.057	760.878	658.87	678.177	752.653	685.873
AMZ2	2442.45	2346.72	2500.8	2289.65	1786.31	1947.45	1810.53	1833.61	2119.79	2239.23	2156.62	2143.9
RBM15	865.558	910.738	896.552	837.422	650.184	582.731	665.991	702.939	706.239	652.332	716.276	735.548
AEN	2145.96	2157.58	2106.1	2153.54	1616.23	1563.98	1585.77	1760.33	2322.19	2397.4	2452.83	2369.62
CERK	3698.94	3741.74	3725.2	3815.69	3853.48	3800.91	3751.28	3816.32	3716.37	3686.55	3754.6	3765.76
MTHFSD	477.013	495.124	488.064	475.231	408.187	436.108	407.225	409.835	526.45	538.613	495.417	473.226
FNDC3B	450.712	514.399	493.369	502.915	727.934	745.332	758.882	736.169	478.004	450.74	479.827	488.913
RMND5B	1995.33	1953.99	2115.65	1983.97	2224.62	2211.56	2010.41	2162.5	1823.73	1931.15	1781.6	1928.64
C11orf1	230.736	220.457	244.032	224.927	273.097	257.53	243.837	251.354	231.466	213.998	234.717	196.088
PCED1A	1172.81	1049.28	1100.27	1133.86	809.572	884.435	863.383	879.313	1624.57	1759.54	1623.1	1559.99
C6orf106	3006.74	2896.05	3144.83	2879.07	2767.9	2847.86	2680.55	2810.05	2416.93	2524.56	2499.6	2554.37
DISC1	4.78209	4.81872	1.06101	4.6139	0	1.87978	0.829379	2.55614	5.38292	0	0.866114	2.61451
STAT4	32.2791	40.9591	47.7453	43.832	78.7218	58.2731	86.2554	63.9036	76.4375	75.4679	72.7535	83.6643
CACNA1B	60.9716	78.3042	60.4774	57.6737	44.7062	38.5354	40.6396	37.4901	44.14	34.1156	21.6528	24.4021
VARS2	10.7597	6.0234	8.48806	10.3813	8.74687	14.0983	8.29379	8.52047	11.8424	16.5409	13.8578	6.10052
PATZ1	2487.88	2414.18	2406.37	2629.92	2718.33	2689.96	2722.02	2801.53	1888.33	1825.7	1846.55	1859.79
CCL14	0	0	0	0	0	0	0	0	0	0	0	0
TXNDC12-AS1	1.19552	0	0	2.30695	0	0	0.829379	0	0	1.03381	0	0
POMT1	1848.28	1770.88	1855.7	1875.55	1061.29	1103.43	1138.74	1178.38	2104.72	2204.08	2077.81	2075.05
R3HCC1L	594.174	620.41	602.652	612.495	610.337	720.895	697.508	676.526	510.301	536.546	562.108	535.974
MAP3K7	2050.32	2126.26	2109.28	1955.14	2293.62	2235.06	2300.7	2149.72	1951.85	1871.19	1986	2047.16
DNAH14	719.704	627.638	755.438	637.871	501.487	469.005	475.234	470.33	777.294	758.814	837.532	822.699
DDT	7.17313	7.22808	1.06101	4.6139	1.94375	4.69944	3.31751	4.26024	2.15317	3.10142	4.33057	0
IGFBP2	3029.45	2893.64	3028.12	3132.83	2764.98	2625.11	2642.4	2643.9	2484.76	2687.9	2653.77	2838.48
RCBTB2	144.658	184.316	200.53	163.793	283.787	297.005	277.013	270.951	176.56	209.863	135.114	167.329
PRR4	0	0	0	0	0	0	0	0	0	0	0	0
SHISAL2A	0	0	0	0	0.971875	0	0.829379	0	0	0	0	0
TSGA10	94.4462	104.807	109.284	95.7383	106.906	121.246	125.236	90.317	81.8204	99.2454	93.5403	94.1223
WRB	865.558	855.323	840.318	813.199	740.568	781.988	699.166	675.674	957.084	1005.89	974.378	990.899
EPB41L2	5129.98	5472.86	5336.87	5297.91	5494.98	5639.33	5709.44	5486.33	4838.17	5009.83	4874.49	4951.01
FAM156B	8.36865	18.0702	13.7931	9.22779	7.775	12.2186	15.7582	16.1889	7.53609	12.4057	9.52725	12.201
CYP3A5	5.97761	8.43276	9.54907	9.22779	11.6625	16.918	9.95254	9.37252	10.7658	8.27045	12.9917	20.0446
SLC9A5	164.982	160.222	172.944	192.63	138.006	149.442	155.094	135.476	221.776	206.761	221.725	176.915
AZIN2	153.027	142.152	145.358	136.11	176.881	187.978	172.511	139.736	103.352	86.8398	97.8708	99.3513
MIR1273F	0	0	0	0	0	0	0	0.852047	0	0	0.866114	0
MIR5095	0	0	0	0	0	0	0	0	0	0	0	0
MIR1273G	0	0	0	0	0	0	0	0	0	0	0	0
FAM131B	27.497	31.3217	31.8302	21.916	8.74687	8.459	9.95254	10.2246	23.6849	22.7437	12.9917	30.5026
TMEM177	1762.2	1666.07	1751.72	1838.64	1529.73	1525.44	1350.23	1387.13	1473.84	1533.14	1367.59	1483.3
BAG1	1992.94	2017.84	2168.7	2022.04	2478.28	2464.39	2401.88	2395.96	1905.55	2012.82	1961.75	1996.61
IL1A	15.5418	0	1.06101	1.15347	13.6062	0	0	1.70409	0	0	0.866114	2.61451
RPL19	29033.3	27251.1	28262.1	28074.4	25789.7	25330	24669.9	24650.6	24949.8	25397.5	25047.1	24606
GSTM1	3.58657	2.40936	0	2.30695	6.80312	2.81967	1.65876	6.81638	5.38292	2.06761	1.73223	3.48601
HBG1	1.19552	0	81.6976	87.664	0	0	98.6961	90.317	68.9014	36.1832	34.6445	36.6031
HBA1	2.39104	1.20468	14.8541	35.7577	4.85937	1.87978	24.052	31.5258	20.4551	6.20284	5.19668	9.58653
GDF5	1.19552	1.20468	0	0	1.94375	0	0.829379	0.852047	1.07658	0	1.73223	0
SLC1A7	3.58657	10.8421	3.18302	0	3.8875	5.63933	4.14689	0	2.15317	5.16903	6.0628	5.22902
IDH3B	4611.13	4434.43	4557.03	4520.46	3213.02	3127.01	3014.79	2997.5	4616.39	4591.14	4356.55	4494.34
KDM6A	1386.81	1510.67	1442.97	1472.99	2405.39	2489.77	2392.76	2353.36	1436.16	1515.56	1494.05	1468.48
LINC01197	1.19552	7.22808	3.18302	5.76737	7.775	4.69944	6.63503	9.37252	11.8424	5.16903	9.52725	10.458
LINC01260	3.58657	4.81872	3.18302	1.15347	0	0.939889	2.48814	3.40819	4.30634	3.10142	4.33057	3.48601
LOC100507564	10.7597	9.63744	10.6101	6.92084	21.3812	8.459	14.0994	9.37252	12.919	14.4733	19.0545	14.8155
GPM6A	240.3	240.936	227.056	216.853	105.934	104.328	140.994	105.654	163.641	167.477	163.695	176.044
CAPN14	1.19552	2.40936	3.18302	2.30695	2.91562	1.87978	1.65876	1.70409	1.07658	1.03381	4.33057	0
LINC01771	1.19552	0	2.12202	2.30695	0.971875	0	0	0	0	2.06761	0.866114	0.871503
SLC25A3P1	0	0	0	0	0	0	0	0	0	0	0	0
XPNPEP1	2021.63	2062.41	2037.13	2079.71	2756.24	2768.91	2611.71	2819.43	2032.59	2186.5	2296.93	2255.45
TNRC6A	2363.55	2629.82	2431.83	2485.74	2391.78	2426.79	2536.24	2477.75	2551.51	2449.09	2548.11	2623.22
NDC1	4581.24	4629.59	4324.67	4173.27	4003.15	4099.8	4140.26	4082.16	3766.97	3785.8	4075.06	3901.72
GPR45	15.5418	4.81872	7.42705	6.92084	5.83125	8.459	8.29379	10.2246	5.38292	5.16903	4.33057	8.71503
NXPH2	21.5194	30.117	20.1591	12.6882	6.80312	10.3388	4.14689	5.11228	11.8424	12.4057	29.4479	19.1731
YIPF1	584.61	622.82	579.31	527.138	653.1	711.496	603.788	630.515	663.176	659.569	588.957	584.778
NR2F1-AS1	156.613	155.404	166.578	141.877	211.869	236.852	264.572	228.349	138.879	142.665	152.436	129.854
LINC01482	0	0	0	0	0	0	0	0	0	0	0	0
HSPB11	987.501	942.06	969.761	1005.83	1026.3	1150.42	1178.55	1029.27	951.701	1002.79	920.679	923.793
CLDN2	3.58657	3.61404	0	4.6139	0.971875	5.63933	0	1.70409	0	1.03381	0.866114	2.61451
CLCN2	314.422	310.808	286.472	319.512	207.009	189.858	208.174	207.9	236.849	289.466	282.353	261.451
PGPEP1	196.066	284.305	207.958	192.63	356.678	338.36	388.979	350.192	194.862	204.694	198.34	191.731
SLC30A6	1163.24	1158.9	1129.97	1174.24	1197.35	1236.89	1158.64	1144.3	997.994	903.547	1008.16	1007.46
NOS1AP	131.507	168.655	175.066	153.412	195.347	220.874	196.563	206.195	190.555	204.694	201.804	197.831
NAGLU	1230.19	1339.6	1205.3	1251.52	1255.66	1259.45	1240.75	1321.53	1411.4	1542.44	1503.57	1438.85
TCEANC2	801	790.27	815.915	746.298	1234.28	1258.51	1188.5	1231.21	482.31	484.855	561.242	538.589
MIR4781	0	1.20468	0	0	0	0	0	0	0	0	0	0
NAT9	1358.11	1329.97	1370.82	1363.41	1204.15	1147.6	1209.23	1241.43	1263.91	1262.28	1246.34	1200.93
RPS6KC1	616.889	556.562	645.093	562.895	522.869	485.923	543.243	560.647	820.357	866.33	885.168	826.185
RTEL1	74.1224	92.7604	57.2944	88.8175	58.3125	60.1529	63.0328	49.4188	66.7482	77.5355	70.1552	73.2062
SPEF2	45.4298	61.4387	42.4403	54.2133	52.4812	46.9944	49.7627	51.9749	43.0634	57.8932	47.6363	52.2902
RNF145	2417.35	2279.26	2319.36	2235.43	2904.93	2730.38	2815.74	2664.35	1836.65	1692.34	1812.78	1824.06
TTC23L	7.17313	7.22808	6.36605	5.76737	8.74687	11.2787	8.29379	13.6328	6.45951	7.23665	8.66114	7.84352
ZMAT2	3138.25	3034.59	3114.06	3197.43	2626.98	2603.49	2441.69	2649.87	3100.56	2869.85	2841.72	2932.61
MROH7	0	0	0	0	0	0	0	0	0	0	0	0
NOC4L	3097.6	2902.07	3121.48	3295.47	3505.55	3438.11	3359.81	3588.82	2612.87	2778.87	2566.29	2660.7
SLC30A5	2559.61	2523.81	2536.87	2356.55	2564.78	2578.12	2547.85	2493.09	2232.84	2253.7	2311.66	2258.06
TMEM106C	4394.74	4257.34	4581.43	4480.09	5603.83	5539.71	5531.13	5454.81	4066.26	4269.62	3963.34	3974.92
XYLT2	888.273	844.481	941.114	930.853	943.69	932.37	923.099	973.89	864.497	889.074	893.829	870.631
ALG8	2258.34	2168.42	2378.78	2313.87	2026.36	1930.53	2032.81	1920.52	2448.15	2384.99	2323.78	2379.2
C17orf75	870.34	914.352	905.04	816.659	851.362	935.189	787.08	835.859	917.25	880.803	909.419	924.664
UBL5	3816.11	3834.5	3871.62	4023.32	4349.14	4307.51	4110.4	4222.75	4302.03	4383.34	3952.08	4198.9
MMP28	0	0	0	0	0	0	0	0.852047	0	0	0	0
CGB2	1.19552	0	1.06101	0	8.74687	9.39889	3.31751	0	0	0	0	0.871503
ABCG4	52.603	54.2106	60.4774	49.5994	38.875	49.8141	50.5921	46.8626	50.5995	44.4537	53.699	67.9772
KDELC1	509.292	461.393	472.148	445.241	612.281	609.988	549.049	613.474	317.592	282.229	316.998	318.098
WDR18	4026.52	3807.99	3992.57	4168.65	3243.15	3376.08	3137.54	3241.19	3647.47	3859.2	3570.99	3764.02
ASB9	5.97761	0	2.12202	3.46042	7.775	0.939889	7.46441	5.11228	10.7658	8.27045	7.79502	3.48601
IFIH1	83.6865	50.5966	54.1114	40.3716	22.3531	12.2186	14.9288	17.0409	25.838	21.7099	31.1801	23.5306
ASPSCR1	1132.16	1257.69	1183.02	1196.15	1020.47	979.364	920.61	898.91	1218.69	1219.89	1054.06	1152.13
PRRG3	0	0	0	0	0	0	0	0	0	0	0	0.871503
PRRG4	248.669	278.281	227.056	249.15	505.375	477.464	534.12	455.845	343.43	294.635	311.801	360.802
NOD2	9.56418	16.8655	10.6101	9.22779	1.94375	2.81967	4.97627	2.55614	16.1488	9.30426	1.73223	9.58653
TTLL6	2.39104	4.81872	5.30504	3.46042	1.94375	2.81967	2.48814	4.26024	4.30634	6.20284	6.0628	12.201
HEXDC	514.074	516.808	516.711	592.886	498.572	493.442	481.04	437.952	532.909	532.41	552.581	603.08
CLEC18C	0	0	0	0	0.971875	1.87978	1.65876	0.852047	0	1.03381	0.866114	0
INO80E	2612.22	2532.24	2554.91	2497.27	2621.15	2422.09	2571.9	2646.46	2521.36	2647.58	2380.95	2428.88
VWA3A	2.39104	4.81872	2.12202	3.46042	7.775	1.87978	2.48814	5.11228	5.38292	4.13523	2.59834	8.71503
LOC100507634	27.497	48.1872	49.8674	65.748	45.6781	47.9343	71.3266	51.1228	34.4507	35.1494	45.904	39.2176
MIR4422HG	0	0	0	0	0	0	0	0	0	0	0	0
MIR4422	0	0	0	0	0	0	0	0	0	0	0	0
LOC101929935	0	1.20468	1.06101	1.15347	4.85937	2.81967	0.829379	0.852047	0	0	1.73223	0.871503
FYB2	1.19552	6.0234	1.06101	1.15347	5.83125	2.81967	2.48814	3.40819	0	0	2.59834	1.74301
CUL2	2020.43	2081.69	2063.66	1861.71	1532.65	1625.07	1629.73	1600.15	1822.66	1811.23	1954.82	1791.81
A1CF	1.19552	7.22808	1.06101	3.46042	0	0	1.65876	5.11228	4.30634	2.06761	1.73223	1.74301
C8orf58	121.943	106.012	87.0026	93.4314	119.541	132.524	127.724	122.695	108.735	128.192	129.051	115.038
FAM107B	830.888	792.68	804.244	731.302	831.925	849.66	847.625	839.267	869.88	772.254	883.436	874.117
PAX6	963.591	933.627	947.48	960.844	1004.92	1001.92	899.047	915.951	1159.48	1072.06	1071.38	1154.74
DAB1-AS1	0	0	0	0	0	0	0	0	0	0	0	0
PXK	811.759	843.276	781.963	747.451	734.737	776.348	660.185	765.139	903.254	1015.2	971.78	922.921
RAP1GAP	196.066	191.544	199.469	198.397	172.994	161.661	169.193	149.108	228.236	220.201	166.294	190.859
TGM3	1.19552	0	1.06101	2.30695	0	0.939889	0.829379	0	1.07658	0	0	0.871503
DNMT3A	509.292	598.726	580.371	583.658	617.14	723.714	725.706	719.128	592.121	615.115	639.192	636.197
LINC01358	0	0	0	0	0	0	0	0	0	0	0	0
HSD52	0	0	0	0	0	0	0	0.852047	0	1.03381	0	0
IKBKE	149.44	96.3744	140.053	166.1	162.303	159.781	182.463	162.741	233.619	219.167	230.386	194.345
MRPS18A	1874.58	1802.2	1934.22	1910.15	1680.37	1657.96	1581.63	1592.48	1669.78	1795.72	1669.87	1646.27
RSPH9	4.78209	9.63744	9.54907	14.9952	13.6062	17.8579	18.2463	9.37252	17.2254	10.3381	12.1256	10.458
SLC13A3	179.328	154.199	183.554	206.472	177.853	202.076	204.857	207.9	159.335	207.795	180.152	171.686
FCMR	3.58657	6.0234	12.7321	0	0	1.87978	0	0	24.7614	3.10142	4.33057	6.10052
LYZL4	0	0	0	0	0	0	0	0	0	0	0	0
KCNH8	0	0	1.06101	0	0	0.939889	0	1.70409	8.61268	0	2.59834	0.871503
TMEM182	181.719	152.994	180.371	145.338	169.106	170.12	162.558	162.741	197.015	156.105	183.616	185.63
ZNF513	381.371	412.001	414.854	477.538	522.869	514.119	564.807	575.984	568.437	612.014	614.075	590.879
RFTN2	10.7597	19.2749	16.9761	16.1486	15.55	14.0983	12.4407	16.1889	13.9956	20.6761	15.59	17.4301
NCR3	0	0	0	0	0	0	0	0	0	0	0	0
TSACC	68.1448	59.0293	51.9894	63.4411	50.5375	48.8742	56.3978	46.0106	77.5141	98.2116	73.6197	89.7648
RIOX2	1942.72	2133.49	2085.94	2055.49	2056.49	1935.23	1941.58	1956.3	1945.39	1996.28	2002.45	2044.55
TMEM125	0	1.20468	1.06101	0	0	0.939889	0	5.96433	0	1.03381	0.866114	0
WDR64	0	0	2.12202	0	3.8875	0	0.829379	2.55614	2.15317	4.13523	3.46445	6.97202
ZGPAT	951.635	913.148	978.249	966.611	740.568	772.589	719.071	749.802	957.084	1084.46	968.315	1017.04
NT5C1A	47.8209	32.5264	37.1353	26.5299	42.7625	58.2731	48.9333	54.531	43.0634	53.7579	60.628	43.5751
GABPB2	205.63	172.269	197.347	170.714	185.628	173.879	167.535	178.93	214.24	243.978	234.717	230.948
MIR4711	0	0	0	0	0	0	0	0	0	0	0	0
LOC101926944	0	0	0	0	0	0	1.65876	0	1.07658	0	0	0
MYADM	583.415	585.475	616.446	651.713	688.087	752.851	703.313	682.49	807.438	730.901	757.849	814.855
ZNF302	815.346	717.989	707.692	671.322	916.478	968.086	919.781	865.68	617.959	601.675	657.38	587.393
PRPF40A	6757.09	7132.91	6667.37	6332.57	5889.56	5997.43	5836.34	5511.04	5885.69	5754.17	6002.17	5682.2
LINC01748	19.1284	4.81872	5.30504	11.5347	3.8875	4.69944	0.829379	6.81638	1.07658	0	1.73223	2.61451
LOC101926964	1.19552	0	0	4.6139	0	0	0	0	1.07658	1.03381	0	0
NFIA-AS2	0	0	0	0	0	0	0	0	0	1.03381	0	0
CPA5	0	1.20468	3.18302	0	0.971875	2.81967	2.48814	0.852047	1.07658	1.03381	4.33057	1.74301
PLA2G2D	0	0	0	0	0	0	0	0	0	1.03381	0	0
MED21	1018.58	1008.32	1015.38	956.23	688.087	704.917	641.939	684.194	846.195	824.978	839.264	841.872
NFIA-AS1	0	0	0	0	0	0	0	0	0	0	0	0
MGC34796	0	0	0	0	0	0	0	0	0	0	0	0
POLI	175.742	186.725	167.639	177.635	211.869	231.213	192.416	220.68	202.398	189.187	213.064	196.96
TM2D1	679.056	666.188	697.082	642.485	1070.03	1004.74	1015.99	961.962	526.45	517.937	553.447	534.231
PLRG1	3237.47	3024.95	3131.03	3136.3	3166.37	3111.97	2978.3	3184.1	2928.31	2812.99	2866.84	2849.81
C4BPA	1.19552	0	0	0	0	0	0	0	0	0	0	0.871503
CA6	0	0	0	0	0	0	0	0	0	0	0	0
TSPO	2205.74	2076.87	2097.61	2174.3	2645.44	2549.92	2431.74	2485.42	2044.43	2062.44	1983.4	1911.21
PSMA6	5027.17	4913.89	5076.92	4959.94	5091.65	5225.78	4813.71	4867.75	4893.08	4937.46	4552.29	4995.45
MIR3116-1	0	0	0	0	0	0	0	0	0	0	0	0
MIR3116-2	0	0	0	0	0	0	0	0	0	0	0	0
TNFSF13B	4.78209	9.63744	4.24403	2.30695	6.80312	6.57922	3.31751	2.55614	8.61268	1.03381	0	0
B3GALT4	0	0	0	0	0	0	0	0	0	0	0	0
B4GALT2	2807.09	2723.78	2828.65	2883.68	2529.79	2518.9	2568.59	2657.54	2570.88	2759.23	2478.82	2767.89
B4GALT3	2869.25	2788.84	2845.62	2853.69	2576.44	2583.75	2599.27	2699.29	2744.21	2791.28	2737.79	2790.55
B4GALT4	482.991	509.58	520.955	501.761	612.281	610.928	623.693	587.061	429.557	487.957	524.865	519.416
MRPL40	1866.21	1621.5	1736.87	1711.76	1373.26	1303.63	1205.92	1174.97	1865.72	1884.63	1953.09	1769.15
GALNT4	44.2343	27.7076	24.4032	14.9952	28.1844	40.4152	34.0045	34.0819	23.6849	36.1832	19.0545	28.7596
HYAL2	1618.74	1537.17	1593.63	1642.55	1346.05	1300.81	1316.22	1359.87	1881.87	2022.13	1843.96	1953.91
JRKL	248.669	228.889	251.459	253.764	249.772	286.666	259.596	259.022	232.542	250.181	241.646	282.367
KRT36	0	0	0	0	0	0	0	0	0	0	0	0
SRSF9	9974.24	9783.21	10133.7	9921.03	12462.3	12221.4	12119.7	12716	7875.22	8143.29	7814.08	8226.99
KRT37	0	0	0	0	0	0	0	0	0	0	0	0
SYK	949.244	1155.29	1107.69	1189.23	1683.29	1771.69	1839.56	1693.02	1008.76	963.508	922.411	922.05
STX10	1725.14	1745.58	1915.12	1795.96	1865.03	1788.61	1719.3	1761.18	1636.41	1756.44	1544.28	1647.14
SUV39H1	1745.46	1567.29	1754.91	1677.15	1698.84	1742.55	1720.13	1684.5	1422.17	1493.85	1462	1563.48
STXBP1	1067.6	1058.91	1080.11	995.448	1134.18	1178.62	1195.13	1170.71	1227.31	1274.68	1272.32	1341.24
ARR3	5.97761	6.0234	3.18302	2.30695	12.6344	2.81967	8.29379	5.96433	13.9956	5.16903	4.33057	6.10052
VAMP8	460.276	413.205	424.403	429.092	1203.18	1152.3	1181.86	1116.18	113.041	128.192	103.934	101.966
RPS6KB1	1967.83	2051.57	1950.13	1918.23	2060.37	2191.82	2107.45	1978.45	1780.67	1807.09	1902.85	1862.4
EIF4G3	5464.73	5721.03	5624.4	5613.96	4899.22	5067.88	4836.11	4787.65	7484.42	7375.18	7426.06	7469.65
PGLYRP4	0	0	0	0	0	0	1.65876	0	0	0	0	0
CHRNA10	11.9552	28.9123	29.7082	27.6834	27.2125	39.4753	43.9571	22.1532	33.3741	25.8452	20.7867	30.5026
NUP107	4019.34	4081.46	4018.04	3647.28	4772.88	4989.87	4691.8	4747.61	3701.3	3707.23	3913.97	3879.93
LPAR5	2.39104	4.81872	6.36605	3.46042	5.83125	2.81967	6.63503	1.70409	4.30634	0	6.0628	11.3295
GSDMB	40.6477	33.731	25.4642	40.3716	51.5094	59.213	83.7673	78.3884	72.1312	51.6903	51.9668	47.9326
TRPC7	0	0	0	1.15347	5.83125	3.75956	1.65876	2.55614	0	1.03381	2.59834	0
PBK	1261.28	1269.73	1246.68	1283.82	1472.39	1367.54	1355.2	1363.28	1303.74	1301.56	1464.6	1383.07
LINC01739	0	0	0	0	0	0	0	0	0	0	0	0
LINC00466	1.19552	3.61404	0	2.30695	0	1.87978	0	0.852047	0	0	0	0
LINC00623	179.328	179.497	184.615	214.546	238.109	233.092	238.032	270.099	207.781	225.37	243.378	241.406
KMT2E-AS1	66.9492	54.2106	80.6366	69.2084	65.1156	48.8742	60.5446	65.6077	57.059	86.8398	55.4313	49.6757
EFCAB1	1.19552	1.20468	0	1.15347	0.971875	0	0	1.70409	2.15317	2.06761	0.866114	0
MIR6068	0	0	0	0	0	0	0	0	0	0	0	0
SUPT7L	1432.24	1352.86	1431.3	1340.34	1376.17	1390.1	1461.37	1374.35	1332.81	1391.5	1482.79	1367.39
PXYLP1	656.342	624.024	642.971	630.95	548.137	562.993	529.973	563.203	510.301	499.329	569.037	521.159
SLC25A17	1975	1944.35	2004.24	1876.7	1754.23	1779.21	1720.13	1669.16	1907.71	1930.12	1944.43	1884.19
LRRC3B	0	0	0	0	0	0	0	0	0	0	0	0
ITGB3BP	1668.95	1570.9	1753.85	1579.11	1918.48	1865.68	1838.73	1793.56	1402.79	1436.99	1370.19	1417.93
SP140L	46.6254	59.0293	39.2573	54.2133	88.4406	81.7703	69.6678	77.5363	9.68926	6.20284	6.92891	5.22902
TPRA1	1521.9	1488.98	1613.79	1607.94	1515.15	1337.46	1479.61	1418.66	1501.84	1635.48	1652.54	1565.22
TRAT1	0	0	1.06101	0	0	0	0	0	0	0	0	0.871503
TLX2	27.497	26.503	26.5252	19.6091	6.80312	3.75956	7.46441	1.70409	2.15317	4.13523	6.0628	1.74301
ICOSLG	39.4522	60.234	20.1591	47.2924	53.4531	43.2349	41.4689	47.7147	64.5951	41.3523	51.9668	54.9047
GPRIN2	9.56418	0	1.06101	2.30695	3.8875	2.81967	1.65876	4.26024	2.15317	4.13523	0	0.871503
CCDC144A	3.58657	3.61404	5.30504	1.15347	2.91562	3.75956	2.48814	3.40819	1.07658	7.23665	3.46445	1.74301
DOCK4	729.268	787.861	685.411	709.386	1064.2	1111.89	1058.29	1030.13	892.489	891.141	912.018	881.961
ROR1-AS1	0	0	0	0	0.971875	0	0	0	0	1.03381	0	0
PIGN	688.621	701.124	646.154	708.233	650.184	706.796	749.758	681.638	767.605	618.216	766.511	677.158
PPP1R8	3044.99	2820.16	2911.41	2947.13	3431.69	3236.04	3320.83	3271.86	2345.88	2365.35	2328.98	2398.38
ZNF770	1500.38	1504.65	1451.46	1316.11	1283.85	1310.21	1439.8	1254.21	1305.9	1250.91	1385.78	1210.52
SLC43A3	41.8433	51.8013	65.7825	103.813	59.2843	44.1748	93.7198	84.3527	47.3697	13.4395	23.3851	24.4021
MIR4794	0	0	0	0	0	0	0	0	0	0	0	0
RAB5A	1168.02	1109.51	1225.46	1101.57	1150.7	1192.72	1200.11	1162.19	1389.87	1393.57	1441.21	1446.69
NMU	417.237	366.223	373.475	427.939	463.584	381.595	408.884	459.254	391.877	373.204	390.617	382.59
HCLS1	59.7761	36.1404	23.3422	24.223	41.7906	36.6557	19.9051	23.8573	68.9014	6.20284	6.0628	6.97202
MTR	3605.69	4182.65	3720.95	3722.26	2798.03	2947.49	2968.35	3006.88	4502.28	4226.2	4696.07	4706.11
TMED4	2862.08	2690.05	2723.61	2905.6	2758.18	2828.13	2892.87	2775.97	2971.37	3043.53	3062.58	3005.81
U2SURP	7984.89	7877.4	8024.4	7663.68	8384.36	8504.12	8403.27	8199.25	5316.17	5485.38	5704.22	5601.15
TAB2	2510.6	2485.26	2548.54	2548.02	2558.95	2574.36	2515.51	2566.37	2435.23	2441.85	2401.73	2531.72
LINC01359	0	0	3.18302	0	1.94375	0	2.48814	5.11228	2.15317	1.03381	1.73223	0
MIR3671	2.39104	1.20468	0	1.15347	2.91562	0.939889	2.48814	0	0	0	0.866114	0.871503
GABRQ	11.9552	7.22808	12.7321	9.22779	3.8875	5.63933	9.12317	5.11228	1.07658	2.06761	2.59834	3.48601
LRP1B	155.418	189.135	184.615	181.095	388.75	386.294	403.907	356.156	199.168	175.747	196.608	215.261
FAHD1	1588.85	1503.44	1481.17	1538.73	1327.58	1317.72	1224.16	1268.7	1510.45	1519.7	1448.14	1532.97
SUCO	1606.78	1756.42	1543.77	1514.51	1686.2	1707.78	1740.87	1642.75	1568.58	1548.64	1593.65	1520.77
TLE4	4454.51	4480.21	4362.86	4433.95	5251.04	5294.39	5255.77	5251.17	4253.59	4176.58	4371.28	4464.71
SPRY3	5.97761	3.61404	0	5.76737	7.775	4.69944	1.65876	4.26024	4.30634	4.13523	2.59834	1.74301
GLYAT	0	0	0	0	0	1.87978	0	0	0	0	0	0
DIS3	7313.01	7196.76	6971.88	6798.57	6454.22	6389.37	6361.33	6187.57	5739.27	5831.7	6062.8	5948.01
COMMD9	1262.47	1167.34	1254.11	1184.62	1248.86	1246.29	1160.3	1230.36	994.764	1042.08	1097.37	1075.43
USP4	1047.28	1167.34	1093.9	1091.19	1195.41	1244.41	1129.61	1230.36	1250.99	1125.82	1158.86	1200.06
TRPC1	302.467	293.942	271.618	224.927	387.778	393.813	421.324	391.09	339.124	311.176	346.445	338.143
LUC7L2	2741.33	2691.26	2854.11	2967.89	2537.56	2423.03	2548.68	2568.92	2566.58	2595.89	2363.62	2294.67
TFEC	17.9328	4.81872	0	0	6.80312	3.75956	1.65876	0	7.53609	1.03381	0	0
NKX1-2	117.161	83.1229	92.3077	111.887	60.2562	48.8742	73.8147	67.3118	178.713	189.187	169.758	165.586
AFAP1L1	357.461	326.468	329.973	412.944	330.437	358.098	349.168	378.309	410.179	393.88	393.216	398.277
C1orf198	1607.98	1464.89	1545.89	1633.32	1439.35	1491.6	1531.03	1477.45	1819.43	1967.33	1927.97	1871.99
QPCTL	773.503	743.288	825.464	865.105	572.434	561.114	551.537	560.647	610.423	621.318	604.547	591.75
EWSR1	14465.8	14264.6	14882.8	14934	14841.5	14788.2	14625.3	14606.6	13509	13408.5	13340.7	13689.6
LYRM4	1066.41	954.107	1087.53	964.304	1154.59	1160.76	1090.63	1133.22	964.62	976.947	880.838	991.77
AKR1C3	58.5806	15.6608	2.12202	38.0646	14.5781	27.2568	13.2701	38.3421	16.1488	23.7776	6.0628	21.7876
FAM69A	548.745	555.358	575.066	576.737	583.125	589.31	590.518	518.897	537.216	551.019	587.225	531.617
LOC101927139	0	0	0	0	0	0	0	0	0	0	0	0
FOSB	58.5806	37.3451	40.3183	61.1341	53.4531	32.8961	31.5164	32.3778	33.3741	38.2508	43.3057	44.4466
EPB42	0	0	1.06101	0	0	0.939889	0.829379	0	0	1.03381	1.73223	0.871503
CTNNA2	0	1.20468	2.12202	0	0	0.939889	1.65876	3.40819	3.22975	4.13523	2.59834	1.74301
ALDH2	1821.98	1746.79	1820.69	1918.23	2578.38	2509.5	2498.09	2623.45	2057.35	2089.32	2031.9	2000.1
MR1	157.809	171.065	181.432	147.645	308.084	315.803	290.283	304.181	235.772	216.066	293.613	252.736
SOD2	4137.7	3886.3	4022.28	3907.97	3710.62	3637.37	3689.08	3517.25	3608.71	3606.95	3655	3462.48
KIR3DL1	0	0	0	0	0	0	0	0	0	0	0	0
MAP1S	2339.64	2358.76	2449.87	2634.53	2656.13	2633.57	2662.31	2930.19	2487.99	2602.09	2227.64	2469.84
PLEKHG6	0	1.20468	3.18302	5.76737	3.8875	2.81967	4.97627	4.26024	4.30634	1.03381	2.59834	2.61451
FAM86C1	197.261	237.322	270.557	212.239	224.503	235.912	230.567	229.201	248.691	211.93	232.985	221.362
KIAA1551	469.84	503.556	510.345	445.241	301.281	397.573	359.121	300.773	434.94	453.841	491.953	467.125
RPRD1A	6534.72	6838.97	6342.7	6393.71	7503.84	7451.44	7446.16	7158.9	5818.94	6042.6	6333.02	5929.7
CCDC198	0	0	0	0	0	0	0	0	0	0	0	0
STAU1	5941.74	5940.28	6244.03	6398.32	4017.73	3907.12	3936.23	4181	6121.46	5924.75	5822.02	6034.28
INTS13	2693.51	2643.07	2727.85	2546.87	1218.73	1332.76	1272.27	1176.68	2115.49	2154.45	2197.33	2170.91
SLC28A3	0	0	1.06101	0	0	0.939889	0	0.852047	1.07658	0	0	0
LHPP	272.579	297.556	320.424	261.839	320.719	322.382	258.766	316.962	339.124	293.601	324.793	345.115
ARMH3	987.501	978.2	1053.58	990.834	1167.22	1165.46	1186.01	1164.75	925.863	895.277	925.009	930.765
NEUROG3	0	1.20468	0	1.15347	0	0	0.829379	0	0	0	0	0
CACNA1H	1163.24	1268.53	1122.55	1347.26	1062.26	1014.14	1058.29	1140.89	1473.84	1401.84	1400.51	1449.31
MMP27	0	0	0	0	0	0	0	0	0	0	0	0
PERP	3587.76	3370.7	3464.19	3465.04	5053.75	5034.99	4761.46	4850.71	3194.23	3079.71	3299.03	3071.18
OXCT2	20.3239	20.4796	13.7931	26.5299	13.6062	26.3169	17.417	15.3369	30.1444	27.9128	16.4562	13.944
TMPRSS3	1.19552	0	0	0	1.94375	0.939889	0.829379	0.852047	1.07658	1.03381	0	0.871503
RBM26	3765.89	3918.83	3778.25	3760.32	4033.28	4127.05	4112.89	4088.12	3253.44	3017.68	3268.71	3252.45
TSPYL2	908.597	1069.76	1030.24	1064.66	1290.65	1246.29	1349.4	1333.45	1038.9	1111.34	1175.32	1015.3
FIGNL1	2049.12	1979.29	1919.36	1877.86	1827.12	1972.83	1947.38	1893.25	1790.36	1845.34	1906.32	1904.23
PRDM15	480.6	543.311	472.148	525.984	499.544	494.382	518.362	492.483	608.27	532.41	568.171	536.846
C1orf141	0	0	0	0	0	0	0	0	0	0	0	0
ELAVL2	496.142	489.1	483.82	582.504	637.55	616.567	629.498	603.25	594.275	596.506	614.941	555.147
STX11	35.8657	43.3685	49.8674	41.5251	75.8062	48.8742	45.6158	44.3065	39.8336	35.1494	30.314	30.5026
GNB1L	731.659	731.241	807.427	814.353	659.903	622.206	656.039	659.485	809.592	842.552	796.825	824.442
CSMD2	0	0	0	2.30695	1.94375	0	0.829379	1.70409	0	0	0.866114	0
ABR	56.1895	59.0293	38.1963	56.5202	81.6375	69.5518	67.1797	85.2047	67.8248	55.8256	72.7535	63.6197
LIM2	0	0	0	0	0	0	0.829379	0	0	0	0	0
EGFL8	0	0	0	0	0	0	0	0	0	0	0	0
ARFRP1	1194.33	1163.72	1128.91	1303.43	804.712	793.266	802.009	761.73	1100.27	1224.03	1118.15	1069.33
NR1H4	0	0	0	1.15347	0	0	0	0	0	0	1.73223	0
DEPDC1-AS1	5.97761	3.61404	9.54907	5.76737	0.971875	7.51911	9.95254	1.70409	1.07658	1.03381	4.33057	2.61451
LINC01707	0	0	3.18302	0	0	0	0	0	0	0	0	0
MFSD11	630.04	624.024	635.544	650.559	502.459	554.534	573.101	571.724	699.78	597.54	691.159	678.029
RPS10	530.812	449.346	513.528	492.533	356.678	343.999	375.709	354.452	387.57	302.905	369.831	344.244
HNRNPR	11546.4	11422.8	11676.4	11379	9300.84	9363.17	9150.54	9252.38	11485	11720.3	11718.5	11835
UNC45B	0	3.61404	0	0	0	0	0	0	0	0	0	0
PIN1P1	0	0	0	0	0	0	0	0	0	0	0	0
DERA	771.112	691.487	802.122	670.168	461.64	512.239	447.865	448.177	781.6	820.842	803.753	733.805
RANGAP1	18743.4	18924.3	18475.3	19182.3	18146.8	17891.7	17895.5	18628.3	19353.8	19438.7	18964.4	19160
ISCU	1905.66	1826.3	1939.52	1846.71	2340.27	2423.97	2222.74	2294.56	1921.7	1902.2	1882.93	1866.76
EAF2	149.44	166.246	157.029	145.338	128.287	95.8687	122.748	109.914	137.803	130.26	122.988	125.496
U2AF1L5	0	0	0	0	0	0	0	0	0	0	0	0
DGKB	0	9.63744	6.36605	1.15347	0.971875	0.939889	1.65876	2.55614	5.38292	4.13523	2.59834	1.74301
ZNF148	1053.25	1099.87	985.676	993.141	1058.37	1034.82	1096.44	1029.27	980.768	986.251	1089.57	1012.69
BCKDHB	723.291	737.264	677.984	707.079	567.575	567.693	557.343	543.606	774.064	784.659	787.297	727.705
HMGA1	12686.9	11921.5	12700.3	13428.7	7450.39	7326.43	7533.25	7624.97	9538.54	9697.11	9420.72	9799.18
TAF1B	1047.28	1045.66	1032.36	1015.06	632.69	715.255	652.721	654.372	890.335	835.316	927.608	895.033
SRSF11	6471.36	6943.78	6874.27	6513.67	7203.53	7078.3	7081.24	7034.5	5308.64	5249.67	5320.54	5494.82
CCDC197	0	0	0	0	0	0	0	0	0	0	0	0
HHLA3	162.591	210.819	225.995	171.868	216.728	248.131	205.686	221.532	208.857	204.694	222.591	238.792
CLDN5	8.36865	20.4796	15.9151	21.916	4.85937	16.918	21.5638	19.5971	17.2254	13.4395	10.3934	9.58653
CFL2	3082.06	2891.23	2858.35	2787.95	3103.2	3099.75	3033.87	2896.96	3171.62	3105.56	3409.02	3367.49
LMO3	33.4746	34.9357	37.1353	29.9903	0.971875	0	0.829379	0	6.45951	1.03381	4.33057	0.871503
LINC01788	0	0	0	0	0	0	0	0	0	0	0	0
D2HGDH	682.643	678.235	609.018	647.099	575.35	469.944	515.044	553.831	718.082	681.279	649.585	625.739
SUN3	2.39104	1.20468	0	3.46042	0.971875	1.87978	2.48814	0	0	0	0.866114	2.61451
HEATR9	0	0	0	0	0	0	0	0	0	0	0	0
UBXN11	698.185	683.054	802.122	717.461	700.722	687.999	696.678	680.786	850.502	930.426	858.319	817.47
APOL1	7.17313	0	5.30504	4.6139	1.94375	3.75956	5.80565	2.55614	4.30634	0	2.59834	0.871503
GCSAM	52.603	32.5264	40.3183	54.2133	55.3969	72.3714	53.0802	68.1638	52.7526	39.2847	37.2429	33.9886
NEGR1-IT1	0	0	0	0	0	0	0	0	0	0	0	0
LINC01360	0	0	0	0	0	0	0	0	0	0	0	0
LINC02238	0	0	0	0	0	0	0	0	0	0	0	0
CT47A3	0	0	0	0	0	0	0	0	0	0	0	0
PPCDC	691.012	625.229	578.249	599.806	581.181	560.174	488.504	552.979	615.806	575.83	550.848	593.493
EIF3K	5330.83	5383.72	5499.2	5256.38	4263.61	4221.98	3979.36	4129.87	4985.66	4987.08	4843.31	4731.39
SNX14	835.67	843.276	779.841	734.763	707.525	815.824	692.531	685.898	890.335	933.527	971.78	1001.36
AUH	515.27	538.492	523.077	551.36	605.478	642.884	612.082	627.959	549.058	569.627	581.162	535.974
FPGT-TNNI3K	0	0	0	3.46042	0	0	0	0	0	0	0	1.74301
ZNF304	384.958	330.082	393.634	404.869	357.65	383.475	442.888	335.707	363.886	343.224	386.287	401.763
LINC00652	11.9552	22.8889	15.9151	11.5347	8.74687	1.87978	11.6113	12.7807	9.68926	9.30426	6.92891	6.97202
FOXD2-AS1	163.787	154.199	153.846	177.635	187.572	194.557	224.762	245.39	186.249	202.626	174.955	187.373
LINC00174	68.1448	57.8247	53.0504	57.6737	63.1718	59.213	52.2509	48.5667	61.3653	79.6031	51.9668	61.0052
C7orf13	90.8597	72.2808	65.7825	72.6689	71.9187	71.4316	73.8147	71.572	60.2887	46.5213	63.2263	61.0052
LINC00473	1.19552	1.20468	0	0	0	0	1.65876	0	1.07658	0	0	1.74301
ULK4P3	1.19552	1.20468	0	1.15347	0	0.939889	0.829379	1.70409	2.15317	0	1.73223	1.74301
TYW3	1850.67	1922.67	1874.8	1673.69	1512.24	1542.36	1547.62	1491.94	1244.53	1260.21	1390.98	1287.21
EIF5A	55285.7	53325.2	57863.1	56744	46548.9	45911.7	46106.8	47074.8	48523.8	48792.6	46027.9	47629.4
ANAPC7	3568.63	3453.82	3374	3286.25	4122.69	4005.81	3966.09	4071.93	3172.69	3285.44	3249.66	3177.5
SLC6A2	0	0	2.12202	0	0	0	0.829379	0	0	0	0	0
NDUFB4	2504.62	2331.06	2554.91	2485.74	2096.33	2190.88	2048.57	2171.02	2330.81	2366.38	2217.25	2286.82
TESC	322.791	287.919	346.95	378.339	240.053	267.868	245.496	278.62	255.151	239.843	206.135	225.719
GSN	426.801	493.919	466.843	559.435	722.103	681.419	730.683	700.383	556.594	601.675	567.304	555.147
DLSTP1	65.7537	74.6902	64.7215	55.3667	67.0593	60.1529	56.3978	69.8679	55.9824	50.6565	68.423	47.0611
RABGGTB	3390.5	3744.15	3517.24	3252.8	2888.41	2767.03	2719.53	2711.22	1720.38	1685.1	1605.77	1648.01
SNORD45C	27.497	16.8655	12.7321	27.6834	6.80312	11.2787	13.2701	9.37252	5.38292	11.3719	10.3934	2.61451
SNORD45A	14.3463	13.2515	12.7321	17.3021	6.80312	18.7978	9.95254	16.1889	5.38292	10.3381	11.2595	6.10052
SNORD45B	19.1284	21.6842	13.7931	17.3021	11.6625	19.7377	14.0994	9.37252	6.45951	5.16903	6.0628	6.97202
PRSS36	17.9328	14.4562	16.9761	25.3764	3.8875	17.8579	14.0994	10.2246	13.9956	17.5747	19.0545	16.5586
PPP1R12A	1600.8	1645.59	1580.9	1686.38	2399.56	2540.52	2416.81	2361.88	1772.06	1614.81	1721.83	1763.92
ASB17	0	0	0	0	0	0	0	0	0	0	0	0
LOC101927342	0	0	0	0	3.8875	0.939889	2.48814	1.70409	0	0	0	0
SNF8	2960.11	2590.06	2811.67	2741.81	2419	2360.06	2287.43	2193.17	2612.87	2773.7	2651.17	2721.7
BRINP3	126.725	145.766	146.419	125.729	84.5531	87.4097	76.3028	70.7199	147.492	178.849	171.491	148.155
DUSP9	1588.85	1676.92	1674.27	1756.74	1039.91	1040.46	1038.38	1103.4	1988.45	1927.02	2037.97	1958.27
FAM57B	0	13.2515	9.54907	5.76737	3.8875	5.63933	3.31751	6.81638	8.61268	18.6085	20.7867	14.8155
ST6GALNAC3	321.595	332.492	332.095	297.596	293.506	266.928	260.425	287.14	284.218	314.277	294.479	257.093
CDH1	106.401	73.4855	81.6976	91.1244	105.934	116.546	121.089	113.322	88.2799	52.7241	71.0213	87.1503
MIR7156	0	0	0	0	0	0	0	0	0	0	0	0
GNAL	523.639	527.65	471.087	485.612	473.303	485.923	559.001	530.826	509.224	548.951	600.217	554.276
ZNF155	105.206	128.901	140.053	93.4314	126.344	140.983	135.189	128.659	169.024	131.293	165.428	163.843
HADHA	7501.9	7341.32	7393.1	7242.66	7411.52	7452.38	7433.72	7482.68	7206.66	7586.07	7426.92	7589.92
APOC2	0	0	0	0	0	0	0	0	0	0	0	0
GUSB	1735.9	1614.27	1647.75	1709.45	1513.21	1553.64	1554.26	1664.9	1704.23	1782.28	1646.48	1732.55
AMPD3	20.3239	24.0936	28.6472	24.223	30.1281	28.1967	34.8339	37.4901	51.6761	37.217	41.5735	36.6031
NR3C1	1787.31	1998.56	1741.11	1817.87	1877.66	1834.66	1901.77	1976.75	1524.44	1564.15	1646.48	1633.2
SURF1	442.343	468.621	500.796	449.855	432.484	406.032	455.329	453.289	648.104	656.467	644.389	652.756
CSGALNACT1	41.8433	18.0702	31.8302	33.4507	31.1	27.2568	13.2701	21.3012	24.7614	31.0142	27.7156	32.2456
F8A1	114.77	113.24	115.65	122.268	148.697	128.765	136.018	157.629	133.496	113.719	105.666	124.625
JAKMIP1	130.312	126.491	110.345	129.189	13.6062	14.0983	12.4407	11.0766	27.9912	25.8452	36.3768	33.9886
CCDC13	10.7597	15.6608	19.0981	12.6882	18.4656	22.5573	21.5638	20.4491	13.9956	11.3719	13.8578	13.0725
ADA	636.018	678.235	663.13	664.401	345.015	405.092	385.661	382.569	442.476	473.483	473.764	465.382
PMS2	710.14	779.428	696.021	666.708	712.384	750.971	789.569	738.725	728.848	776.389	754.385	726.833
XPR1	1851.86	1979.29	1890.72	1918.23	1514.18	1476.57	1497.03	1462.11	2179.01	2032.46	2144.5	2102.06
ZNF25	64.5582	86.737	61.5385	78.4362	68.0312	50.754	61.374	58.7913	95.816	65.1298	64.0924	83.6643
TSHZ3	279.752	283.1	306.631	324.126	241.025	276.327	269.548	283.732	347.737	344.258	316.131	397.405
DLG3	938.485	922.785	931.565	887.021	912.59	918.271	975.349	994.339	862.344	758.814	828.871	852.33
MINK1	2741.33	2980.38	2974	3214.73	3335.47	3442.81	3526.52	3555.59	3339.57	3574.9	3333.67	3235.02
LINC02564	1.19552	0	0	0	0.971875	0	0	0	0	0	0.866114	0
C10orf143	37.0612	37.3451	48.8064	21.916	23.325	35.7158	27.3695	26.4135	45.2165	52.7241	42.4396	54.0332
TBC1D3E	0	0	0	0	0	0	0	0	0	0	0	0
NRBP1	1810.02	1681.73	1753.85	1759.05	1921.4	1861.92	1897.62	1962.27	2015.37	2107.93	2076.94	2115.14
IFI44	5.97761	0	1.06101	1.15347	2.91562	0	0.829379	0.852047	0	0	0	0
CDK2AP2	1114.23	1162.52	1255.17	1189.23	1278.99	1252.87	1276.41	1338.57	1183.17	1239.53	1140.67	1164.33
CDCA2	1098.68	1169.74	1105.57	1053.12	1236.22	1137.27	1148.69	1244.84	1022.76	943.865	1031.54	1001.36
LINC01781	0	0	0	0	0	0	0	0	1.07658	0	0	0
LOC101927434	0	0	0	0	0	0	0	0	0	0	0	0
KIAA0319	21.5194	30.117	46.6843	41.5251	48.5937	55.4534	39.8102	59.6433	43.0634	31.0142	28.5818	34.8601
TOP3A	1945.11	1852.8	1867.37	1896.31	1704.67	1704.96	1808.88	1813.16	1541.67	1660.29	1660.34	1626.22
DHRS3	190.088	180.702	165.517	164.947	396.525	408.852	398.931	424.32	334.818	319.446	287.55	329.428
SLC16A4	34.6701	34.9357	31.8302	28.8368	24.2969	15.0382	22.3932	28.9696	45.2165	56.8594	26.8495	47.0611
SUPT6H	7281.92	7459.38	7532.09	7799.79	7386.25	7489.97	7690.83	7709.33	7853.68	7574.7	7450.31	7740.69
ALDH4A1	653.951	696.305	624.934	694.391	487.881	482.163	524.167	489.927	850.502	872.533	799.423	813.984
LINC01362	0	1.20468	0	0	0	0	0	0	0	0	0	0
LINC01361	1.19552	3.61404	1.06101	2.30695	5.83125	3.75956	8.29379	3.40819	0	1.03381	1.73223	2.61451
LINC01712	0	0	0	0	0	0	0	0	0	0	0	0
LINC01725	4.78209	8.43276	4.24403	2.30695	3.8875	8.459	7.46441	12.7807	3.22975	4.13523	11.2595	6.10052
LOC101927560	2.39104	0	3.18302	0	0.971875	0	0.829379	0.852047	0	0	1.73223	0.871503
OIP5	724.486	744.492	733.156	735.916	561.744	577.092	641.939	543.606	678.248	708.158	717.142	708.532
TMEM25	257.037	260.211	247.215	297.596	325.578	359.038	379.855	330.594	313.286	322.548	380.224	353.83
NECTIN3	1181.18	1155.29	1007.96	1011.6	1206.1	1235.95	1191.82	1247.4	1060.44	945.933	1183.98	1144.28
L3MBTL1	93.2507	133.72	124.138	132.649	73.8625	84.59	82.1085	92.8732	156.105	170.578	127.319	137.697
WARS	4443.76	4338.05	4411.67	4452.41	4610.57	4575.38	4592.27	4530.34	4137.31	4231.37	4291.59	4197.16
ZDHHC1	151.831	112.035	142.175	148.798	189.516	208.655	210.662	207.9	127.037	162.308	138.578	170.815
TRA2A	3327.14	3280.34	3394.16	3272.41	3568.72	3605.41	3554.72	3507.03	3126.4	3087.98	3097.22	3049.39
ATF5	743.615	592.703	760.743	695.545	714.328	639.124	627.84	683.342	813.898	831.181	806.352	831.414
AKR7A3	19.1284	10.8421	8.48806	13.8417	8.74687	7.51911	6.63503	17.893	8.61268	10.3381	6.0628	10.458
CPSF1	6040.97	5958.35	6308.75	6652.08	6101.43	5866.79	6089.3	6150.08	5684.37	5775.88	5596.83	5801.59
CCDC106	821.324	766.177	878.514	965.458	756.118	684.239	762.199	795.812	939.858	1103.07	877.373	932.508
FAM216A	1286.38	1251.66	1325.2	1305.73	1237.2	1160.76	1115.51	1082.95	1228.38	1459.73	1371.92	1236.66
PSMC3IP	638.409	571.018	596.286	708.233	713.356	760.37	740.635	755.766	532.909	643.028	534.392	562.991
DMBT1	0	0	1.06101	0	0	0.939889	0	0	0	0	0	0
UOX	0	0	3.18302	3.46042	3.8875	0	0	2.55614	2.15317	0	2.59834	1.74301
STYXL1	460.276	461.393	435.013	431.399	416.934	465.245	390.637	434.544	579.202	612.014	588.091	600.465
ADNP	3388.11	3488.75	3376.13	3346.23	2311.12	2265.13	2479.01	2463.27	3145.78	3132.43	3292.96	3178.37
C1QA	0	0	0	0	0	0	0	0	0	0	0	0
A2M	0	0	1.06101	0	0.971875	0	0.829379	0.852047	1.07658	0	0.866114	4.35751
LINC01555	0	1.20468	1.06101	0	0	0	1.65876	0.852047	0	2.06761	0	0
MARK3	2804.69	2808.11	2819.1	2807.56	3295.63	3259.53	3340.74	3327.25	2872.33	2738.55	2850.38	2888.16
YBEY	310.836	261.416	329.973	324.126	343.072	293.245	325.946	310.145	490.923	486.923	411.404	476.712
ALDH18A1	7537.77	7791.87	7983.02	7842.47	6392.02	6379.03	6216.19	6456.82	6717.89	6850	6921.98	6981.61
INPP4A	1541.03	1543.2	1455.7	1550.27	1783.39	1677.7	1744.18	1735.62	1629.95	1553.81	1643.02	1627.1
AHCY	11174.5	10837.3	10948.5	11014.5	6611.66	6582.98	6557.9	6831.72	11728.3	11695.5	11335.7	11613.6
SAA1	0	0	0	0	0	0.939889	0	0	0	0	0	1.74301
MIR4423	1.19552	0	0	0	0	0	0	0	0	0	0	0
GOLM1	6781	6765.48	6770.29	6912.77	6986.81	6996.53	6956	7040.47	6822.32	6719.74	6764.35	7018.21
C1orf52	1825.56	1654.03	1734.75	1684.07	1816.43	1796.13	1645.49	1756.07	1479.23	1519.7	1448.14	1370.87
HPGD	127.921	114.445	108.223	94.5849	84.5531	121.246	97.0373	82.6486	142.109	138.53	183.616	139.44
LOC646626	1.19552	1.20468	3.18302	2.30695	2.91562	4.69944	0	1.70409	3.22975	1.03381	1.73223	7.84352
LOC388436	0	0	0	0	0	0	0	0	0	0	0	0
FOXM1	4410.28	4344.08	4495.49	4773.07	3587.19	3662.75	3886.47	3860.63	4567.95	4680.04	4491.67	4620.71
RPS6KA5	331.16	352.971	276.923	327.587	386.806	343.999	349.168	330.594	325.129	369.069	345.579	337.272
RABEP1	3804.15	3757.4	3675.33	3609.22	3892.36	3832.87	3872.37	3746.45	3229.75	3183.09	3241.86	3137.41
CDKN1A	790.24	815.569	772.414	870.873	1103.08	1199.3	1148.69	1193.72	1050.75	1195.08	1092.17	1002.23
ZBTB8A	399.304	414.41	407.427	374.879	574.378	565.813	560.66	603.25	290.678	255.35	325.659	305.897
PPP1R2	1154.87	1052.89	1173.47	1021.98	1021.44	1095.91	1048.33	990.931	886.029	843.586	899.892	892.419
GPI	11431.6	11586.6	12073.2	12575.2	9163.81	9160.16	9367	9382.75	11910.3	11402.9	11103.6	11833.3
GP1BA	20.3239	19.2749	16.9761	13.8417	33.0437	39.4753	16.5876	18.745	18.3019	22.7437	24.2512	15.687
GNAT1	9.56418	0	1.06101	3.46042	4.85937	0.939889	4.97627	0.852047	1.07658	0	4.33057	2.61451
GLRA1	0	2.40936	1.06101	0	0	0.939889	0.829379	0.852047	1.07658	2.06761	0	0.871503
COL24A1	44.2343	43.3685	38.1963	40.3716	15.55	25.377	16.5876	12.7807	69.978	81.6707	70.1552	62.7482
NREP	852.407	862.551	896.552	812.046	727.934	741.572	704.972	685.046	699.78	817.741	802.021	778.252
INTS12	980.328	930.013	917.772	906.63	930.084	928.61	888.265	897.206	836.506	839.451	825.406	816.598
MFAP2	316.813	293.942	312.997	304.517	19.4375	19.7377	14.9288	23.8573	443.553	382.508	357.705	421.807
ANK1	65.7537	83.1229	98.6737	121.115	72.8906	75.1911	112.796	104.802	167.947	117.854	166.294	150.77
DCUN1D1	969.568	831.229	766.048	824.734	716.272	690.818	707.46	783.032	696.55	644.062	684.23	682.387
MIR7856	0	0	2.12202	0	0	0	0	0	0	0	0	0
PPIA	42975.4	40514.6	41187.3	41549.3	42173.5	41386.1	39357.3	39772.7	37575	38551.7	36985.7	36562.2
NUMBL	841.647	834.843	820.159	842.036	803.74	746.272	774.64	753.21	591.045	617.183	585.493	637.068
ANKLE1	35.8657	28.9123	32.8912	43.832	55.3969	45.1147	53.9096	47.7147	26.9146	25.8452	32.9123	26.1451
CLCA4	0	0	0	0	0	0	0.829379	0	1.07658	0	0	0
LOC105378828	13.1507	6.0234	15.9151	10.3813	8.74687	12.2186	8.29379	16.1889	11.8424	10.3381	11.2595	13.944
CLCA3P	0	0	0	0	0	0	0	0	0	0	0	0
ATP13A2	2283.45	2240.71	2376.66	2469.59	2232.4	2231.3	2215.27	2302.23	3010.13	2993.9	2720.46	2807.98
R3HCC1	1530.27	1461.28	1485.41	1406.08	1484.05	1434.27	1419.07	1366.68	1331.74	1301.56	1305.23	1264.55
NDUFB11	4082.71	3814.02	3814.32	3892.97	4565.87	4410.9	4348.43	4657.29	4117.94	4423.66	3965.93	4116.11
MICB	2.39104	0	2.12202	2.30695	6.80312	0	1.65876	1.70409	4.30634	0	3.46445	0.871503
SELENOF	7046.41	6855.84	7074.8	6574.8	7844	7558.59	7189.88	7410.26	6266.8	6280.38	6100.04	6122.31
LINC01140	15.5418	19.2749	25.4642	8.07432	24.2969	20.6776	9.12317	13.6328	12.919	17.5747	17.3223	18.3016
LOC101927844	0	0	0	0	0	0	0	0	0	0	0	0
BCL11B	21.5194	15.6608	21.2202	16.1486	11.6625	10.3388	12.4407	10.2246	44.14	47.5551	58.0296	41.8321
ZNF254	286.925	320.445	331.034	279.141	309.056	241.551	247.984	242.834	263.763	274.993	275.424	286.724
LINC01364	0	0	0	0	0	3.75956	0	0	0	0	0	0
PKN2-AS1	2.39104	4.81872	4.24403	2.30695	2.91562	2.81967	1.65876	5.11228	5.38292	4.13523	2.59834	3.48601
SP3	1780.13	1641.98	1637.13	1680.61	1905.85	1789.55	1905.08	1792.71	1625.64	1622.04	1729.63	1778.74
PPARGC1B	1044.89	1009.52	1041.91	1028.9	628.803	667.321	740.635	663.745	781.6	673.008	757.849	727.705
TJP2	1998.91	2168.42	2041.38	1902.08	2181.86	2210.62	2286.6	2267.3	2370.64	2386.03	2446.77	2421.91
COPZ1	6540.7	6457.09	6451.99	6406.39	8184.16	8352.79	8048.29	8103.82	6198.97	6297.95	6387.59	6337.57
KYAT3	989.892	944.469	974.005	1015.06	817.347	919.211	887.435	816.261	937.705	965.575	991.7	1019.66
GBP3	1.19552	1.20468	2.12202	0	4.85937	0	2.48814	1.70409	3.22975	1.03381	0	0
RNPEP	3276.93	3289.98	3398.41	3331.23	2710.56	2699.36	2689.68	2810.9	4380.62	4439.17	4277.74	4274.72
HEXA	1970.22	1921.47	1858.89	2030.11	2292.65	2139.19	2252.59	2096.04	2250.06	2283.68	2155.76	2173.53
ZEB1	979.132	1021.57	1106.63	964.304	674.481	776.348	725.706	705.495	1059.36	1075.16	1109.49	1088.51
ZFYVE19	520.052	463.802	560.212	506.375	553.969	500.961	495.968	514.637	586.739	555.154	590.69	550.79
FLT3	26.3015	25.2983	24.4032	26.5299	64.1437	62.9726	63.0328	46.0106	29.0678	29.9804	38.109	26.1451
LOC729930	0	1.20468	0	1.15347	0	0	1.65876	0.852047	0	3.10142	0.866114	0.871503
KIR3DL2	0	0	0	0	0	0	0	0	0	0	0	0
GBP1P1	28.6925	16.8655	21.2202	25.3764	20.4094	37.5956	31.5164	34.9339	51.6761	34.1156	38.109	36.6031
SLC44A5	474.622	478.258	412.732	373.726	523.84	542.316	541.584	502.708	244.385	242.945	262.432	269.294
RAB30	156.613	167.451	163.395	137.263	104.962	143.803	114.454	126.103	173.33	147.834	190.545	176.915
LRRC8C-DT	11.9552	16.8655	8.48806	9.22779	13.6062	14.0983	22.3932	5.96433	12.919	8.27045	19.9206	18.3016
GEMIN8P4	108.792	146.971	176.127	131.496	151.612	150.382	129.383	142.292	184.096	185.051	163.695	144.669
PRSS8	0	3.61404	4.24403	3.46042	5.83125	2.81967	3.31751	6.81638	6.45951	0	2.59834	1.74301
FGF12	78.9044	90.351	82.7586	62.2876	32.0719	32.8961	40.6396	46.0106	55.9824	66.1636	80.5486	79.3067
FEN1	6177.26	6225.79	6296.02	6008.45	6726.34	6445.76	6384.56	6450	5340.94	5500.88	5245.18	5264.75
OSMR	57.3851	48.1872	62.5995	35.7577	75.8062	80.8304	81.2791	91.1691	29.0678	25.8452	38.9751	30.5026
SNORD3G	0	0	0	0	0	0	0	0	0	0	0	0
LOC105378853	222.367	179.497	197.347	182.249	153.556	141.923	136.847	165.297	185.173	164.375	171.491	166.457
LINC01763	0	1.20468	4.24403	1.15347	0	0	0	0.852047	3.22975	0	3.46445	5.22902
DGKI	1.19552	2.40936	4.24403	2.30695	3.8875	6.57922	2.48814	3.40819	1.07658	3.10142	5.19668	5.22902
RHOH	2.39104	0	1.06101	3.46042	3.8875	1.87978	1.65876	3.40819	8.61268	2.06761	4.33057	2.61451
CTDP1	407.673	367.428	414.854	416.404	378.059	354.338	366.585	388.534	327.282	409.387	362.036	324.199
DYRK1B	509.292	479.463	465.782	521.37	621.028	610.928	637.792	633.923	622.266	624.419	691.159	654.499
NEMF	1514.73	1551.63	1503.45	1432.61	1827.12	1740.67	1820.49	1779.08	1642.87	1539.34	1637.82	1592.24
VAV3	150.636	196.363	151.724	156.872	172.994	203.016	198.222	152.516	189.479	215.032	217.395	212.647
SESN2	2429.3	2352.74	2309.81	2437.29	3409.34	3567.82	3456.02	3478.06	1722.54	1768.84	1649.95	1776.99
PARP9	143.463	126.491	110.345	87.664	276.984	268.808	238.032	241.129	233.619	180.916	191.411	211.775
ZMIZ2	1786.11	1923.87	1954.38	1921.69	2300.43	2296.15	2387.78	2379.77	2073.5	2067.61	2020.64	2149.13
NAA16	688.621	697.51	618.568	605.574	814.431	860.938	856.748	866.532	508.148	484.855	523.133	443.595
MCM10	3285.29	3255.05	3122.55	3044.02	3105.14	3173.07	3203.89	3224.15	2863.71	2856.41	3012.34	3015.4
LRRC59	13014.5	12837.1	12956	13308.8	11233.9	10852.9	11171.7	11331.4	11353.7	10958.3	10715.6	10920.8
TMCO6	389.74	369.837	333.156	374.879	357.65	314.863	336.728	287.992	331.588	453.841	387.153	401.763
CBWD1	1334.2	1339.6	1437.67	1278.05	1175	1203.06	1163.62	1115.33	1399.56	1402.88	1457.67	1438.85
TRMT10C	2485.49	2347.92	2425.46	2276.96	2379.15	2267.01	2136.48	2078.14	1969.07	2057.28	1988.6	2116.88
ORAI2	1065.21	1131.19	1052.52	1141.94	935.915	1016.96	962.909	947.477	1290.82	1184.74	1347.67	1353.44
GLT8D1	1331.81	1257.69	1259.42	1261.9	1301.34	1243.47	1289.68	1197.13	1448.01	1425.62	1572	1444.95
SELENOS	1652.21	1561.27	1653.05	1661	1572.49	1625.07	1536.01	1529.43	1862.49	1825.7	1833.56	1822.31
PDP1	408.869	409.591	437.135	437.167	456.781	492.502	486.016	461.81	367.115	382.508	396.68	379.104
MKL1	1904.47	1904.6	1944.83	1989.74	2332.5	2116.63	2285.77	2241.74	2216.69	2266.1	2096.86	2241.5
RPA1	8571.89	8264.11	8511.4	8623.37	9137.56	9362.23	9281.58	9384.45	7343.38	7257.32	7086.54	7315.39
SHISA5	3401.26	3353.83	3355.97	3380.83	2875.78	2972.87	2941.81	2991.54	4772.5	4655.23	4540.17	4601.53
MAGED4	0	0	0	0	0	0	0	0	0	0	0	0
ABI1	1617.54	1703.42	1664.72	1647.16	1868.91	1842.18	1878.54	1775.67	1762.37	1760.57	1748.68	1688.1
CNTN2	0	1.20468	4.24403	3.46042	0	0.939889	3.31751	0.852047	0	1.03381	2.59834	0
IL11RA	136.29	160.222	141.114	124.575	160.359	187.978	180.805	162.741	221.776	201.592	186.214	210.904
HPSE2	1.19552	0	0	0	1.94375	1.87978	2.48814	2.55614	2.15317	0	1.73223	0.871503
KIR3DS1	0	0	0	0	0	0	0	0	0	0	0	0
OCIAD2	38.2567	15.6608	12.7321	32.2973	32.0719	28.1967	24.052	30.6737	15.0722	28.9466	25.9834	20.9161
TMED5	4045.65	4109.16	4120.95	3836.45	3906.94	3714.44	3849.15	3618.65	3551.65	3582.14	3737.28	3683.84
SMYD5	1456.15	1432.36	1464.19	1464.91	1235.25	1248.17	1337.79	1266.99	1175.63	1340.85	1243.74	1228.82
CCDC18-AS1	107.597	77.0995	72.1485	69.2084	90.3843	95.8687	91.2317	86.0568	100.122	120.955	90.0758	94.9938
RIC8B	420.824	485.486	461.538	423.325	605.478	593.07	634.475	668.005	497.382	449.706	446.915	438.366
LMNA	1888.92	1900.99	2002.12	2072.79	2657.11	2661.77	2590.98	2743.59	2490.14	2691	2471.89	2596.21
LIMK2	848.821	922.785	916.711	910.091	1143.9	1137.27	1190.99	1082.1	985.075	996.59	985.637	937.737
LHX1	8.36865	3.61404	10.6101	5.76737	0	0	0.829379	2.55614	30.1444	33.0818	22.519	30.5026
CSNK2A3	40.6477	30.117	37.1353	40.3716	22.3531	24.4371	17.417	34.0819	45.2165	41.3523	30.314	47.0611
IL15RA	51.4074	60.234	56.2334	61.1341	58.3125	54.5136	69.6678	56.2351	50.5995	71.3327	49.3685	62.7482
LOC100129046	0	1.20468	1.06101	0	3.8875	2.81967	4.97627	0.852047	0	1.03381	3.46445	2.61451
SLC50A1	1133.35	1133.6	1183.02	1218.07	1121.54	1079.93	1111.37	1083.8	1217.62	1259.18	1222.09	1190.47
TCL1A	0	0	0	0	0	0	0	0	5.38292	0	0	0
ZNF708	206.825	215.638	193.103	166.1	252.687	257.53	237.202	238.573	201.321	185.051	229.52	221.362
SLC25A40	377.785	378.27	331.034	302.21	350.847	318.622	379.026	357.008	314.363	372.17	387.153	352.087
ANO10	1062.82	1108.31	1089.65	1038.13	840.672	873.157	854.26	856.308	1177.78	1195.08	1234.21	1200.06
GNG12	1354.53	1464.89	1377.19	1273.44	2055.51	2119.45	2168	2145.46	1488.92	1444.23	1572.86	1435.36
NSFL1C	3316.38	3082.78	3133.16	3377.37	2718.33	2598.79	2602.59	2749.56	3368.63	3318.52	3140.53	3396.25
ATG16L1	993.479	975.791	1010.08	979.299	1027.27	1045.16	1104.73	1105.11	964.62	1010.03	969.181	975.211
TRIM68	381.371	374.656	402.122	400.255	497.6	465.245	526.656	569.168	457.548	470.382	406.207	413.964
FANCL	967.177	978.2	1077.98	937.774	1030.19	1003.8	924.757	992.635	854.808	777.423	843.595	817.47
IARS2	8559.94	8530.34	8507.16	8202.35	5140.24	5127.09	4891.68	5087.58	10938.1	10857	11049	11001.8
SLC6A15	2687.53	2724.99	2819.1	2593.01	2877.72	2798.99	2811.59	2808.35	2131.64	2166.86	2290.87	2304.25
NODAL	2.39104	2.40936	2.12202	1.15347	1.94375	1.87978	0.829379	0.852047	0	3.10142	2.59834	0.871503
XKR8	456.689	437.299	431.83	431.399	636.578	535.737	627.01	578.54	296.061	320.48	355.973	338.143
VAC14	1551.79	1468.51	1619.1	1682.92	1647.33	1526.38	1591.58	1697.28	1593.35	1662.36	1686.32	1573.06
CCDC40	107.597	112.035	115.65	98.0453	102.047	122.186	110.307	122.695	96.8926	140.598	101.335	114.167
ANO1	3.58657	2.40936	3.18302	8.07432	1.94375	3.75956	4.14689	2.55614	8.61268	3.10142	2.59834	6.10052
SLC44A3-AS1	19.1284	12.0468	16.9761	17.3021	31.1	32.8961	42.2983	18.745	8.61268	15.5071	12.1256	6.10052
MIR378G	0	0	0	0	0	0	0	0	0	0	0	0
SYBU	426.801	433.685	388.329	406.023	496.628	496.261	523.338	465.218	294.984	314.277	316.131	312.869
ZNF780A	337.137	405.977	375.597	354.116	389.722	407.912	422.154	353.6	368.192	350.46	356.839	312.869
IMPDH1	4180.74	4168.19	4428.65	4447.8	3559	3470.07	3545.59	3645.91	4534.57	4965.37	4648.43	4831.61
PALLD	1719.16	1757.63	1630.77	1744.05	1863.08	1827.14	1770.72	1802.93	1763.45	1675.8	1696.72	1758.69
SLC44A3	82.491	73.4855	96.5517	85.3571	126.344	124.065	123.577	109.914	77.5141	70.2988	80.5486	82.7928
PLEKHA8	1280.4	1420.32	1226.52	1278.05	1244.97	1234.07	1342.76	1308.74	1148.72	1154.76	1223.82	1184.37
CCNT1	1734.7	1747.99	1695.49	1654.08	2053.57	2120.39	2160.53	2086.66	1471.69	1386.33	1576.33	1417.93
LOC729970	75.3179	79.5089	77.4536	58.8272	40.8187	46.0546	38.1514	50.2708	54.9058	52.7241	51.1007	44.4466
TRAF3IP2-AS1	224.758	231.299	263.13	280.294	279.9	251.89	299.406	275.211	194.862	158.172	185.348	147.284
LOC101928098	0	0	0	0	0	0	0.829379	0	2.15317	0	1.73223	0
TMEM56-RWDD3	11.9552	18.0702	14.8541	10.3813	11.6625	15.9781	19.0757	11.0766	8.61268	11.3719	11.2595	10.458
LOC101928118	1.19552	2.40936	1.06101	0	4.85937	0.939889	0.829379	0	3.22975	0	4.33057	1.74301
DCAKD	1153.68	1204.68	1192.57	1278.05	1245.94	1223.74	1288.85	1369.24	1037.83	1057.58	1004.69	1070.21
CLEC4M	0	0	0	0	1.94375	0	0	1.70409	0	0	0	0
KIF2B	0	0	0	0	0	0	0	0	0	0	0	0
DAB2IP	1594.83	1639.57	1557.56	1670.23	1510.29	1638.23	1553.43	1616.33	1632.1	1684.07	1544.28	1582.65
LINC01760	0	0	0	0	0	0	0	0	0	0	0	0
LINC01650	0	0	0	0	0	0	0	0	0	0	0	0
LINC01761	0	0	0	0	0	0	0	0	0	0	0	0
LOC100996635	0	0	0	0	0	0	0	0	0	0	0	0
LOC102723661	0	0	0	0	0	0	0	0	0	0	0	0
LINC01787	0	0	0	0	0	0	0	0	0	0	0	0
TEX33	0	0	0	0	0	0	0	0	0	0	0	0
TWNK	2585.91	2673.19	2767.11	2913.67	2456.9	2392.02	2296.55	2407.89	2456.77	2524.56	2383.54	2586.62
GSDMD	0	0	0	0	0	0	0	0	0	0	0	0
MOV10L1	0	0	3.18302	1.15347	0	0	0	0.852047	1.07658	0	1.73223	1.74301
PNMA5	0	0	0	0	0	0	0	0	0	0	0	0.871503
MIR486-2	0	0	0	0	0	0	0	0	0	0	0	0
DPYD-AS1	0	0	0	0	0	0	0	0	0	0	0	0
DPYD-AS2	0	0	0	0	0	0	0	0	0	0	0	0
LINC01930	0	0	0	0	0	0	0	0	0	0	0	0
MIR2682	0	0	0	0	0	0	0	0	0	0	0	0
PCDHB15	3.58657	7.22808	2.12202	9.22779	7.775	12.2186	9.95254	17.0409	10.7658	11.3719	2.59834	6.10052
LINC01776	0	0	0	0	0	0	0	0	0	0	0	0
DMKN	1795.67	1737.15	1797.35	1895.16	2618.23	2507.62	2459.94	2479.46	802.055	811.538	774.306	793.939
SNX7	1157.27	1166.13	1151.19	1099.26	1077.81	1069.59	1022.62	1071.88	1034.6	1044.14	989.968	997.871
LOC100129620	0	0	0	0	0	0	0	0	0	0	0	0
SPATA13	359.852	392.726	358.621	396.795	439.287	410.731	411.372	389.386	470.467	414.556	426.128	382.59
LINC01708	0	0	0	0	0	0	0	0	0	0	0	0
MIR548N	0	0	0	0	0	0.939889	0	0	0	0	0.866114	0
GALNT13	796.218	846.89	901.857	772.827	461.64	497.201	462.793	524.861	483.386	487.957	494.551	508.958
KCNJ16	0	0	0	1.15347	0	0	0.829379	0.852047	2.15317	0	2.59834	0
ZNF2	223.563	234.913	263.13	242.23	179.797	217.114	193.245	223.236	204.551	205.728	232.118	213.518
NPHP4	515.27	458.983	447.745	502.915	451.922	448.327	455.329	460.958	559.824	659.569	595.886	594.365
DYNLT1	2994.78	3043.02	2980.37	3099.38	3246.06	3239.8	3018.94	3260.79	3280.35	3335.06	3119.74	3182.73
TMEM106A	1.19552	2.40936	0	2.30695	0.971875	1.87978	1.65876	0	3.22975	0	3.46445	0.871503
TRAPPC12	1044.89	1174.56	1178.78	1250.37	1259.55	1172.98	1149.52	1257.62	1275.75	1329.48	1225.55	1283.72
TRIM37	2033.58	2216.61	2032.89	2132.77	2054.54	1994.44	1832.1	1910.29	1944.31	1952.86	1963.48	2050.65
NBR1	2266.71	2381.65	2152.78	2208.9	3014.75	3145.81	2939.32	2869.7	2646.24	2628.97	2742.98	2681.61
YTHDC2	2216.5	2321.42	2192.04	2260.81	1813.52	1983.17	1839.56	1773.96	2152.09	1946.66	2200.79	2057.62
IFITM1	65.7537	68.6668	114.589	108.427	102.047	83.6501	136.018	139.736	86.1268	39.2847	47.6363	30.5026
CWC27	1318.66	1429.96	1430.24	1356.49	1074.89	1112.83	1030.09	1113.63	1211.16	1187.84	1194.37	1166.94
TRMT13	822.519	883.031	792.573	821.273	898.984	831.802	873.336	797.516	670.712	746.408	796.825	706.789
COPS2	3018.69	3008.09	2841.38	2821.4	2421.91	2400.48	2389.44	2361.02	2254.37	2462.53	2427.72	2406.22
PPIAL4A	4.78209	1.20468	0	1.15347	2.91562	1.87978	4.97627	0	1.07658	2.06761	5.19668	4.35751
TGFB1I1	56.1895	40.9591	45.6233	33.4507	32.0719	31.0163	29.8576	39.1942	41.9868	42.3861	33.7784	41.8321
MSH6	6485.71	6581.17	6512.47	6496.36	6286.08	6364.93	6459.2	6188.42	5543.33	5337.54	5766.58	5636.01
RTCA-AS1	39.4522	43.3685	40.3183	32.2973	56.3687	46.9944	55.5684	67.3118	38.757	41.3523	40.7073	51.4187
SGK1	131.507	148.176	134.748	139.57	192.431	173.879	194.904	161.889	173.33	171.612	177.553	186.502
MIR553	0	0	1.06101	0	0	0.939889	0	0	0	0	0.866114	0
RREB1	1092.71	1197.45	1164.99	1207.69	1500.57	1469.99	1533.52	1504.72	1308.05	1361.52	1314.76	1310.74
FAXC	436.366	430.071	412.732	462.543	323.634	336.48	419.666	363.824	389.724	403.185	426.128	472.354
GP1BB	0	0	0	0	0	0	0	0	0	0	0	0
KIR2DS3	0	0	0	0	0	0	0	0	0	0	0	0
FBXO11	1795.67	1808.23	1828.12	1815.57	2202.27	2040.5	2171.31	2044.91	1724.69	1599.3	1726.16	1687.23
WDR19	851.212	808.341	794.695	775.134	711.412	749.091	675.114	679.934	907.561	890.107	1022.88	895.033
FUZ	1561.35	1525.13	1523.61	1573.34	1429.63	1510.4	1506.15	1465.52	1512.6	1756.44	1582.39	1614.89
HKDC1	4.78209	0	1.06101	0	0	0	0	0	0	0	0	0
EXTL2	763.939	767.381	769.231	782.055	622	563.933	516.703	591.321	617.959	594.439	644.389	664.957
PRIMPOL	211.607	195.158	175.066	203.011	200.206	235.912	223.103	201.935	271.299	236.742	257.236	263.194
KLHL24	367.025	413.205	319.363	333.354	319.747	329.901	317.652	342.523	358.503	301.872	359.437	360.802
LOC102606465	127.921	132.515	130.504	116.501	204.094	175.759	181.634	179.782	104.429	103.381	110.863	99.3513
LOC101928370	4.78209	1.20468	2.12202	4.6139	0.971875	3.75956	3.31751	5.11228	8.61268	4.13523	1.73223	0.871503
LINC01307	0	0	0	0	0	0	0	0	0	0	0	0
C6orf136	0	0	1.06101	0	0.971875	0	0.829379	0	1.07658	0	0	0
ANKRD9	1168.02	1049.28	1036.6	1068.12	1302.31	1322.42	1257.34	1330.05	1275.75	1307.77	1209.09	1344.73
DNAJA1P5	0	0	0	0	0	0	0	0	0	0	0	0
ELAC2	7008.15	6889.57	6918.83	7067.33	6136.42	6276.58	6173.9	6393.76	6080.55	6091.19	6177.99	6173.72
ZNF746	2090.97	2155.17	2093.37	2159.3	2507.44	2606.31	2562.78	2738.48	2101.49	1928.05	2055.29	2021.01
CPA4	3.58657	1.20468	0	0	6.80312	3.75956	7.46441	9.37252	0	1.03381	0.866114	1.74301
SMIM10	532.007	524.036	527.321	537.519	528.7	500.961	495.139	580.244	563.054	596.506	605.413	598.722
GLRB	185.306	220.457	190.981	203.011	227.419	191.737	215.638	218.124	212.087	187.119	219.127	226.591
TMEM62	303.663	297.556	314.058	301.057	311	320.502	330.922	292.252	291.754	276.026	336.052	274.523
MCOLN1	802.195	796.294	845.623	882.407	946.606	986.883	999.401	1066.76	1139.03	1086.53	1082.64	1098.09
SEZ6L	0	2.40936	1.06101	1.15347	0	3.75956	0	2.55614	8.61268	8.27045	14.7239	4.35751
SPINK2	31.0836	20.4796	35.0133	41.5251	31.1	32.8961	29.0283	43.4544	24.7614	52.7241	41.5735	38.3461
RECK	274.97	312.012	273.74	296.443	410.131	422.95	456.158	438.804	278.835	256.384	281.487	310.255
GAGE7	0	0	0	0	0	0	0	0	0	0	0	0
KIAA1217	66.9492	75.8949	74.2705	84.2036	70.9468	84.59	62.2034	41.7503	122.731	107.516	124.72	114.167
HOXD8	231.931	225.275	219.629	276.834	272.125	288.546	281.159	253.91	318.669	351.494	341.249	331.171
CYLC1	0	0	0	0	0	0	0	0	0	0	0	0
TWF1	2257.15	2414.18	2133.69	2058.95	2992.4	3019.86	2916.1	2840.73	2288.82	2276.44	2419.92	2475.07
SUPT4H1	1654.6	1505.85	1814.32	1738.29	1706.61	1600.63	1594.07	1568.62	1527.67	1492.82	1494.05	1469.35
CDKN2B-AS1	72.9268	92.7604	83.8196	83.0501	112.737	125.005	114.454	106.506	61.3653	79.6031	47.6363	59.2622
SNX4	1802.85	1829.91	1909.81	1776.35	1838.79	1709.66	1755.79	1733.92	1769.9	1810.2	1895.92	1784.84
LOC101928436	2.39104	2.40936	0	4.6139	0	0.939889	2.48814	0	0	0	0	0
REV1	979.132	957.721	955.968	979.299	1071.01	1194.6	1137.91	1129.81	942.011	908.716	1011.62	915.078
C2orf74	160.2	127.696	183.554	177.635	158.416	132.524	136.847	144.848	160.411	197.457	175.821	180.401
ACTG1P4	1.19552	0	0	4.6139	2.91562	0	0	0.852047	0	1.03381	0.866114	0
CD9	1117.81	1081.8	1105.57	1129.25	991.312	956.807	866.701	909.987	910.79	987.285	914.616	853.201
CHIA	0	0	0	0	0	0	0	0	0	0	0	0
C10orf142	0	0	0	0	0	0	0	1.70409	1.07658	0	0	0
IL12RB2	153.027	144.562	149.602	136.11	98.1593	102.448	113.625	88.6129	97.9692	139.564	108.264	139.44
HOXB3	486.577	502.352	519.894	512.142	582.153	583.671	560.66	565.76	681.478	728.834	646.987	701.56
SLC35F5	1416.69	1380.56	1312.47	1237.68	1380.06	1381.64	1413.26	1313.01	1372.65	1358.42	1482.79	1375.23
COPS4	2680.36	2770.76	2794.69	2578.01	2597.82	2718.16	2651.52	2637.09	2296.35	2384.99	2355.83	2322.55
LOC100129138	0	0	0	0	0	0	2.48814	0	0	0	0	0
LINC01676	0	0	0	0	0	0	0	0	0	0	0	0
LINC01677	0	0	0	0	0	0	0	0	0	0	0	0
PRKAG2	649.168	613.182	671.618	564.049	604.506	597.769	617.058	609.214	696.55	662.67	690.293	684.13
MAD1L1	1295.95	1317.92	1343.24	1399.16	1506.41	1611.91	1568.36	1672.57	1497.53	1481.44	1330.35	1381.33
ZNF891	71.7313	77.0995	77.4536	87.664	72.8906	73.3113	64.6915	68.1638	51.6761	63.0622	71.8874	47.9326
[truncated: 26,059 more rows]

## Sheet: KO1vsWT
GeneSymbol	baseMean	log2FoldChange	lfcSE	stat	pvalue	padj
DDX11L1	0	NA	NA	NA	NA	NA
NSMF	3923.3	-0.165629	0.0273084	-6.06512	1.31854e-09	7.36465e-09
MIR6859-1	0	NA	NA	NA	NA	NA
MIR6859-2	0	NA	NA	NA	NA	NA
MIR6859-3	0	NA	NA	NA	NA	NA
MIR6859-4	0	NA	NA	NA	NA	NA
MIR1302-2	0	NA	NA	NA	NA	NA
MIR1302-9	0	NA	NA	NA	NA	NA
MIR1302-10	0	NA	NA	NA	NA	NA
MIR1302-11	0	NA	NA	NA	NA	NA
FAM138A	0	NA	NA	NA	NA	NA
FAM138F	0	NA	NA	NA	NA	NA
FAM138C	0	NA	NA	NA	NA	NA
LOC729737	13.4258	-0.719377	0.440079	-1.63465	0.102121	0.181648
FAM138D	0.0809895	0.359045	3.81698	0.0940652	0.925057	NA
LOC100132287	0	NA	NA	NA	NA	NA
LOC100132062	0	NA	NA	NA	NA	NA
LOC101928626	0	NA	NA	NA	NA	NA
MIR6723	39.4994	0.282562	0.231182	1.22225	0.221613	0.344632
LOC100133331	48.7266	-0.216873	0.232415	-0.933128	0.350754	0.491178
LOC100288069	51.8665	-0.239947	0.223342	-1.07435	0.282668	0.417418
FAM87B	1.78128	-1.07721	1.1668	-0.923217	0.355894	0.496437
LINC00115	17.2816	-0.525239	0.373672	-1.40561	0.159839	0.263963
NR1I2	0.226269	1.05484	3.13276	0.336713	0.736333	NA
TNFSF11	0	NA	NA	NA	NA	NA
CEP19	184.788	-0.435894	0.119534	-3.64661	0.00026572	0.000825524
NLRP1	16.5037	1.69178	0.516743	3.27392	0.00106066	0.00298572
FAM41C	0.48549	0.878023	2.1484	0.408687	0.682769	NA
LOC100130417	600.977	-0.010249	0.0704845	-0.145407	0.884389	0.933312
AGL	2563.45	0.0873947	0.0502487	1.73924	0.081992	0.150887
NES	170.044	0.700883	0.115977	6.04328	1.51012e-09	8.38835e-09
HSPA8	56224.7	-0.14929	0.0193169	-7.72843	1.08878e-14	9.05799e-14
NPIPA1	6.61833	0.0366882	0.657877	0.0557677	0.955527	0.975024
SOX21	397.475	-1.83842	0.0806895	-22.7838	6.63497e-115	1.22564e-112
MMP23B	2.58947	-0.737032	0.979419	-0.75252	0.451739	0.594535
NUDT6	66.6885	-0.302604	0.184321	-1.64173	0.100647	0.179508
SNW1	3364.83	-0.0631291	0.0297352	-2.12304	0.0337501	0.0695954
FAF1	2600.72	0.240216	0.0378262	6.35051	2.14605e-10	1.28091e-09
C1orf159	656.125	-0.0865413	0.0760456	-1.13802	0.255113	0.385212
ZCCHC4	308.152	-0.46501	0.0865725	-5.37134	7.8155e-08	3.69313e-07
TREM1	1.04273	0.363987	2.04207	0.178244	0.858531	NA
PCBP4	367.283	0.144745	0.0806059	1.79572	0.0725396	0.136138
PPP2R2C	71.0875	-1.30546	0.199296	-6.55035	5.74009e-11	3.62066e-10
DDX24	0	NA	NA	NA	NA	NA
CHMP1B	1101.82	0.362775	0.0492771	7.36193	1.81267e-13	1.38459e-12
ATP13A1	3894.36	0.185021	0.0322266	5.74125	9.39783e-09	4.82635e-08
MRPL47	1085.68	-0.848345	0.0500229	-16.9591	1.64759e-64	9.12121e-63
TPD52	2347.2	0.249409	0.0334132	7.46439	8.3686e-14	6.57253e-13
MEOX1	7.52369	-0.98303	0.638436	-1.53975	0.123622	0.213136
SLAMF9	0.264162	-0.362298	2.9793	-0.121605	0.903212	NA
GJC2	47.3822	0.397303	0.236409	1.68058	0.0928448	0.167591
JPH2	0.806108	0.94352	1.8319	0.51505	0.606518	NA
PHTF2	1147.58	0.138736	0.0570089	2.43358	0.0149502	0.033877
CCDC28B	592.843	-0.101391	0.0640022	-1.58417	0.113155	0.198051
MIR6726	0	NA	NA	NA	NA	NA
SNORD167	10.6459	-0.276778	0.501117	-0.552323	0.580727	0.712497
ACHE	34.1597	0.0690967	0.264439	0.261296	0.793864	0.874689
GH1	0.0861505	0	3.81698	0	1	NA
PUSL1	1097.04	-0.348839	0.0516062	-6.75964	1.38337e-11	9.1432e-11
CLASP1	1705.19	0.200054	0.0441734	4.52883	5.93125e-06	2.29528e-05
NIPA1	838.581	0.195155	0.0549293	3.55284	0.000381094	0.00115521
NFATC4	374.577	-0.11304	0.0784454	-1.44101	0.149583	0.250291
ASAH2	72.2036	0.359848	0.17552	2.05018	0.0403468	0.0813271
RAN	30989.3	0.0649009	0.0179605	3.61354	0.000302043	0.000929595
MDFI	3.05709	0.333258	0.952659	0.349819	0.726474	0.828955
MIR6727	0	NA	NA	NA	NA	NA
S1PR4	4.04902	0.200699	0.817255	0.245577	0.80601	0.883293
AK7	25.6842	-0.418945	0.323402	-1.29543	0.195171	0.310692
MIR6808	0	NA	NA	NA	NA	NA
LSS	1005.97	-0.159549	0.0576744	-2.76637	0.00566837	0.0140799
NIPAL3	1280.92	-0.00591275	0.0441617	-0.133889	0.893491	0.937945
CCNL2	2744.11	-0.225246	0.0355866	-6.32953	2.45912e-10	1.46102e-09
SLC35D2	4.98587	0.472083	0.702496	0.672008	0.501578	0.641487
PPIE	1751.22	-0.149651	0.039977	-3.74344	0.000181518	0.00057609
CLEC12B	0.249011	-1.76036	3.38895	-0.519441	0.603453	NA
ZC3H11A	3437.22	-0.227374	0.0296342	-7.67268	1.68443e-14	1.37979e-13
CT47A2	0	NA	NA	NA	NA	NA
LOC148413	693.418	-0.513256	0.0685917	-7.48277	7.27702e-14	5.74263e-13
CPSF2	2747.13	-0.134239	0.0289197	-4.6418	3.45393e-06	1.36879e-05
LINC01770	6.78135	-0.24204	0.604993	-0.400071	0.689104	0.801099
PCBP3	45.6945	-0.972233	0.240254	-4.04668	5.19493e-05	0.000178587
ADD2	1392.48	0.0315555	0.041185	0.766189	0.443564	0.586805
CELF2	1236.47	0.230383	0.0502845	4.58159	4.61453e-06	1.80347e-05
TIAL1	3244.15	-0.0608743	0.0293954	-2.07087	0.0383706	0.0779162
ZNF248	437.81	-0.365504	0.0734478	-4.97638	6.47839e-07	2.79101e-06
NRXN1	17.1761	-2.73273	0.410004	-6.66514	2.64414e-11	1.7132e-10
NTPCR	1518.78	-0.679058	0.0439477	-15.4515	7.37274e-54	3.14044e-52
TTYH2	329.284	0.0820016	0.0818049	1.0024	0.316148	0.454405
PACSIN2	3808.05	0.251776	0.0323327	7.78704	6.8595e-15	5.77839e-14
MITF	371.438	0.290808	0.0867656	3.35165	0.000803321	0.00230614
NEIL1	298.989	0.02312	0.0919371	0.251477	0.801446	0.879947
RCBTB1	736.047	0.39001	0.0537388	7.25752	3.94261e-13	2.93354e-12
CELF4	44.113	-1.00614	0.241561	-4.16515	3.11147e-05	0.000110272
TGDS	1096.94	0.21056	0.0522473	4.03006	5.57618e-05	0.000190968
WDR20	811.865	0.104814	0.0510423	2.05348	0.0400258	0.080752
KIR2DL2	0	NA	NA	NA	NA	NA
LCMT2	625.986	-0.189418	0.0581505	-3.25737	0.00112448	0.00315359
C2CD5	1382.73	-0.49069	0.0462604	-10.6071	2.76136e-26	4.3094e-25
PCNX2	558.371	-0.158242	0.0635534	-2.4899	0.0127778	0.0293661
JAKMIP2	304.538	-1.78298	0.103461	-17.2334	1.49174e-66	8.68326e-65
ZNF623	83.2037	0.263024	0.170564	1.54209	0.123053	0.212256
ELMO1	105.963	-0.680198	0.170542	-3.98845	6.65051e-05	0.000225078
DNAJC1	1489.37	0.513195	0.0479732	10.6975	1.04524e-26	1.65402e-25
TESPA1	0.576288	0	2.39097	0	1	NA
RUSC2	411.251	0.0128158	0.0729453	0.175691	0.860537	0.917936
EPM2AIP1	18.2913	-0.685451	0.400487	-1.71154	0.0869811	0.158572
CDK11A	793.321	-0.12281	0.0668	-1.83847	0.0659931	0.125254
PTPRK	0.13823	1.04178	3.81448	0.273113	0.784766	NA
AP3D1	10716.9	0.136106	0.0212273	6.41183	1.43783e-10	8.73459e-10
SP110	34.6102	0.343884	0.265618	1.29465	0.19544	0.311035
HNRNPAB	25625.9	-0.0857266	0.0172897	-4.95825	7.11317e-07	3.05069e-06
ONECUT1	13.6092	-1.40166	0.404648	-3.4639	0.000532395	0.00157431
IDI1	2839.16	-0.0837575	0.0395684	-2.11678	0.0342786	0.0705085
HUS1	480.963	-0.343575	0.0732149	-4.69269	2.69632e-06	1.08253e-05
FOXA3	25.7664	-1.1396	0.329677	-3.45672	0.000546794	0.00161241
HSF2	1346.01	0.392878	0.0466286	8.42569	3.58619e-17	3.48661e-16
AMPD2	3402.98	0.00245144	0.0347099	0.0706267	0.943695	0.968409
USP6	22.7397	-0.121263	0.307802	-0.393964	0.693608	0.804329
AGFG1	1795.1	-0.0961313	0.0453955	-2.11764	0.0342056	0.0703914
LOC105378591	0.989312	3.27144	1.72788	1.89333	0.0583146	NA
MED27	1275.44	-0.191483	0.0456499	-4.19459	2.73363e-05	9.74728e-05
UXS1	1076.26	0.0141553	0.0481147	0.294199	0.768606	0.858204
YME1L1	5832.83	-0.312188	0.023763	-13.1376	2.00559e-39	5.44336e-38
MND1	427.561	-0.349508	0.0722236	-4.83925	1.30331e-06	5.44138e-06
ERLIN1	1271.48	-0.0169767	0.0423802	-0.400581	0.688729	0.800996
SH2D3C	25.2168	-0.501582	0.293809	-1.70717	0.0877911	0.159887
ASB11	0.96252	0.937617	1.61872	0.579234	0.562431	NA
NBL1	11.6395	-0.507543	0.432769	-1.17278	0.240884	0.368055
AP4B1	524.883	-0.221537	0.0656124	-3.37644	0.000734293	0.00212143
ZNF821	362.579	0.347758	0.0823156	4.22469	2.39271e-05	8.59769e-05
PRKCZ-AS1	23.4334	-0.0441525	0.307561	-0.143557	0.885851	0.933878
MORF4L2	15583.4	-0.0743189	0.0186151	-3.9924	6.54091e-05	0.000221742
CRISP2	0	NA	NA	NA	NA	NA
SHMT1	1680	-0.0940541	0.0361327	-2.60302	0.00924073	0.021916
FAAP20	1128.52	-0.30774	0.0553904	-5.55584	2.76286e-08	1.35545e-07
TMEM52B	0.0961228	-1.08364	3.81698	-0.283899	0.776488	NA
APOM	0	NA	NA	NA	NA	NA
PEX5L	6.53482	0.689438	0.57587	1.19721	0.231224	0.356455
LOC100129534	43.972	-0.0415757	0.249545	-0.166606	0.86768	0.922745
MORN1	315.09	-0.597814	0.0903787	-6.61455	3.72693e-11	2.38153e-10
INSC	10.4124	-1.46685	0.575045	-2.55085	0.0107461	0.0251274
AEBP1	16.7825	0.160816	0.380428	0.422725	0.672496	0.787906
TNF	0	NA	NA	NA	NA	NA
PLEK	45.7625	0.0289028	0.708348	0.0408031	0.967453	0.982101
MAL	1.41944	-1.37008	1.35486	-1.01124	0.311903	0.449802
ADSS	2702.28	-0.639412	0.0356208	-17.9505	4.7536e-72	3.07337e-70
TNFRSF14-AS1	0	NA	NA	NA	NA	NA
DTYMK	3589.55	-0.243383	0.0368339	-6.60758	3.90649e-11	2.49011e-10
CLCN4	23.1512	0.421391	0.371464	1.13441	0.256624	0.38701
LOC100996583	0	NA	NA	NA	NA	NA
GTDC1	199.752	-0.0441578	0.118163	-0.373703	0.708625	0.815164
URI1	2423.78	0.0771597	0.0407049	1.89559	0.0580148	0.111752
SLC13A2	0.384491	-2.80653	3.23905	-0.866467	0.386234	NA
PCDH15	6.61663	-0.789356	0.602322	-1.31052	0.190019	0.304148
ST18	4.19446	0.0194782	0.716066	0.0272017	0.978299	0.987959
TBC1D2B	1354.63	-0.118904	0.041856	-2.8408	0.0045001	0.0114241
NPDC1	1009.3	-0.209853	0.0621492	-3.37661	0.000733862	0.00212053
ANAPC13	1587.15	-0.0769485	0.0412282	-1.86641	0.0619847	0.118403
YIPF3	2188.21	0.238674	0.0369667	6.45645	1.07187e-10	6.56208e-10
MIR4251	0	NA	NA	NA	NA	NA
DYNC1LI2	2739.05	0.0885182	0.0312911	2.82887	0.00467131	0.0118239
C9orf64	800.174	0.10478	0.0573627	1.82662	0.0677571	0.128159
MPZL3	146.908	0.820958	0.124011	6.62003	3.59115e-11	2.29638e-10
BPNT1	1833.08	-0.52912	0.0451713	-11.7136	1.08515e-31	2.17546e-30
MIR551A	0	NA	NA	NA	NA	NA
DUSP8	11.0486	-0.0505886	0.45139	-0.112073	0.910766	0.948947
DUSP2	97.2577	-0.759998	0.186295	-4.07955	4.51232e-05	0.000156368
BANK1	0.784907	-1.68142	1.87878	-0.894956	0.370811	NA
LRP10	1527.4	0.409822	0.0419749	9.76351	1.61465e-22	2.10177e-21
DPEP1	18.2429	0.488963	0.388693	1.25797	0.208403	0.327892
TRDMT1	382.079	-0.00172077	0.0753295	-0.0228433	0.981775	0.989923
DYNC1I1	74.2864	0.213236	0.208247	1.02396	0.305856	0.443111
DDX11	2709.55	-0.522858	0.0306984	-17.0321	4.7481e-65	2.67772e-63
ARHGEF7	1052.82	0.471243	0.0506174	9.3099	1.27953e-20	1.5239e-19
DDX10	2696.57	-0.0336821	0.0300248	-1.12181	0.261943	0.393002
IGSF11	61.764	0.0830044	0.225353	0.368331	0.712627	0.818101
DGCR5	116.178	-0.0289544	0.142901	-0.202619	0.839433	0.904583
RN7SL1	999.37	0.00459346	0.131717	0.0348737	0.97218	0.984746
FAM49B	3122.17	0.220924	0.0345511	6.39413	1.61461e-10	9.76914e-10
DNAJC10	3589.59	0.0975624	0.0327299	2.98084	0.00287462	0.00754083
NETO1	0.189342	-1.08364	3.70845	-0.292209	0.770127	NA
KDM4C	768.38	0.162339	0.0571408	2.84103	0.00449676	0.0114191
LINC01345	0	NA	NA	NA	NA	NA
LINC01777	0	NA	NA	NA	NA	NA
LINC01646	0	NA	NA	NA	NA	NA
ADAM28	0.90617	-1.33926	1.95921	-0.683569	0.494247	NA
MIR4689	0.289154	0	3.23106	0	1	NA
PCYT1B	64.9336	1.01618	0.198925	5.10834	3.25003e-07	1.44275e-06
HMGCLL1	31.3257	-0.166935	0.285718	-0.584265	0.559042	0.693174
CLIC1	0.166741	-0.362297	3.81698	-0.0949171	0.924381	NA
EGFL7	651.779	0.527289	0.060308	8.74327	2.26454e-18	2.37102e-17
ERI1	783.675	0.0993564	0.054575	1.82055	0.0686755	0.129638
LY6H	0	NA	NA	NA	NA	NA
DYNC1I2	2893.12	0.0754768	0.0348445	2.16611	0.0303031	0.0632438
NMI	86.4441	0.250761	0.165746	1.51293	0.130299	0.222738
MTMR4	1679.55	-0.267045	0.0417884	-6.39041	1.65443e-10	1e-09
ARSG	140.975	-0.0282532	0.124444	-0.227036	0.820396	0.892257
HTR7	22.7511	-0.573506	0.284882	-2.01314	0.0441002	0.0879293
HTR6	25.6777	-2.19624	0.367967	-5.96858	2.39332e-09	1.30187e-08
LOC102724450	4.98147	-0.259733	0.711942	-0.364824	0.715243	0.819964
PTK2	2450.73	0.306934	0.0332595	9.22847	2.74518e-20	3.22283e-19
PLBD2	806.507	0.436253	0.0585763	7.44759	9.50584e-14	7.42062e-13
FUT11	179.752	-0.214483	0.124365	-1.72463	0.0845944	0.154907
ZNF596	24.5948	0.960096	0.287051	3.34469	0.000823745	0.00236215
CNBD1	0.0809895	0.359045	3.81698	0.0940652	0.925057	NA
GTF2IRD2	14.6322	0.317196	0.439002	0.722539	0.469963	0.611672
GABRG1	0.589367	0.673356	2.17784	0.309185	0.757181	NA
CLEC4F	10.0353	0.230782	0.513478	0.449448	0.653109	0.772223
C18orf54	509.178	-0.0834312	0.0778235	-1.07206	0.283695	0.418594
MIR4252	0	NA	NA	NA	NA	NA
SPINK1	0.664344	-0.381607	1.84192	-0.207179	0.83587	NA
SPIB	32.9237	0.453018	0.293295	1.54458	0.122448	0.211354
RFXANK	1416.38	0.035115	0.0475318	0.738769	0.460048	0.602361
CDK13	2005.12	-0.00443381	0.0390105	-0.113657	0.90951	0.948109
CRHR1	0.510733	-1.69453	2.26651	-0.747638	0.454678	NA
SLC1A5	12054.9	0.0600672	0.0220345	2.72605	0.00640971	0.0157656
SOX6	128.639	0.204975	0.152034	1.34822	0.177589	0.287789
CCSER1	88.1962	0.193127	0.159142	1.21355	0.224918	0.348829
USP27X	262.376	0.117152	0.0981001	1.19421	0.232396	0.357957
SNX20	5.18655	-0.384826	0.674539	-0.570503	0.568337	0.701666
SF3A3	6364.8	-0.183927	0.0238851	-7.70047	1.35567e-14	1.12063e-13
WDR54	1312.13	-0.230522	0.053591	-4.30151	1.6964e-05	6.20151e-05
OGFOD1	2823.01	-0.243888	0.0307891	-7.92124	2.35157e-15	2.04567e-14
MAGED1	8249.2	-0.081465	0.0215175	-3.78599	0.000153096	0.000490792
CAND2	1138.62	0.197896	0.0467034	4.23729	2.26231e-05	8.14855e-05
KDM2A	3389.47	0.253492	0.0308422	8.21902	2.05167e-16	1.90079e-15
RABL2B	724.886	-0.174913	0.0646363	-2.70612	0.00680752	0.0166536
NR4A3	51.5239	-0.263344	0.216813	-1.21462	0.224513	0.348304
PTP4A3	9.81744	0.244854	0.4563	0.536606	0.59154	0.720959
AP4S1	205.127	0.0238656	0.107952	0.221076	0.825033	0.89515
WDR45	1488.81	0.582589	0.0446359	13.052	6.1861e-39	1.65416e-37
CORO1A	216.691	-0.525738	0.153498	-3.42504	0.000614699	0.00179801
HHLA2	0.276739	-1.10677	2.93297	-0.377355	0.70591	NA
LINC01672	0	NA	NA	NA	NA	NA
MCRIP2	977.733	-0.570212	0.0529161	-10.7758	4.47987e-27	7.24099e-26
SNORC	54.1946	0.213033	0.199954	1.06541	0.28669	0.422085
CMC1	531.749	-0.309623	0.0756697	-4.09177	4.28096e-05	0.000148778
MAPK8	801.7	0.0193536	0.0605842	0.31945	0.749385	0.844345
LINP1	0.971421	1.21271	1.77347	0.683807	0.494097	NA
EPB41L5	870.458	0.231573	0.0556757	4.15931	3.1921e-05	0.000112975
C15orf54	0	NA	NA	NA	NA	NA
TIMELESS	6991.25	0.563051	0.0203063	27.7278	3.22698e-169	1.39091e-166
LAIR1	0.348219	-0.402609	2.7567	-0.146047	0.883884	NA
BLACAT1	0.599767	2.64865	1.82898	1.44816	0.147573	NA
LOC102725193	0	NA	NA	NA	NA	NA
HDAC9	59.1177	0.340668	0.200678	1.69759	0.089586	0.162454
SPHK2	907.927	0.0785671	0.0552765	1.42135	0.155216	0.257834
DDR1	3.45155	0.740616	0.891957	0.830327	0.406354	0.548371
DOCK8	194.167	0.0223396	0.116885	0.191124	0.848428	0.910504
SENP1	1163.64	0.396982	0.0463556	8.56384	1.09168e-17	1.09853e-16
FBXW10	2.33001	0.742569	1.12839	0.658076	0.510489	0.649339
TRIM69	0	NA	NA	NA	NA	NA
MUC22	0.071004	0.359045	3.81698	0.0940652	0.925057	NA
STX18	1296.72	0.0338613	0.0497974	0.679981	0.496516	0.636594
ITSN1	2571.99	0.319219	0.038739	8.24024	1.71859e-16	1.59792e-15
LINC01714	0	NA	NA	NA	NA	NA
VAX1	48.4679	0.0808372	0.222162	0.363866	0.715958	0.82042
GNE	1084.04	-0.0248786	0.0534762	-0.465227	0.641769	0.763194
HCCS	1599.28	-0.160638	0.0443048	-3.62575	0.000288121	0.000889469
SPRED2	786.557	0.579744	0.0540481	10.7265	7.64714e-27	1.21863e-25
NDRG2	920.161	0.251172	0.0525188	4.78251	1.73124e-06	7.11477e-06
PRAC2	18.0642	0.991132	0.38121	2.59996	0.00932341	0.0220861
LOC102724552	0	NA	NA	NA	NA	NA
SNORD128	0	NA	NA	NA	NA	NA
ABRAXAS1	345.875	-0.307219	0.0851344	-3.60864	0.000307812	0.000946224
MAPK9	2231.83	-0.41623	0.0365697	-11.3818	5.15046e-30	9.46587e-29
ARID5A	390.977	-0.112374	0.0801148	-1.40266	0.160718	0.265174
MIR6728	0.1505	0.359045	3.81698	0.0940652	0.925057	NA
ENO1-AS1	35.4011	-0.857151	0.277241	-3.09172	0.00199	0.00537285
ZNF438	68.4592	-0.5818	0.180063	-3.2311	0.00123316	0.00343406
CACFD1	615.396	0.152683	0.0640583	2.3835	0.017149	0.0382419
NAP1L4	453.168	0.034293	0.0748443	0.458191	0.646815	0.766917
TLR6	25.0249	-0.301433	0.323564	-0.931601	0.351543	0.491844
AKR1A1	1516.43	-0.0257841	0.040993	-0.628989	0.529356	0.666546
ST8SIA5	22.3856	1.36481	0.360724	3.78353	0.000154618	0.000495409
LSR	1210.11	0.632951	0.0473602	13.3646	9.73283e-41	2.75302e-39
ATL1	159.305	0.367355	0.12367	2.97043	0.00297381	0.0077841
ABHD17B	929.466	-0.0107918	0.0601088	-0.179537	0.857516	0.916228
MIR34AHG	68.6807	-0.600485	0.182716	-3.28644	0.00101462	0.00286591
LINC01759	13.1325	-0.330819	0.431258	-0.767101	0.443021	0.586344
EPB41L1	1113.28	-0.426748	0.0522437	-8.16841	3.12477e-16	2.85551e-15
BMX	32.5031	0.266606	0.41273	0.645958	0.518306	0.656974
LOC100506022	19.8179	-0.481454	0.382851	-1.25755	0.208555	0.328102
SCYL2	2017.61	0.593759	0.0468582	12.6714	8.51701e-37	2.09957e-35
GOSR2	1626.52	-0.143986	0.0372147	-3.86906	0.000109255	0.000358436
PIK3CD-AS1	0.241709	1.08869	3.06479	0.355227	0.72242	NA
PIK3CD-AS2	147.436	-0.409415	0.124157	-3.29757	0.000975258	0.00276466
TRAF1	46.7316	-0.173734	0.284546	-0.610568	0.541486	0.677102
FAM193B	1426.59	0.0943297	0.0401477	2.34957	0.0187953	0.0415346
MIA2	608.93	0.223928	0.0642464	3.48546	0.0004913	0.00146019
BCL2L11	1055.59	0.564339	0.0481195	11.7279	9.17454e-32	1.84746e-30
ZNF559	258.924	-0.103735	0.105169	-0.986362	0.323955	0.462797
CCNI2	16.0723	0.798301	0.366226	2.1798	0.029272	0.0614176
FGD4	116.995	0.13019	0.147778	0.880984	0.378326	0.519481
GLYR1	5014.3	0.0757673	0.0258897	2.92654	0.0034275	0.00889196
JAK2	253.999	0.424821	0.0923763	4.59881	4.24906e-06	1.66784e-05
SAP130	2098.01	0.16413	0.0377252	4.35067	1.35722e-05	5.02654e-05
RIPPLY3	33.8701	1.41483	0.285405	4.95726	7.14944e-07	3.06552e-06
MIR5697	0	NA	NA	NA	NA	NA
RBP7	34.6828	-0.628396	0.290598	-2.16242	0.0305855	0.063762
AURKAIP1	4617.86	-0.680526	0.0320781	-21.2147	6.99365e-100	8.49705e-98
CD59	2798.75	0.498968	0.0293367	17.0083	7.12334e-65	3.98006e-63
LRRC31	0.312685	0.335651	2.60152	0.129021	0.897341	NA
KCNJ15	0.227945	1.04261	3.4968	0.298162	0.76558	NA
GAB2	194.691	0.347677	0.109159	3.18505	0.00144727	0.00398843
OR12D2	0	NA	NA	NA	NA	NA
ACTL6A	2771.36	-0.397682	0.0357857	-11.1129	1.08631e-28	1.87826e-27
SNX24	293.356	-0.21678	0.0932299	-2.32522	0.0200601	0.0441186
RNU6-1	0	NA	NA	NA	NA	NA
IL15	8.57232	0.517223	0.547372	0.94492	0.3447	0.485158
RNU6-2	0	NA	NA	NA	NA	NA
NEU4	0	NA	NA	NA	NA	NA
SLC34A1	0.679987	-1.37521	1.98163	-0.693982	0.487694	NA
CDON	1029.58	0.201317	0.0521435	3.86083	0.000113004	0.000369595
CENPS-CORT	6.57918	-0.350473	0.621904	-0.563548	0.573062	0.705531
CENPS	83.0875	-0.524292	0.190358	-2.75424	0.00588289	0.0145668
CCDC103	177.886	0.0945734	0.113521	0.833094	0.404792	0.546862
SMPX	0.49325	2.81225	2.61526	1.07532	0.282229	NA
CTNNA3	11.1043	0.613121	0.437326	1.40198	0.160922	0.265413
PPP1R15A	689.184	0.349025	0.0673587	5.1816	2.19993e-07	9.92904e-07
EDC4	5865.09	0.0204027	0.0293478	0.695205	0.486927	0.627997
RUSC1	2084.89	-0.306632	0.0360614	-8.50305	1.84671e-17	1.82783e-16
BRD7	3802.83	-0.0172342	0.0292853	-0.588493	0.556201	0.690361
HSD11B1L	138.399	-0.370624	0.129932	-2.85245	0.00433837	0.0110492
KRTAP12-3	0	NA	NA	NA	NA	NA
KRTAP10-3	0	NA	NA	NA	NA	NA
USH2A	4.80837	-0.652635	0.658806	-0.990634	0.321865	0.460355
KRTAP10-5	0.10039	-1.08364	3.81698	-0.283899	0.776488	NA
KRTAP10-2	0.0897154	0	3.81698	0	1	NA
LOC105376736	32.6219	-0.931653	0.277694	-3.35496	0.000793765	0.00228124
PCMTD1	307.717	0.245391	0.0968402	2.53398	0.0112777	0.0262315
TMEM218	748.961	-0.021398	0.0562126	-0.380662	0.703454	0.811692
TRAPPC3	2043.61	-0.179743	0.0395296	-4.54704	5.44046e-06	2.11349e-05
TFPI2	65.4723	-0.0443516	0.185019	-0.239714	0.810552	0.886344
SLC25A10	3524.91	-0.136183	0.0323212	-4.21343	2.51523e-05	9.01114e-05
MTOR-AS1	0.603627	2.14864	2.01425	1.06672	0.286098	NA
ALDH1A1	138.313	-0.30655	0.537488	-0.570337	0.568449	0.701666
LINC01647	0.4418	0.409539	2.62309	0.156129	0.875931	NA
TSEN34	0.0783241	0.359045	3.81698	0.0940652	0.925057	NA
CHD1L	3076.23	-0.0743713	0.0301042	-2.47047	0.0134937	0.0308742
BAG3	1978.95	-0.0490529	0.035667	-1.3753	0.169038	0.276555
SLC25A27	171.634	0.286874	0.110693	2.59161	0.00955282	0.0225763
UCA1	6.07275	-0.858854	1.75415	-0.489613	0.624408	0.74824
MSTO2P	472.627	0.0367956	0.0711403	0.517226	0.604998	0.732594
EML2	547.163	0.211479	0.0625481	3.38106	0.000722075	0.00208813
SCN1A	0.747274	0.595846	1.85572	0.321086	0.748145	NA
LOC102724659	0.261109	-0.362298	2.99073	-0.12114	0.90358	NA
MGST1	1050.18	-1.6037	0.0562084	-28.5313	4.79303e-179	2.22483e-176
FAM189B	0.396008	-1.08364	2.68081	-0.404223	0.686049	NA
SERPINB8	22.7185	-0.192968	0.349144	-0.552689	0.580476	0.712335
NPPA-AS1	12.319	-0.908285	0.452123	-2.00893	0.0445442	0.0887064
CEP70	542.178	0.272002	0.0673733	4.03724	5.40828e-05	0.000185498
WTAP	2941.79	0.0648016	0.032993	1.96411	0.0495179	0.0972891
USP19	4979.02	-0.0896151	0.0250855	-3.57238	0.000353747	0.00107701
GCDH	1525.16	-0.134535	0.0394769	-3.40793	0.000654577	0.00190603
ELP2	3469.62	-0.000567908	0.0301279	-0.0188499	0.984961	0.991834
PPP1R17	0.150949	0.359045	3.81698	0.0940652	0.925057	NA
MIR6729	0	NA	NA	NA	NA	NA
HLA-DPA1	0	NA	NA	NA	NA	NA
UBE2F	450.598	-0.083579	0.0695143	-1.20233	0.229236	0.353902
MIR7846	0	NA	NA	NA	NA	NA
NCR1	0	NA	NA	NA	NA	NA
GAPVD1	3150.69	0.0330363	0.0353576	0.934348	0.350124	0.490633
MSLN	0.0809895	0.359045	3.81698	0.0940652	0.925057	NA
PSMD1	6865.67	0.122413	0.0241378	5.07144	3.94809e-07	1.73772e-06
HDAC7	866.757	0.614473	0.0525609	11.6907	1.42214e-31	2.84162e-30
BEST1	13.3544	0.905537	0.439388	2.06091	0.039312	0.0794802
UXT	957.628	-0.0568642	0.050447	-1.12721	0.259655	0.390378
UCHL1	8481.33	-0.0746511	0.0209323	-3.56631	0.000362041	0.00110049
SNORA59B	0	NA	NA	NA	NA	NA
SNORA59A	0	NA	NA	NA	NA	NA
PLSCR4	49.9908	0.895546	0.224405	3.99075	6.58649e-05	0.00022312
MIR6730	0.248546	0.359046	3.41231	0.105221	0.916201	NA
AADACL3	0	NA	NA	NA	NA	NA
LINC01784	0	NA	NA	NA	NA	NA
PCID2	721.343	0.186656	0.0664125	2.81055	0.00494563	0.0124556
RUVBL1	6300.27	-0.463257	0.0273319	-16.9493	1.94692e-64	1.07128e-62
DUSP23	49.0529	0.642466	0.207347	3.09851	0.00194496	0.00526539
PRAMEF36P	0	NA	NA	NA	NA	NA
PRAMEF34P	0	NA	NA	NA	NA	NA
TTC13	943.566	-0.592342	0.0528564	-11.2066	3.78349e-29	6.67568e-28
IRX4	3.54736	0.116411	1.09266	0.106539	0.915154	0.95109
PRAMEF13	0	NA	NA	NA	NA	NA
C16orf92	0.234068	0	3.46138	0	1	NA
LRRN3	15.9501	-0.459403	0.441213	-1.04123	0.29777	0.43434
MLF1	811.404	-0.416694	0.0606796	-6.86711	6.55138e-12	4.4486e-11
DHX16	2.58458	0.918019	0.964075	0.952228	0.340981	0.481009
PRAMEF14	0	NA	NA	NA	NA	NA
PRRC2A	1626.62	0.0658106	0.0391805	1.67968	0.0930204	0.167824
POMZP3	0.399511	-1.04273	2.67922	-0.389193	0.697133	NA
APBA2	148.084	-0.0420927	0.13103	-0.321244	0.748025	0.84364
PARN	0.389359	-2.43494	2.6037	-0.935185	0.349693	NA
CFAP97D1	0.565458	0.892789	2.26276	0.394558	0.693169	NA
PSG8	0	NA	NA	NA	NA	NA
UBE2H	2084.64	0.425078	0.0340253	12.493	8.15108e-36	1.94926e-34
TMEM51	271.248	0.0640832	0.0975966	0.656613	0.51143	0.650128
PRR20D	0	NA	NA	NA	NA	NA
GRIFIN	0.0783241	0.359045	3.81698	0.0940652	0.925057	NA
LENG9	17.8718	-1.59445	0.404872	-3.93817	8.21065e-05	0.000274188
LRRFIP2	1293.92	0.0196355	0.0474602	0.413725	0.679076	0.79327
IFNAR2	635.718	0.106048	0.0629354	1.68503	0.0919828	0.16635
OR2J1	0	NA	NA	NA	NA	NA
SFXN5	694.099	0.310394	0.0600869	5.16574	2.39485e-07	1.07632e-06
NAF1	998.458	-0.217743	0.046626	-4.66999	3.01215e-06	1.20161e-05
CAMTA1-DT	16.6931	-0.891401	0.373538	-2.38637	0.0170155	0.0379818
KAZN-AS1	4.58575	-0.356086	0.726797	-0.489939	0.624177	0.748087
TEX261	3936.42	-0.113775	0.030578	-3.72081	0.000198588	0.000627446
L3HYPDH	520.59	-0.515565	0.0687258	-7.50177	6.29638e-14	4.98615e-13
GLMP	1457.73	-0.158718	0.0416437	-3.81134	0.000138217	0.000446094
DNAJC16	400.694	-0.245341	0.0775782	-3.1625	0.00156419	0.00429494
2021-09-02	15728.4	0.097657	0.0167511	5.82989	5.5463e-09	2.91535e-08
EED	1395.44	0.0439756	0.0457732	0.960728	0.336689	0.47629
PRKN	16.0474	0.537054	0.426025	1.26062	0.207447	0.326586
ENOX2	1183.05	-0.0812974	0.0457968	-1.77518	0.0758689	0.141316
STK25	5719.05	-0.101937	0.0283232	-3.59907	0.000319351	0.000979203
VAT1	5642.09	0.178991	0.0232988	7.6824	1.56137e-14	1.28501e-13
SYNCRIP	9123.01	-0.145995	0.0251184	-5.81227	6.16306e-09	3.22363e-08
FLJ37453	489.146	-0.396617	0.0681236	-5.82202	5.81397e-09	3.04808e-08
AP2M1	14367.3	-0.169177	0.0287389	-5.88671	3.93961e-09	2.10256e-08
MIR5096	0.504898	0.359047	2.30699	0.155634	0.876321	NA
FBRSL1	4773.2	0.193315	0.0311289	6.21015	5.29338e-10	3.06349e-09
KCP	41.5601	-0.318433	0.216832	-1.46857	0.141949	0.239076
FLNB	5709.99	-0.0376458	0.0286296	-1.31493	0.188535	0.302147
EMCN	0.0809895	0.359045	3.81698	0.0940652	0.925057	NA
TFDP2	1390.32	0.197767	0.0398266	4.9657	6.84527e-07	2.94277e-06
RAD17	138.955	-0.100892	0.123753	-0.815271	0.414917	0.557256
TESK1	732.873	0.452631	0.0570591	7.93267	2.14486e-15	1.86945e-14
MYO18B	4.12938	1.44651	1.02488	1.4114	0.158126	0.261708
TBATA	0	NA	NA	NA	NA	NA
GRB10	2974.42	0.198909	0.0327958	6.06508	1.31891e-09	7.36465e-09
DDX59	537.113	-0.27058	0.068114	-3.97246	7.11357e-05	0.000239987
FBXW7	590.425	0.186239	0.0666528	2.79417	0.00520332	0.0130303
ARL3	1116.1	-0.0420728	0.0519063	-0.810554	0.417622	0.559933
TNFSF14	2.10079	0.744721	1.04157	0.714998	0.47461	0.616258
ABCB7	1253.35	-0.27179	0.0440565	-6.16913	6.86675e-10	3.93382e-09
RIPK1	1500.02	0.577962	0.0425811	13.5732	5.77594e-42	1.73116e-40
PIGA	763.423	-0.249649	0.058751	-4.24928	2.14457e-05	7.75069e-05
YIF1A	3169.91	-0.159858	0.0407225	-3.92554	8.65347e-05	0.000287833
ABO	2.56633	0.205331	1.16679	0.175979	0.86031	0.917857
WDR4	2161.49	-0.304515	0.0352237	-8.64517	5.37231e-18	5.5102e-17
NLRP4	0.156648	1.14967	3.80967	0.301777	0.762822	NA
CD99L2	2607.94	0.508884	0.032753	15.537	1.94786e-54	8.47645e-53
PPFIBP1	731.122	-0.162766	0.0587641	-2.76982	0.0056088	0.0139453
TMEM209	1014.9	-0.0176792	0.0532943	-0.331727	0.740095	0.838892
KLHDC10	1268.57	-0.0167076	0.0432404	-0.386389	0.699209	0.808442
RNVU1-18	0	NA	NA	NA	NA	NA
RNU1-3	0	NA	NA	NA	NA	NA
RNU1-4	0	NA	NA	NA	NA	NA
RNU1-2	0	NA	NA	NA	NA	NA
LINC01783	7.52042	0.579011	0.552211	1.04853	0.294393	0.430624
PROM2	7.34109	0.174945	0.582696	0.300234	0.763999	0.855329
MIR3675	0	NA	NA	NA	NA	NA
CCDC181	308.129	-1.09428	0.08497	-12.8784	5.95536e-38	1.54899e-36
PPP3CB	1424.76	0.117546	0.0400427	2.93551	0.00332997	0.00865257
CROCCP2	621.679	-0.061049	0.0654502	-0.932756	0.350946	0.491277
MST1P2	40.8455	-0.023174	0.258349	-0.0897003	0.928525	0.959095
ESPNP	2.04595	-0.898896	1.04198	-0.862684	0.388311	0.529617
PKIG	371.056	-0.399565	0.0803405	-4.9734	6.57904e-07	2.83235e-06
WDR6	7230	-0.242617	0.021824	-11.117	1.03748e-28	1.79899e-27
OSBPL1A	1692.79	0.0997776	0.0423738	2.3547	0.0185377	0.0410104
LOC105376805	3.03044	0.203375	0.873855	0.232733	0.815969	0.889473
SBNO2	133.72	0.384196	0.133797	2.87148	0.00408561	0.010454
EBP	2974.62	0.00149025	0.0346292	0.0430346	0.965674	0.98112
ZNF22	1363.54	-0.650172	0.0432452	-15.0346	4.35942e-51	1.72688e-49
ZNF182	357.968	0.0547064	0.083421	0.655787	0.511961	0.650568
KHDRBS3	940.559	-0.520895	0.0536531	-9.70858	2.77167e-22	3.57121e-21
DMRT2	14.6436	-0.0429016	0.449992	-0.0953386	0.924046	0.956651
ZNF19	66.3437	-0.00116957	0.193222	-0.00605295	0.99517	0.997484
ZNF17	162.391	-0.286253	0.123164	-2.32415	0.0201173	0.0442184
KPTN	607.789	-0.276122	0.0624568	-4.42101	9.82404e-06	3.69663e-05
CAPN11	0.0726252	0	3.81698	0	1	NA
ZWINT	5190.32	0.0280683	0.0237928	1.1797	0.238121	0.364741
ROPN1B	0.540913	0.180938	2.10493	0.0859592	0.931499	NA
KIF2C	2896.12	0.0304234	0.031063	0.979409	0.327378	0.466508
PPARGC1A	129.631	-0.351444	0.133675	-2.62909	0.00856132	0.0204574
TP53I11	862.673	0.229189	0.0619985	3.69669	0.000218429	0.00068602
INVS	589.79	-0.0608353	0.0661795	-0.919247	0.357966	0.498597
ELP1	4731.37	-0.123494	0.0261218	-4.72764	2.27149e-06	9.19516e-06
MIR3972	0	NA	NA	NA	NA	NA
LRRC63	12.7423	0.241907	0.388887	0.622049	0.53391	0.670275
SAA4	0	NA	NA	NA	NA	NA
TFG	3949.59	0.317251	0.0285441	11.1144	1.06764e-28	1.84951e-27
LINC01491	0	NA	NA	NA	NA	NA
OPRM1	0.0897154	0	3.81698	0	1	NA
LINC01581	0	NA	NA	NA	NA	NA
LINC01521	269.351	0.492624	0.0920857	5.34962	8.81398e-08	4.14117e-07
GRTP1-AS1	0.481693	0.587532	2.23709	0.262633	0.792834	NA
BICD1	435.832	-0.286787	0.0731073	-3.92282	8.75181e-05	0.000290918
P2RX4	337.422	1.03774	0.0864394	12.0054	3.3288e-33	7.17395e-32
GPC5-AS2	1.01054	2.89035	1.68282	1.71757	0.0858758	NA
UBL7-AS1	144.63	0.0261329	0.132214	0.197657	0.843314	0.907331
DLGAP1-AS2	2.69572	-0.0373104	1.01618	-0.0367163	0.970711	0.983863
FER1L4	29.9878	-0.70188	0.278906	-2.51655	0.011851	0.027438
PCAT2	0.0809895	0.359045	3.81698	0.0940652	0.925057	NA
FUT8	652.688	0.212735	0.0737181	2.88579	0.00390431	0.0100226
CASC19	0	NA	NA	NA	NA	NA
LINC01276	0.435752	0.243425	2.83499	0.0858642	0.931574	NA
ADORA3	0.234972	1.7273	3.76756	0.458466	0.646618	NA
APOE	101.543	0.400868	0.172883	2.31872	0.02041	0.0447803
LINC01654	0	NA	NA	NA	NA	NA
SPATA31C2	0.43141	-1.06852	2.25904	-0.472998	0.636214	NA
RASGRP3	19.5081	0.717058	0.326791	2.19424	0.0282182	0.0595098
ATP5MC2	6076.9	0.195805	0.0281116	6.96528	3.27759e-12	2.27595e-11
CHRNA3	123.382	0.0940958	0.151362	0.621659	0.534166	0.670504
CDK3	0	NA	NA	NA	NA	NA
MIR4695	0	NA	NA	NA	NA	NA
ZNF565	61.7535	-0.0886758	0.198476	-0.446784	0.655031	0.773719
UBAC1	2349.12	-0.144633	0.0333746	-4.33363	1.46671e-05	5.41102e-05
C20orf194	266.417	-0.0401863	0.10034	-0.400502	0.688787	0.800996
NOX5	1.81884	-0.954801	1.2905	-0.73987	0.459379	0.60179
ING4	466.046	-0.31321	0.0795603	-3.93675	8.25911e-05	0.000275705
THAP11	1759.29	-0.267441	0.037928	-7.05129	1.77271e-12	1.2575e-11
SPRYD7	757.42	0.319982	0.0583471	5.4841	4.15571e-08	2.00615e-07
ADGRG6	279.294	0.366751	0.0914252	4.01149	6.03367e-05	0.000205431
ATP10D	483.154	-0.0509009	0.0694237	-0.733192	0.463441	0.60565
LOC101927895	13.2693	-0.422324	0.414824	-1.01808	0.30864	0.446277
SEC14L1	2231.6	-0.00669462	0.0408771	-0.163774	0.869909	0.924014
BSDC1	2331.19	0.427708	0.0343564	12.4491	1.41395e-35	3.35475e-34
AGAP5	75.2643	-0.0266467	0.173563	-0.153527	0.877982	0.928968
ODC1	13784.6	-0.161991	0.0186212	-8.69928	3.33997e-18	3.47092e-17
AKR7L	10.3052	-0.053345	0.462387	-0.115369	0.908153	0.947273
RXRG	46.3229	-0.947196	0.236742	-4.00096	6.30849e-05	0.000214304
LOC100506730	39.1583	-0.35883	0.23829	-1.50585	0.132105	0.225282
CAPG	98.6974	-0.359059	0.152713	-2.35121	0.0187125	0.0413616
MYO1A	15.3422	2.40063	0.442212	5.42869	5.677e-08	2.71449e-07
CACNA1F	1.42177	2.08539	1.54423	1.35044	0.176875	0.286889
ZNF140	308.595	0.694181	0.0867396	8.00305	1.21379e-15	1.07396e-14
PQLC2	611.753	-0.114252	0.0693841	-1.64666	0.099627	0.177917
NLRP2	1.43282	0.0859138	1.19407	0.0719501	0.942642	0.967932
CXorf40A	1044.77	-0.139028	0.0472218	-2.94415	0.00323847	0.00843055
NCOA4	4130.03	0.0444346	0.0299759	1.48235	0.138248	0.234095
NUDT16	1541.01	-0.264804	0.0415055	-6.37997	1.77123e-10	1.06775e-09
ABCG2	133.428	-0.615463	0.151251	-4.06916	4.71829e-05	0.000163105
LOC105378614	0	NA	NA	NA	NA	NA
PPP1R18	0.840084	-1.09679	1.69323	-0.647747	0.517148	NA
MINOS1	2170.33	-0.406531	0.0434801	-9.34982	8.7799e-21	1.0526e-19
POLR2C	3141.07	-0.159221	0.0296603	-5.36815	7.95499e-08	3.75317e-07
M1AP	1.16715	0.216457	1.53327	0.141173	0.887733	NA
CCDC148	10.4716	0.400855	0.448706	0.893356	0.371666	0.513061
ZFAND2B	502.729	-0.0321217	0.0676908	-0.474536	0.635118	0.757082
LEO1	1200.11	-0.10677	0.0456527	-2.33875	0.0193486	0.0426583
GALM	918.526	-0.0227536	0.0515334	-0.441531	0.658829	0.776822
PIH1D2	57.0615	-0.119987	0.23159	-0.5181	0.604389	0.732052
TRIM43	0.230952	0	3.10797	0	1	NA
PLD4	13.0791	-0.172571	0.447355	-0.385758	0.699676	0.808775
TMEM45B	6.48185	0.39865	0.619383	0.643625	0.519819	0.658199
LDHAL6A	4.25066	1.41265	0.775208	1.82229	0.0684111	0.12922
NRDC	5441.22	0.03396	0.0234467	1.44839	0.147507	0.247228
KLF8	71.356	1.1516	0.18461	6.238	4.43197e-10	2.58146e-09
FHL1	6752.43	0.423097	0.0249752	16.9407	2.25427e-64	1.23664e-62
MAP7	1376.95	0.419467	0.0494509	8.48249	2.20433e-17	2.17229e-16
PDE4DIP	2012.57	0.0657325	0.0354664	1.85338	0.0638284	0.121553
MAGI3	1233.27	0.371787	0.0512214	7.25842	3.91626e-13	2.91513e-12
PTK7	2694.65	0.473758	0.0350086	13.5326	1.0039e-41	2.96955e-40
TNFSF12-TNFSF13	0.307597	1.72437	3.15302	0.546895	0.584451	NA
C4orf33	446.784	0.368244	0.0777446	4.73658	2.17355e-06	8.81841e-06
TSHZ2	147.067	-0.573413	0.13952	-4.10991	3.9581e-05	0.000138327
MIR6084	0	NA	NA	NA	NA	NA
PINK1-AS	100.358	0.0981907	0.157646	0.622857	0.533378	0.669747
CENPX	2999.8	-0.122415	0.0339336	-3.60748	0.000309189	0.000949652
CDC27	3939.69	-0.176306	0.0321471	-5.48435	4.14982e-08	2.00385e-07
CEP97	636.927	0.349268	0.0636668	5.48588	4.1142e-08	1.98771e-07
C8orf59	1022.07	-0.0636309	0.0524731	-1.21264	0.225268	0.349178
DARS	3172.43	-0.177069	0.0338072	-5.23762	1.62661e-07	7.44352e-07
CHN2	173.23	0.0725573	0.123362	0.588166	0.556421	0.690539
MYEOV	18.66	-0.136691	0.456321	-0.29955	0.76452	0.855746
MIR1256	0	NA	NA	NA	NA	NA
TMEM14B	2668.81	0.0198984	0.0363248	0.547789	0.583837	0.714908
CACNA1C	65.4055	0.731675	0.217129	3.36977	0.000752315	0.00217038
PDCD2	3674.64	-0.569294	0.0258731	-22.0033	2.67687e-107	3.90801e-105
BRD2	1767.79	0.230518	0.0439544	5.24447	1.56729e-07	7.18841e-07
LOC100506801	0.873522	-1.07219	1.88629	-0.56841	0.569756	NA
UBAC2	1270.59	0.145373	0.0412439	3.52472	0.000423925	0.00127501
MAGEA2	0.291336	2.04804	3.15605	0.648924	0.516388	NA
GSKIP	670.878	0.153516	0.0593659	2.58593	0.00971153	0.0229215
TCF12	1298.69	-0.084855	0.0431232	-1.96773	0.0490986	0.0965596
CLPTM1L	1521.22	-0.226622	0.050052	-4.52773	5.96203e-06	2.30621e-05
GHDC	955.781	-0.0697459	0.0568123	-1.22766	0.219576	0.341993
PLPP5	289.025	0.0999842	0.0908419	1.10064	0.271054	0.403427
OR51E2	1.54624	0.688113	1.48355	0.46383	0.642769	0.763922
NRBF2	706.975	0.163716	0.0543006	3.015	0.0025698	0.00680532
S1PR5	73.7228	-0.130456	0.183452	-0.711116	0.477012	0.618364
TCF7L2	775.101	0.269029	0.0673892	3.99216	6.54736e-05	0.000221919
MRPL36	1137.16	-0.244963	0.0459777	-5.32787	9.93734e-08	4.64486e-07
MRPL38	2942.65	-0.397697	0.0332036	-11.9775	4.66159e-33	9.96516e-32
MRPL41	3572.96	-0.296259	0.0326419	-9.07601	1.12623e-19	1.28147e-18
MRPS6	838.996	0.119599	0.0604129	1.97969	0.0477379	0.0943139
PKIB	169.213	-0.549866	0.114663	-4.79548	1.62284e-06	6.69361e-06
TNXB	0.615434	-1.0697	2.11263	-0.506336	0.612621	NA
ASPH	2625.68	0.408133	0.0351617	11.6073	3.78398e-31	7.39756e-30
PRKCQ	167.504	-0.167261	0.112602	-1.48542	0.137433	0.232976
GOLGA6L3	26.402	0.667456	0.331337	2.01443	0.0439642	0.0877297
NPIPB4	85.2487	0.0497108	0.157688	0.315248	0.752573	0.846502
KIFC3	251.337	-0.362003	0.104617	-3.46028	0.000539615	0.00159358
BEND6	97.4227	0.69353	0.146355	4.73868	2.15116e-06	8.73344e-06
MON2	1750.78	0.441006	0.0409626	10.7661	4.97708e-27	8.01602e-26
R3HDM2	1058.02	0.801802	0.054046	14.8355	8.63191e-50	3.30367e-48
MYT1L	1.07385	-0.41818	1.66025	-0.251877	0.801136	NA
DAPK2	27.974	0.48063	0.289378	1.66091	0.0967317	0.173534
XPO7	3534.34	-0.113226	0.0304424	-3.71935	0.000199739	0.000630651
TGIF1	255.678	0.448726	0.0975959	4.5978	4.26982e-06	1.67563e-05
C9orf43	12.0531	1.40718	0.520412	2.70398	0.00685141	0.0167406
CRNKL1	1383.95	-0.387094	0.051023	-7.58666	3.28253e-14	2.64693e-13
LINC01635	4.00396	1.13876	0.892736	1.27558	0.202103	0.319674
FUOM	635.707	0.128186	0.0622414	2.05949	0.039447	0.0796997
FGF14	1.8468	0.0267876	1.14501	0.0233951	0.981335	0.9897
CSF3	0.382311	2.43095	2.54106	0.95667	0.338734	NA
IL16	27.5231	-0.0662647	0.279185	-0.23735	0.812385	0.887386
PRR18	2.13256	-0.0883716	0.955559	-0.0924816	0.926315	0.957632
MIR4418	0	NA	NA	NA	NA	NA
CARHSP1	1809.61	0.0629582	0.0427333	1.47328	0.140675	0.23749
ASNS	40.6965	0.169609	0.235311	0.720786	0.471041	0.612855
IL1RL1	0.071004	0.359045	3.81698	0.0940652	0.925057	NA
IL18R1	62.4406	-1.26663	0.19104	-6.63017	3.35307e-11	2.15251e-10
RBL2	1614.45	0.0900311	0.0414124	2.17401	0.0297043	0.062123
MIR6127	0	NA	NA	NA	NA	NA
MAPT	41.4738	-0.299758	0.23475	-1.27692	0.201629	0.319147
RNASEH1	2079.2	-0.138804	0.0360286	-3.85261	0.000116867	0.000381129
CTSH	634.934	-1.34012	0.0682447	-19.6369	7.47895e-86	6.76958e-84
ADSL	5695.38	-0.463989	0.0242843	-19.1065	2.22792e-81	1.80054e-79
PDHA2	0	NA	NA	NA	NA	NA
NFIL3	363.599	0.107927	0.0771635	1.39868	0.161909	0.266701
NDUFV1	6336.67	-0.107515	0.0260756	-4.1232	3.7365e-05	0.000131191
MPDZ	1534.41	0.24324	0.0407406	5.97046	2.36584e-09	1.2877e-08
CADM1	2487.23	0.280423	0.0305378	9.1828	4.20035e-20	4.8931e-19
ANKRD2	2.13234	-0.0717677	1.08301	-0.066267	0.947165	0.970704
TMEM272	24.128	0.675691	0.341673	1.9776	0.0479743	0.0946261
MIR4684	0	NA	NA	NA	NA	NA
MIR4253	0	NA	NA	NA	NA	NA
UNKL	1348.6	0.425427	0.0439254	9.6852	3.48517e-22	4.46195e-21
MIR3115	0	NA	NA	NA	NA	NA
MIR4419A	0	NA	NA	NA	NA	NA
OGDHL	288.41	-0.761377	0.105171	-7.23944	4.50544e-13	3.33724e-12
LINC01355	20.653	-0.260094	0.324225	-0.802203	0.422436	0.565131
TP73	485.151	0.146145	0.0686009	2.13037	0.0331414	0.0684728
TMBIM6	17122.4	0.477499	0.0154806	30.845	6.53973e-209	4.22817e-206
MYB	133.25	0.0656096	0.134559	0.487591	0.62584	0.749211
CXCR2	0.768064	-0.983689	1.79991	-0.546522	0.584707	NA
SCG3	40.4353	0.329521	0.312365	1.05492	0.291461	0.427613
PLA2G7	42.9699	0.411278	0.227977	1.80403	0.0712266	0.13391
CREM	601.898	-0.437947	0.0646071	-6.77862	1.2133e-11	8.06029e-11
PLA2G6	408.072	0.833219	0.0816218	10.2083	1.82062e-24	2.60956e-23
ZNF436-AS1	30.5981	-0.503259	0.271615	-1.85284	0.0639057	0.121675
INPP5J	549.576	0.0927349	0.0735307	1.26117	0.207247	0.326385
CT45A8	0	NA	NA	NA	NA	NA
CT45A10	3.18622	-2.40502	1.20813	-1.9907	0.046514	0.0921474
HACE1	603.483	0.299029	0.0602956	4.95939	7.07152e-07	3.03499e-06
LOC101928163	0.883457	0.0257037	1.592	0.0161455	0.987118	NA
TOB1	1134.91	-0.153281	0.0530978	-2.88677	0.0038922	0.00999441
TRA2B	8418.93	-0.198994	0.0238302	-8.35048	6.79885e-17	6.47447e-16
KIAA0586	1104.36	0.100883	0.0519674	1.94128	0.0522239	0.101931
ELOA-AS1	21.631	0.222187	0.320233	0.693831	0.487788	0.6286
ETV2	27.8203	-0.155944	0.312484	-0.499048	0.617746	0.743257
FAM98A	3902.05	-0.274573	0.0260985	-10.5207	6.9391e-26	1.06088e-24
EPHA4	776.411	0.442909	0.0524088	8.45105	2.88704e-17	2.82509e-16
RABL2A	264.609	-0.403385	0.0937799	-4.30141	1.69717e-05	6.20309e-05
SMUG1	1001.82	0.533568	0.0520552	10.25	1.183e-24	1.70917e-23
MIR378F	0	NA	NA	NA	NA	NA
CAMK2D	1005.83	0.204869	0.050443	4.06141	4.87777e-05	0.000168259
KRBOX4	388.324	0.407039	0.0747597	5.44463	5.19138e-08	2.4915e-07
CCRL2	0.808357	-1.10248	1.5892	-0.693733	0.48785	NA
SYCE1	0.149328	1.08963	3.81232	0.285817	0.775018	NA
SYNRG	1.3136	-0.768512	1.19907	-0.640923	0.521573	0.659959
CHRDL2	3.33567	0.0506024	0.821398	0.0616052	0.950877	0.972581
LOC100129940	3.38762	-0.208739	0.731021	-0.285545	0.775227	0.863046
RIMS2	20.1715	-0.468575	0.357914	-1.30918	0.190472	0.304658
PIGX	780.099	-0.344589	0.060437	-5.70162	1.18672e-08	6.01771e-08
VWA7	0	NA	NA	NA	NA	NA
C1orf56	212.798	-0.129113	0.107061	-1.20598	0.227824	0.352293
TIPIN	1291.83	-0.384422	0.0499485	-7.69637	1.39987e-14	1.1561e-13
SSH3	444.041	0.402931	0.0760381	5.29907	1.16393e-07	5.41106e-07
GEMIN8	365.535	-0.295078	0.0864592	-3.41292	0.000642717	0.00187512
ODAM	0.24564	-1.08364	3.40761	-0.318006	0.75048	NA
TMEM160	1368.35	-0.00987154	0.0457621	-0.215714	0.829211	0.897726
LOC284632	0.0961228	-1.08364	3.81698	-0.283899	0.776488	NA
BTG3	432.086	0.0810108	0.0710702	1.13987	0.25434	0.384398
EHD1	2293.74	-0.154422	0.035765	-4.31769	1.57669e-05	5.79314e-05
HNRNPA0	10695.1	-0.220022	0.0213391	-10.3107	6.30159e-25	9.22958e-24
GPR75	57.6288	0.174348	0.209395	0.832627	0.405055	0.547136
TADA3	1914.76	-0.110845	0.036006	-3.07852	0.00208034	0.00560005
AP3M2	955.187	0.104874	0.0488911	2.14505	0.0319486	0.0662427
RIBC2	176.549	0.157775	0.112506	1.40237	0.160804	0.265266
KDELR1	5184.65	0.0590298	0.0302319	1.95257	0.0508708	0.0995907
MORF4L1	11008.8	-0.21909	0.0180775	-12.1195	8.3295e-34	1.84338e-32
SENP6	2337.75	0.15467	0.0373166	4.1448	3.40109e-05	0.000119926
HERC4	1201.06	0.422901	0.0503178	8.40461	4.29296e-17	4.15369e-16
SNAP29	2029.64	0.125147	0.0378257	3.30852	0.000937906	0.0026667
TCEAL1	887.199	0.180483	0.0549068	3.28708	0.0010123	0.00286039
CNOT8	1521.03	-0.22175	0.0423066	-5.24149	1.59282e-07	7.29998e-07
CEBPA	687.489	-0.331062	0.0627466	-5.27618	1.31906e-07	6.09777e-07
CEACAM5	0.935042	-1.64357	1.86032	-0.883486	0.376974	NA
B4GALT6	1231.28	0.000112225	0.0478131	0.00234715	0.998127	0.999065
CASP5	0	NA	NA	NA	NA	NA
RUNX3	105.314	-0.0378809	0.158148	-0.239528	0.810696	0.886448
MMP20	0	NA	NA	NA	NA	NA
CASP3	1157.27	0.175283	0.0459979	3.81067	0.00013859	0.000447217
GPR37L1	1.04871	0.617957	1.7115	0.361062	0.718053	NA
CNKSR1	39.7447	0.0252653	0.240442	0.105079	0.916313	0.951858
RCAN3AS	1.76983	-0.677144	1.23698	-0.547416	0.584093	0.715076
TBX20	73.3559	0.181648	0.17452	1.04085	0.297947	0.434448
NEK6	1007.28	-0.0997	0.0490264	-2.0336	0.0419924	0.0843248
ANKMY1	244.673	-0.0277659	0.103951	-0.267105	0.789389	0.872142
LOC100506985	48.6907	0.165082	0.215698	0.76534	0.444069	0.587301
ABHD10	2113.6	0.108072	0.0400229	2.70024	0.00692889	0.0169048
SLC35C2	1708.14	-0.469049	0.0423917	-11.0646	1.86232e-28	3.18353e-27
NRF1	948.161	0.0766257	0.0464197	1.65072	0.0987963	0.17666
MIR6731	0	NA	NA	NA	NA	NA
MIR4425	0	NA	NA	NA	NA	NA
PLIN1	21.7819	0.597394	0.396851	1.50534	0.132238	0.225435
POLR2I	1801.2	-0.177661	0.0509174	-3.4892	0.000484468	0.00144178
RSRP1	595.324	-0.593678	0.0685	-8.66684	4.44288e-18	4.57766e-17
C3orf52	451.098	0.19326	0.0698844	2.76542	0.00568489	0.0141171
TBC1D15	1744.29	0.434638	0.0370792	11.7219	9.84699e-32	1.97847e-30
PODNL1	11.7094	0.428451	0.471066	0.909535	0.363068	0.504267
TSC1	1385.57	0.196881	0.0440582	4.46866	7.87128e-06	3.00113e-05
VPS52	0.947001	-0.030062	1.454	-0.0206754	0.983505	NA
CYSLTR1	2.40883	0.402006	0.876955	0.458411	0.646657	0.766867
PDXDC1	621.606	0.0725493	0.0645432	1.12404	0.260995	0.392001
ABLIM1	2384.39	-0.0216356	0.033881	-0.638577	0.523098	0.661104
VPS50	701.243	0.100016	0.0618655	1.61666	0.105951	0.187436
MRPL52	1918.49	0.0690106	0.0421425	1.63755	0.101515	0.180825
IL21R	0.609253	0.258914	1.949	0.132844	0.894317	NA
LOC646471	37.9837	0.128794	0.243299	0.529362	0.596554	0.725524
FN1	1311.88	-0.306695	0.0483329	-6.34547	2.21748e-10	1.32093e-09
AIMP1	1698.04	-0.301083	0.0403638	-7.45923	8.70314e-14	6.82047e-13
MIR3917	0	NA	NA	NA	NA	NA
MRVI1	20.5669	-0.280817	0.605718	-0.46361	0.642927	0.764021
TARS2	3212.29	-0.361186	0.0301061	-11.9971	3.68028e-33	7.91259e-32
SLFN5	108.873	0.564925	0.153175	3.68809	0.00022594	0.000707889
LRRC7	4.49086	-3.11619	0.826526	-3.77023	0.000163099	0.000521106
KRT10	1531.95	0.117399	0.0489023	2.40067	0.0163649	0.0366787
KEL	0	NA	NA	NA	NA	NA
ITGA2B	109.998	0.0254865	0.143671	0.177394	0.859199	0.917049
FCAR	0.0884173	-1.08364	3.81698	-0.283899	0.776488	NA
LOC101928303	0.236651	0.359046	3.09143	0.116143	0.90754	NA
PLPPR1	0	NA	NA	NA	NA	NA
NUP210L	4.0444	1.43148	0.828963	1.72683	0.084198	0.154291
MBNL1	1941.48	0.0895932	0.0385742	2.32262	0.0201995	0.0443776
KIF5C	242.677	-0.106252	0.091906	-1.1561	0.247641	0.376347
ATP1B4	0	NA	NA	NA	NA	NA
STOX1	209.259	0.0794154	0.108737	0.730343	0.46518	0.607368
TBC1D17	692.148	0.0936825	0.0621232	1.50801	0.131551	0.224583
DYNC2H1	2431.71	-0.0539373	0.0456745	-1.18091	0.23764	0.364216
CTSE	0.0726252	0	3.81698	0	1	NA
NFATC1	454.115	0.154752	0.0778829	1.98698	0.0469248	0.0929205
LOC101928324	2.7789	-0.597951	1.03182	-0.579512	0.562244	0.696531
SEMA4F	735.702	0.142775	0.0606813	2.35287	0.0186292	0.0411926
ZNF138	386.101	-0.126314	0.0810764	-1.55796	0.119242	0.206881
AZI2	1207.17	-0.0103296	0.0446235	-0.231484	0.816939	0.8901
THADA	1541.87	-0.249349	0.0435353	-5.7275	1.01921e-08	5.21357e-08
LOC101928728	17.4278	-0.962085	0.415516	-2.3154	0.0205913	0.0451015
KLK5	0.179431	0	3.81698	0	1	NA
KLK10	0.923236	2.3316	1.72062	1.35509	0.175389	NA
C2orf81	51.8635	-0.523597	0.248868	-2.10392	0.0353858	0.0725634
KIR2DS2	0	NA	NA	NA	NA	NA
SERPINA4	0	NA	NA	NA	NA	NA
PHYH	445.567	-0.0921641	0.0785602	-1.17317	0.24073	0.367913
AFAP1L2	32.4399	0.42494	0.264117	1.60891	0.107636	0.189879
DCLRE1C	396.116	0.177473	0.0762395	2.32783	0.0199209	0.0438506
ROBO3	348.245	0.0920828	0.0856602	1.07498	0.282384	0.41717
DTNB	581.971	-0.0497203	0.0604974	-0.821859	0.411157	0.553355
FGF5	47.2824	-0.770973	0.250491	-3.07785	0.00208503	0.00560934
MAP3K9	586.379	0.179974	0.0631972	2.84782	0.004402	0.0111939
CALD1	3814.59	-0.0869197	0.0298092	-2.91587	0.00354703	0.00917444
ACTG1P20	37.23	-0.0915376	0.245846	-0.372337	0.709642	0.816029
TOM1	1516.66	0.360152	0.0482816	7.45941	8.69117e-14	6.81404e-13
AGBL3	116.194	0.0178029	0.140508	0.126704	0.899175	0.941679
WDR27	549.784	-0.324795	0.0632899	-5.13185	2.86907e-07	1.2818e-06
BIRC5	7366.6	0.0139572	0.024137	0.578248	0.563097	0.697133
RGS14	506.889	0.0947041	0.0770442	1.22922	0.218991	0.341228
GAS2L1	303.349	-0.839552	0.105574	-7.95223	1.8319e-15	1.61142e-14
RASL10A	38.091	-0.746235	0.30956	-2.41063	0.015925	0.0358392
RBM12	4651.83	-0.313633	0.0242192	-12.9498	2.35668e-38	6.20101e-37
MT1A	0	NA	NA	NA	NA	NA
CD200	0.771084	-0.272383	1.80651	-0.150779	0.88015	NA
HDAC6	1377.75	0.105183	0.044571	2.35989	0.0182802	0.040505
TAF6L	1345.78	0.0457588	0.0465122	0.983801	0.325213	0.464114
MYL12A	1510.5	0.242378	0.0458212	5.28964	1.22555e-07	5.68586e-07
IVNS1ABP	2589.7	-0.557552	0.0307163	-18.1517	1.2459e-73	8.41585e-72
POLR3C	1711.31	-0.0835753	0.0376491	-2.21985	0.0264289	0.056241
POLR3F	682.949	-0.561278	0.066844	-8.39683	4.58678e-17	4.4308e-16
ARID3B	1728.12	-0.251972	0.0405946	-6.20704	5.39905e-10	3.11966e-09
GRAMD4	1062.4	0.195954	0.0476585	4.11163	3.92879e-05	0.000137382
FRMD4B	328.532	0.818882	0.0870681	9.40507	5.19961e-21	6.29201e-20
SCARNA1	2.27836	-0.0652286	0.943718	-0.0691188	0.944895	0.969147
MMP2	96.4377	-0.903138	0.176239	-5.12451	2.98312e-07	1.33079e-06
C15orf40	549.172	-0.3763	0.0641401	-5.86684	4.44178e-09	2.36151e-08
SLC12A9	1123.61	-0.00107087	0.0452296	-0.0236763	0.981111	0.989584
RXRB	81.534	0.123068	0.164834	0.746621	0.455293	0.597561
HAVCR1	0.69276	-0.351546	1.98794	-0.176839	0.859634	NA
C12orf57	690.692	-0.137106	0.060147	-2.27951	0.0226368	0.0490243
PISD	1546.49	0.208533	0.0388968	5.36118	8.26811e-08	3.89177e-07
EYA3	1392.22	0.307795	0.0392906	7.83381	4.7331e-15	4.03405e-14
TOR1AIP2	1515.85	-0.228791	0.0425132	-5.38165	7.3808e-08	3.49593e-07
DTNA	1732.64	-0.0729943	0.0366804	-1.99001	0.0465896	0.0922871
WDR93	5.16257	0.777343	0.661968	1.17429	0.240279	0.367317
SLC5A4	4.69957	-1.02819	0.678556	-1.51526	0.129708	0.221939
KNCN	0	NA	NA	NA	NA	NA
SEC22C	1641.86	-0.264398	0.0407033	-6.49574	8.26251e-11	5.12423e-10
C7orf50	2937.32	0.00446983	0.038645	0.115664	0.907919	0.947214
SNHG3	889.119	-0.52352	0.0514879	-10.1678	2.76024e-24	3.90379e-23
TAC4	2.52473	0.950397	0.962971	0.986943	0.32367	0.462519
INTS10	1708.1	-0.250715	0.0379956	-6.59853	4.15247e-11	2.64318e-10
SNORA73B	13.4619	-0.433947	0.426363	-1.01779	0.308779	0.44633
CYP21A2	0.0783241	0.359045	3.81698	0.0940652	0.925057	NA
KIF27	166.297	0.279555	0.116208	2.40563	0.0161444	0.0362698
LMBRD1	818.379	0.0972665	0.0648496	1.49988	0.133646	0.227493
C12orf4	882.536	-0.625836	0.0518206	-12.077	1.3976e-33	3.07421e-32
EDA2R	177.973	-0.436898	0.109876	-3.9763	6.99953e-05	0.000236316
SNORD99	6.51374	-0.149107	0.561151	-0.265716	0.790458	0.872753
SNORA61	0	NA	NA	NA	NA	NA
SNORA44	2.71955	-0.353656	0.939714	-0.376344	0.706661	0.813602
SNORA16A	17.7595	0.258408	0.345123	0.748743	0.454012	0.596616
GTF2H4	82.0057	-0.277628	0.162881	-1.70448	0.0882907	0.160587
LINC01715	18.0896	0.113997	0.328865	0.346638	0.728863	0.830895
CCDC160	12.2432	0.298766	0.475261	0.628637	0.529587	0.666744
SEC14L6	0.0726252	0	3.81698	0	1	NA
KPNA2	13368.9	-0.203952	0.0204799	-9.95864	2.31205e-23	3.10728e-22
B3GALNT1	180.331	0.208685	0.136133	1.53295	0.125288	0.215413
AQP4	18.1501	0.362557	0.432428	0.838424	0.401793	0.54354
ICAM3	517.303	-0.283717	0.0750222	-3.78178	0.000155712	0.000498825
APOBEC3C	613.927	0.0127229	0.068433	0.185918	0.852509	0.91368
ANGPTL3	1.03086	-1.30966	1.74546	-0.750321	0.453062	NA
BAG6	5.96469	0.546907	0.650946	0.840173	0.400811	0.542376
PTBP3	1706.28	0.189779	0.0475853	3.98818	6.65817e-05	0.000225295
PPT2	5.5821	0.572022	0.672899	0.850085	0.395278	0.537095
ITPA	2044.44	-0.534242	0.0361416	-14.7819	1.9169e-49	7.29026e-48
CNNM1	281.113	-0.459169	0.0995083	-4.61438	3.94271e-06	1.55332e-05
VWA3B	1.2251	2.19003	1.70341	1.28567	0.198558	NA
LINC01756	0.369324	2.38734	2.88169	0.828452	0.407415	NA
LINC01648	0	NA	NA	NA	NA	NA
KIF13A	1023.83	0.0545017	0.0489085	1.11436	0.265125	0.396821
MIR4420	0	NA	NA	NA	NA	NA
LINC01778	1.26436	-0.334232	1.32586	-0.252087	0.800974	NA
DGLUCY	217.563	-0.0572977	0.100297	-0.571281	0.567809	0.701211
ARMT1	1575.77	-0.135813	0.0445212	-3.05052	0.00228448	0.0061015
THBS4	63.0046	-0.111448	0.193002	-0.577446	0.563638	0.697332
PCDHGB6	2.71932	0.284996	0.954296	0.298645	0.765211	0.856103
SNORD103C	0	NA	NA	NA	NA	NA
HTR3A	11.8087	-0.291901	0.460705	-0.633596	0.526344	0.663807
GGA3	1891.44	0.0555759	0.0368966	1.50626	0.132	0.225158
MYO6	2195.98	0.200313	0.0352971	5.67506	1.38637e-08	6.99483e-08
NR2C2AP	722.908	-0.143497	0.059843	-2.39789	0.0164897	0.0369219
CD36	5.90926	-0.504301	0.944497	-0.533936	0.593386	0.722424
ZNF174	496.22	-0.0298403	0.0719149	-0.41494	0.678186	0.792487
ZNF169	73.3373	0.0101191	0.170372	0.0593941	0.952638	0.973448
ZNF165	107.534	0.257474	0.145117	1.77425	0.0760212	0.141527
ZNF157	12.2548	-0.609182	0.512705	-1.18817	0.234766	0.360747
MIR199A1	0	NA	NA	NA	NA	NA
MIR198	0	NA	NA	NA	NA	NA
MIR892A	0	NA	NA	NA	NA	NA
MIR196A1	13.1396	0.235373	0.489357	0.480984	0.630528	0.753578
CNTN5	2.28253	0.218677	1.03796	0.210681	0.833136	0.90038
NKX2-8	59.6153	0.307054	0.190717	1.61	0.107398	0.189533
CLEC4E	0.913109	1.99636	1.78559	1.11804	0.263551	NA
PITPNM3	83.4717	-0.00559567	0.166186	-0.0336712	0.973139	0.985474
CNTN3	1.79367	-0.906469	1.06054	-0.854721	0.392705	0.534397
LRCH2	1236.97	0.21541	0.0478765	4.49928	6.81834e-06	2.61953e-05
MIR4254	0.426067	0.231265	2.17796	0.106184	0.915436	NA
SLCO1C1	0.266767	-0.362298	2.9697	-0.121998	0.9029	NA
SNCA	851.289	0.0677174	0.0561155	1.20675	0.227528	0.351956
SNX13	1027.5	0.216773	0.0541753	4.00133	6.2987e-05	0.000214012
PCNX3	3207.29	0.0668068	0.0343378	1.94558	0.0517054	0.101061
MINDY4	2.92492	-0.692865	0.851105	-0.814078	0.4156	0.557801
MIR5585	0.0783241	0.359045	3.81698	0.0940652	0.925057	NA
PTTG1	2265.88	-0.41975	0.0351655	-11.9364	7.64521e-33	1.62166e-31
HLA-A	61.5655	-0.109913	0.295436	-0.372037	0.709865	0.816142
TMEM234	318.226	0.743557	0.0829676	8.96202	3.1879e-19	3.53835e-18
CLK2	0.0884173	-1.08364	3.81698	-0.283899	0.776488	NA
FGF1	0.0783241	0.359045	3.81698	0.0940652	0.925057	NA
GPD1	11.2354	0.954209	0.455238	2.09607	0.0360763	0.0738539
MTMR9LP	15.0342	1.07209	0.418703	2.56051	0.010452	0.0245189
PFKP	2499.37	-0.0196231	0.0383562	-0.511601	0.60893	0.735731
RPLP0	58125.3	0.198667	0.0234571	8.46936	2.46755e-17	2.42246e-16
SLC13A1	0	NA	NA	NA	NA	NA
HMBOX1	114.989	0.302051	0.174097	1.73495	0.082749	0.152066
ACBD4	233.44	0.17408	0.0969615	1.79535	0.0725975	0.136218
HNF1B	0.744425	-0.0359851	1.77369	-0.0202883	0.983813	NA
SLC26A5	0.970621	0.186984	1.42263	0.131435	0.895431	NA
SLC4A10	1.40614	-1.16018	1.38315	-0.838794	0.401585	0.543309
CDC45	3720.35	-0.218022	0.0275736	-7.90689	2.63899e-15	2.28582e-14
FCRLA	0.809056	-0.765388	1.92121	-0.398388	0.690344	NA
ATG7	853	-0.230355	0.0631506	-3.64771	0.000264586	0.000822424
RNASEH2A	3953.05	-0.0903854	0.0269493	-3.35391	0.000796791	0.00228957
TFF1	0.362677	0	3.01978	0	1	NA
TFAP4	1023.01	-0.0319661	0.0495714	-0.644849	0.519025	0.657516
PPP2R1B	2606.74	-0.0886323	0.0322466	-2.74858	0.00598549	0.0147966
TFAP2B	0.0783241	0.359045	3.81698	0.0940652	0.925057	NA
PPP2CA	5124.2	0.0889246	0.0258068	3.44579	0.000569396	0.00167307
TEF	379.374	-0.301954	0.0763058	-3.95715	7.58481e-05	0.000254887
PPP1CC	10647	0.166535	0.0219486	7.5875	3.26137e-14	2.63104e-13
S100PBP	642.083	0.276336	0.0584219	4.73	2.24523e-06	9.09091e-06
ANKS1B	21.7691	-0.0428039	0.340035	-0.125881	0.899826	0.942075
ACACB	570.872	0.376974	0.0638522	5.90386	3.55095e-09	1.90186e-08
ITCH	1658.65	-0.390342	0.043626	-8.94747	3.63711e-19	4.02954e-18
WAS	36.9366	-0.182626	0.339897	-0.537298	0.591062	0.720538
VDR	298.61	0.081032	0.0863953	0.937922	0.348285	0.488835
UROD	2910.27	0.000659905	0.0296758	0.0222372	0.982259	0.990135
TYR	0.234155	1.14664	3.47126	0.330324	0.741155	NA
TTR	0	NA	NA	NA	NA	NA
TSHR	2.63153	-1.92997	1.05724	-1.82549	0.0679275	0.128454
NRM	0.0691149	0.359045	3.81698	0.0940652	0.925057	NA
MARCKSL1	11592.6	0.155505	0.0219793	7.07506	1.49379e-12	1.06633e-11
DRAM2	631.472	-0.0483875	0.0634223	-0.762942	0.445498	0.588698
TLCD2	0.350136	0.359046	3.0878	0.116279	0.907431	NA
RASAL1	55.4646	0.225394	0.200948	1.12165	0.262011	0.393039
PPP1R3B	248.478	-0.086988	0.109128	-0.79712	0.425381	0.568358
TOR2A	718.986	0.0507301	0.0573759	0.884172	0.376603	0.517878
ALAD	1022.91	0.284673	0.0462663	6.15291	7.60742e-10	4.34165e-09
SLC12A7	257.341	0.254994	0.106307	2.39866	0.016455	0.0368578
LOC101929464	8.16427	0.510413	0.509528	1.00174	0.316471	0.454724
LMBR1L	776.947	0.461196	0.0555012	8.30967	9.59691e-17	9.03917e-16
ZNF415	2.56588	-0.374514	0.877891	-0.426606	0.669666	0.785573
HNRNPM	28581.8	-0.101591	0.0200746	-5.06065	4.17826e-07	1.83501e-06
SHROOM3	685.933	0.582515	0.07264	8.0192	1.06434e-15	9.44035e-15
TUBAL3	0.54301	0.587756	2.43424	0.241453	0.809204	NA
FAM57A	1178.73	-0.0637488	0.0461683	-1.38079	0.167343	0.27428
PDZD3	0.503507	0.136702	2.48881	0.0549267	0.956197	NA
CDC14A	656.3	-0.407843	0.0729596	-5.58997	2.27103e-08	1.12268e-07
B3GNT9	45.9563	0.837768	0.2359	3.55138	0.000383222	0.00116128
KCNK4	0.463272	-1.08364	2.58429	-0.41932	0.674982	NA
LOC653160	8.76857	1.4844	0.57357	2.588	0.00965351	0.0227964
TMEM35B	215.714	0.186221	0.102113	1.82367	0.0682016	0.128878
KIR2DS4	0	NA	NA	NA	NA	NA
EXO1	2722.49	-0.580714	0.0382457	-15.1838	4.52972e-52	1.84688e-50
NOTCH4	0	NA	NA	NA	NA	NA
CAMKK2	2791	0.618677	0.029373	21.0627	1.74765e-98	2.01514e-96
ARNTL	208.672	0.0778576	0.118644	0.656229	0.511677	0.650301
PRAMEF25	0	NA	NA	NA	NA	NA
ZNF888	88.3039	0.416336	0.156038	2.66817	0.00762665	0.0184357
BHMG1	15.4486	-0.4999	0.386236	-1.29428	0.195567	0.311158
UCK1	2216.68	0.0601939	0.038366	1.56894	0.116662	0.203129
CFD	38.4924	0.331664	0.243448	1.36236	0.173084	0.282004
ZMYM4-AS1	0.0691149	0.359045	3.81698	0.0940652	0.925057	NA
GIMAP2	2.11328	-0.163519	1.24576	-0.13126	0.895569	0.939054
NOC2L	9467.11	-0.631314	0.0245536	-25.7117	8.65979e-146	2.79943e-143
JMJD6	1600.49	-0.333899	0.0420615	-7.93833	2.04916e-15	1.79207e-14
TRIM9	642.021	-0.390308	0.0625476	-6.24018	4.37073e-10	2.54662e-09
ARL6IP1	6890.11	0.226111	0.0239919	9.42446	4.32306e-21	5.25237e-20
KANK1	911.576	-0.608929	0.0536851	-11.3426	8.07183e-30	1.46859e-28
MESD	2280.15	-0.0572724	0.0344076	-1.66453	0.0960068	0.172405
SIDT1	17.543	-0.0896439	0.357589	-0.250689	0.802054	0.880188
AGO4	521.989	0.409158	0.0654454	6.25189	4.05508e-10	2.37339e-09
TBC1D3D	0	NA	NA	NA	NA	NA
TMEM126B	1674.27	-0.220843	0.0429206	-5.14537	2.66991e-07	1.19519e-06
LAG3	6.69167	-0.573228	0.630664	-0.908928	0.363388	0.504634
KRT83	0.0961228	-1.08364	3.81698	-0.283899	0.776488	NA
KRT33B	0	NA	NA	NA	NA	NA
KRT32	0	NA	NA	NA	NA	NA
NSD2	6035.46	0.0131304	0.0219633	0.597835	0.54995	0.684573
VCAM1	0.409032	1.39578	2.32167	0.601198	0.547708	NA
COL11A2	0.788287	0.57466	1.97836	0.290472	0.771455	NA
FXYD3	11.7527	0.100088	1.18096	0.0847513	0.932459	0.961812
THEMIS	0	NA	NA	NA	NA	NA
UBA52	19729	-0.104968	0.0484243	-2.16768	0.0301833	0.0630084
EVA1B	240.591	0.311245	0.107496	2.8954	0.00378671	0.00974841
SRF	3399.46	-0.0878944	0.0323365	-2.71812	0.00656548	0.0161225
KLF13	184.295	0.166292	0.122635	1.356	0.175101	0.284597
CAMK4	293.605	-0.912899	0.0880921	-10.363	3.65268e-25	5.41117e-24
HTN3	0	NA	NA	NA	NA	NA
SNRPN	0.292636	-2.40953	3.14889	-0.765198	0.444154	NA
SNORA63C	0.0721761	0	3.81698	0	1	NA
KIR2DS1	0	NA	NA	NA	NA	NA
FLRT1	30.5888	-0.0355301	0.267284	-0.13293	0.894249	0.938343
RACGAP1	3618.84	0.534326	0.0280059	19.079	3.77064e-81	3.02035e-79
MIR4255	0	NA	NA	NA	NA	NA
PLPPR3	168.505	-0.0272545	0.112474	-0.242319	0.808533	0.884938
L1CAM	40.0714	0.603404	0.270725	2.22884	0.0258244	0.0551232
MIR6732	0.0783241	0.359045	3.81698	0.0940652	0.925057	NA
CCDC68	61.6613	0.131454	0.212141	0.619651	0.535488	0.671604
GAS2	12.0779	-0.593842	0.416056	-1.42731	0.15349	0.255529
RPL6	48992.3	0.171238	0.0192404	8.89993	5.58835e-19	6.12014e-18
DPP8	1135.84	-0.0794046	0.0491886	-1.61429	0.106464	0.188215
MIR5581	2.98509	-0.155112	0.811637	-0.19111	0.848439	0.910504
NEPRO	1727.57	0.154554	0.042613	3.62691	0.000286829	0.000886086
JAK1	3246.38	0.730736	0.0302298	24.1727	4.30737e-129	1.05373e-126
TANGO2	661.969	0.0318694	0.0586485	0.543396	0.586857	0.7172
ACER3	639.852	0.137871	0.0593153	2.32437	0.0201057	0.0442038
RTN4	6612.75	-0.0308941	0.0245761	-1.25708	0.208726	0.328342
PCDH9	2506.03	0.0169619	0.03687	0.460046	0.645483	0.766041
AACS	1224.82	0.610842	0.0443832	13.7629	4.2604e-43	1.32519e-41
DMAC2	1551.17	-0.244873	0.0424257	-5.77182	7.84209e-09	4.05268e-08
DUSP13	1.7107	-0.332434	1.26962	-0.261836	0.793448	0.874682
CAPRIN2	281.619	-0.510587	0.0880099	-5.80147	6.57362e-09	3.42452e-08
MUC21	0	NA	NA	NA	NA	NA
TMEM183B	74.1458	-0.593963	0.180062	-3.29865	0.000971496	0.00275615
ZER1	1648.32	0.242826	0.0393141	6.17657	6.55079e-10	3.75876e-09
GDI2	7240.85	-0.0888235	0.0233832	-3.7986	0.000145516	0.000468565
ELK4	521.297	-0.34118	0.0706869	-4.82664	1.38858e-06	5.77729e-06
DDX20	2011.94	-0.108105	0.0382186	-2.82861	0.00467513	0.0118319
RAB4B	0	NA	NA	NA	NA	NA
AKAP10	772.043	0.150524	0.0551191	2.73089	0.00631636	0.0155529
HRAS	0.160719	0.359045	3.81698	0.0940652	0.925057	NA
SMARCB1	0.35458	-0.362298	2.52854	-0.143284	0.886066	NA
A4GALT	85.4704	0.0463594	0.159922	0.289887	0.771903	0.860718
SALL4	25.802	-0.00681206	0.297323	-0.0229113	0.981721	0.989923
CCKBR	36.3487	-0.208819	0.234933	-0.888843	0.374087	0.515538
AKAP17A	0	NA	NA	NA	NA	NA
MIR3659	0	NA	NA	NA	NA	NA
LINC01685	0	NA	NA	NA	NA	NA
TAOK3	749.399	0.369811	0.0523164	7.06874	1.56343e-12	1.11297e-11
MYCBP	2.50601	-1.07343	1.01662	-1.05589	0.291018	0.427137
GJA9-MYCBP	0.39659	-0.362298	2.69338	-0.134515	0.892996	NA
LOC105378663	0	NA	NA	NA	NA	NA
CCDC138	1069.03	-0.606956	0.050962	-11.91	1.05023e-32	2.2159e-31
ARMCX2	96.9813	-0.489821	0.188871	-2.59342	0.00950272	0.0224844
SLC25A14	823.529	0.083092	0.0519501	1.59946	0.109719	0.19297
SLC29A1	3659.44	-0.369351	0.0360633	-10.2417	1.28901e-24	1.85936e-23
KIAA0754	566.376	-0.0191421	0.0785228	-0.243778	0.807403	0.884236
TRPM2	9.83213	0.379053	0.514737	0.736401	0.461487	0.603809
OXCT2P1	4.06229	1.11777	0.792597	1.41026	0.158463	0.262168
PPIEL	111.092	0.658161	0.146961	4.47846	7.51833e-06	2.87504e-05
KARS	7220.4	-0.284107	0.0227855	-12.4688	1.10499e-35	2.62861e-34
ARRB2	2710.73	-0.641495	0.0390445	-16.4299	1.16935e-60	5.86392e-59
LOC101929516	3.62453	-0.233503	0.736928	-0.31686	0.75135	0.845562
C10orf128	1.65481	-0.391625	1.52467	-0.256859	0.797287	0.876658
TRIR	7415.76	-0.15264	0.0309319	-4.9347	8.02746e-07	3.42174e-06
PCM1	3000.83	0.246594	0.0354537	6.95537	3.51629e-12	2.43424e-11
PAWR	2377.82	0.286584	0.0418724	6.84422	7.68919e-12	5.18426e-11
MTMR1	2722.99	0.145591	0.0337117	4.31869	1.56957e-05	5.76933e-05
MTRF1	238.22	0.0617584	0.106099	0.582081	0.560512	0.694569
GPRC5B	538.809	-0.107471	0.0675646	-1.59065	0.111689	0.195997
GSC2	0.588688	1.62033	2.39444	0.676704	0.498594	NA
LOC101929536	15.0564	-0.232654	0.390665	-0.595533	0.551487	0.685968
BCAR1	2300.08	-0.0341086	0.0446155	-0.764501	0.444569	0.587834
MAGI2-AS3	541.042	-0.172753	0.0738149	-2.34035	0.0192655	0.0424906
ZNF345	84.0342	0.278196	0.175296	1.58701	0.112511	0.197152
LINC00640	0.65695	3.05332	1.95809	1.55934	0.118917	NA
LINC01164	0.817509	-0.0373017	1.55428	-0.0239993	0.980853	NA
ATP2B2	0.80686	0.390238	2.03685	0.191589	0.848064	NA
MLH1	166.894	-2.7373	0.166976	-16.3934	2.13182e-60	1.06609e-58
LINC01446	3.87612	-4.60536	1.16798	-3.943	8.0468e-05	0.000269064
LINC00487	0	NA	NA	NA	NA	NA
CSMD2-AS1	0	NA	NA	NA	NA	NA
LINC00837	0	NA	NA	NA	NA	NA
DCAF11	1990.37	0.0986994	0.0371683	2.65547	0.00791974	0.0190526
ZRANB2-AS1	31.0195	0.204688	0.254925	0.802934	0.422013	0.564774
SLC39A12-AS1	0	NA	NA	NA	NA	NA
LINC00941	5.19338	-1.15863	0.688228	-1.6835	0.0922776	0.166717
DNM3OS	0.994408	3.28073	1.63548	2.00597	0.0448596	NA
LINC00525	0	NA	NA	NA	NA	NA
STAU2-AS1	1.74201	0.51218	1.28958	0.397168	0.691244	0.802532
FGF13-AS1	2.71525	-1.60874	1.22289	-1.31552	0.188334	0.301878
LINC01432	0	NA	NA	NA	NA	NA
MKNK1-AS1	4.56032	-0.411024	0.783569	-0.524554	0.599893	0.728459
LINC00308	0.670479	-0.895066	1.91784	-0.466705	0.640711	NA
LINC00886	5.95569	0.517924	0.613427	0.844312	0.398495	0.540331
LINC00865	0.309148	1.65912	2.80407	0.591684	0.554063	NA
TSC22D1-AS1	57.5122	0.411313	0.193686	2.1236	0.0337033	0.0695148
SLC7A11-AS1	1.30815	0.483818	1.2363	0.391343	0.695544	0.805835
BCL2L12	3178.7	-0.178631	0.0354196	-5.04328	4.57622e-07	2.00202e-06
RPL34	9427.33	-0.120454	0.0349178	-3.44965	0.000561317	0.00165147
KIAA0040	257.757	0.392133	0.0996837	3.93378	8.36215e-05	0.000278791
ALG9	687.497	0.123455	0.0622575	1.98297	0.0473707	0.0936704
PGAP3	436.374	0.421029	0.0722891	5.82423	5.73761e-09	3.00979e-08
ZNF112	116.948	0.0294475	0.140163	0.210094	0.833594	0.900634
EHMT2	0.0783241	0.359045	3.81698	0.0940652	0.925057	NA
PDE1B	97.3101	-1.16768	0.175262	-6.66247	2.69268e-11	1.74341e-10
PPM1L	628.413	-0.00465732	0.0705818	-0.0659848	0.94739	0.970704
ITGA6	882.041	0.27413	0.0559001	4.90393	9.39381e-07	3.96957e-06
VWF	0.938504	-3.10608	1.68797	-1.84013	0.0657496	NA
GOLGA8J	2.07087	-0.208427	1.05535	-0.197495	0.84344	0.907398
CDH7	70.5538	-1.89677	0.221638	-8.55798	1.14866e-17	1.15331e-16
DNPEP	1210.45	-0.299972	0.0503305	-5.96005	2.52158e-09	1.36823e-08
MPP2	1900.23	-0.10669	0.0365224	-2.92123	0.00348654	0.00903087
CYP4B1	0.0897154	0	3.81698	0	1	NA
POLDIP2	6762.69	-0.14853	0.0236474	-6.28103	3.36346e-10	1.97626e-09
COLGALT1	5479.83	0.00122259	0.0237247	0.0515326	0.958901	0.977014
LSM14A	251.964	0.0809243	0.0920846	0.878804	0.379508	0.520724
RAI14	2449.85	-0.0027763	0.0368671	-0.0753058	0.939971	0.966217
ERC2	136.236	-0.0768401	0.135581	-0.566749	0.570885	0.703453
KIR2DL3	0	NA	NA	NA	NA	NA
ARID4A	525.334	0.204703	0.0691273	2.96125	0.00306396	0.00800618
OSTCP1	0.799911	0.634514	1.76465	0.359568	0.71917	NA
TMEM41B	846.538	0.370311	0.0591665	6.2588	3.87939e-10	2.27424e-09
ZNF517	110.75	0.0286752	0.139514	0.205537	0.837153	0.902996
SIPA1L1	1126.05	0.124654	0.0483869	2.57618	0.00998974	0.0235076
SLFNL1-AS1	30.0887	0.0263846	0.279737	0.0943191	0.924856	0.956833
COG5	1081.86	0.171705	0.0523305	3.28116	0.00103382	0.0029138
HKR1	430.089	0.440441	0.0742607	5.93101	3.01071e-09	1.61922e-08
PRR20B	0	NA	NA	NA	NA	NA
DNAJA4	13.2185	-0.59129	0.416969	-1.41807	0.156172	0.259065
VAV2	1039.16	-0.107279	0.0528728	-2.029	0.0424586	0.0851194
ADGRF3	13.9628	1.07266	0.396283	2.70679	0.00679364	0.0166264
DDAH1	1472.3	0.0703144	0.0443566	1.58521	0.112919	0.197733
CNTN6	0	NA	NA	NA	NA	NA
LOC101929901	0.0809895	0.359045	3.81698	0.0940652	0.925057	NA
NUP62	4821.44	-0.0362837	0.0269759	-1.34504	0.178611	0.289187
RCHY1	1225.38	0.062778	0.0456012	1.37667	0.168613	0.27596
EDN2	1.91686	1.18004	1.13998	1.03514	0.300601	0.437475
MIR151A	0	NA	NA	NA	NA	NA
MIR135B	0	NA	NA	NA	NA	NA
MIR133B	0	NA	NA	NA	NA	NA
MGAM2	0	NA	NA	NA	NA	NA
ATG13	2448.6	0.0468877	0.0362835	1.29226	0.196267	0.312079
RFXAP	550.64	-0.141767	0.0803506	-1.76436	0.0776716	0.144111
USP28	1876.45	0.108808	0.0375926	2.8944	0.00379881	0.00977679
CXCL1	4.89225	-0.940672	0.832562	-1.12985	0.258539	0.389054
GLE1	2175.2	-0.0895712	0.0336323	-2.66325	0.00773902	0.0186675
ENPEP	462.847	1.3149	0.074023	17.7634	1.35877e-70	8.42388e-69
GNS	2714.5	0.696609	0.0314682	22.1369	1.39476e-108	2.06962e-106
ENO3	65.3298	0.142213	0.207193	0.68638	0.492473	0.633073
GCLC	1622.82	0.148119	0.0390381	3.79421	0.000148112	0.000476161
B4GALT1	1174.42	0.290817	0.0501336	5.80083	6.59889e-09	3.4367e-08
MLNR	10.1851	0.745034	0.502739	1.48195	0.138353	0.234229
GFRA2	5.64729	-0.24257	0.723531	-0.335259	0.73743	0.837181
MIR4446	0	NA	NA	NA	NA	NA
MIR4417	0	NA	NA	NA	NA	NA
MIR548O2	0	NA	NA	NA	NA	NA
MIR151B	0.0809895	0.359045	3.81698	0.0940652	0.925057	NA
MIR550A3	0	NA	NA	NA	NA	NA
STAG3L2	441.981	-0.0068536	0.0687159	-0.0997382	0.920552	0.954195
LINC00266-1	1.29237	0.499954	1.27792	0.391224	0.695632	0.805835
LINC00700	0	NA	NA	NA	NA	NA
ANKS3	599.886	0.146119	0.0784994	1.86141	0.0626867	0.119593
ZNF410	1378.19	0.267837	0.0405598	6.6035	4.01571e-11	2.55703e-10
WWTR1-AS1	6.14039	-0.387506	0.640425	-0.605077	0.545128	0.680114
LOC100287944	0.487737	0.402134	2.36292	0.170185	0.864865	NA
LOC105378683	9.08078	0.571985	0.490142	1.16698	0.24322	0.37078
SPNS1	3540.54	0.00823578	0.0302969	0.271836	0.785748	0.869994
FAM156A	1.64485	0.856112	1.28056	0.668547	0.503784	0.643517
C16orf72	1270.36	0.0544778	0.0497535	1.09495	0.273537	0.406355
DNAJB9	270.375	0.220235	0.0935112	2.35517	0.0185143	0.0409686
ATAD2	3378.51	0.225657	0.0282917	7.97609	1.51042e-15	1.33446e-14
LOC339539	0.851783	2.16346	1.73739	1.24523	0.213047	NA
MUC20	2.64163	0.248682	1.09911	0.226258	0.821001	0.892701
GSK3A	4179.34	0.0422649	0.0284108	1.48764	0.136847	0.232069
MYH7B	13.0558	0.137315	0.417027	0.329271	0.741951	0.839997
MIR6733	0.640587	-0.963056	1.92896	-0.499262	0.617595	NA
CDV3	6214.2	-0.133279	0.0266239	-5.006	5.55731e-07	2.41314e-06
GAS7	190.302	-0.373634	0.124541	-3.0001	0.00269889	0.00711179
LBP	1.18131	-1.68103	1.51285	-1.11117	0.266495	NA
IL31RA	0.338814	-0.258542	3.08347	-0.0838479	0.933177	NA
TMEM262	0.81931	0.879965	1.69829	0.518147	0.604356	NA
GFOD1	217.314	0.166015	0.113045	1.46857	0.141948	0.239076
CMPK1	2198.1	-0.0184062	0.0435774	-0.422381	0.672747	0.787915
APH1A	5270.84	0.0232038	0.0250166	0.927535	0.353649	0.494104
MED8	1458.85	-0.00898483	0.0417278	-0.21532	0.829518	0.897955
KIF5B	5980.96	-0.210892	0.0302745	-6.966	3.2608e-12	2.26517e-11
KIF2A	2527.92	-0.211545	0.0340989	-6.20386	5.50947e-10	3.18042e-09
POLR2K	1968.62	0.146516	0.0424779	3.44924	0.000562166	0.0016537
CDH18	8.64753	-0.724725	0.581108	-1.24714	0.212345	0.33285
SZT2-AS1	0	NA	NA	NA	NA	NA
MIR6735	0	NA	NA	NA	NA	NA
DHRS1	332.007	0.357704	0.0803687	4.45078	8.55576e-06	3.25047e-05
ZNF600	3.73547	0.111845	0.866228	0.129117	0.897265	0.940162
IZUMO1	11.7469	0.535474	0.487433	1.09856	0.27196	0.404477
KDM4A-AS1	44.4416	-0.367734	0.228012	-1.61278	0.106792	0.188684
CHODL	40.5914	-1.71965	0.26464	-6.49807	8.13596e-11	5.0516e-10
MFAP4	19.6454	0.76164	0.375946	2.02593	0.0427719	0.0857094
YY1AP1	2090.49	0.0381777	0.0363494	1.0503	0.293581	0.429735
XPO1	12786.5	-0.102909	0.0317347	-3.24279	0.00118365	0.00330723
TATDN1	699.226	-0.405021	0.0687373	-5.89231	3.80835e-09	2.0343e-08
TARM1	0	NA	NA	NA	NA	NA
BCAS1	3.22781	-0.762478	1.01489	-0.75129	0.452478	0.595193
MTBP	587.553	0.21296	0.0639104	3.33216	0.000861746	0.00246215
ATPAF1	3299.13	-0.0564975	0.027947	-2.02159	0.0432184	0.0864512
C16orf58	1032.89	-0.282068	0.0540085	-5.22265	1.7638e-07	8.03878e-07
GABBR1	1.97552	0.269993	1.02057	0.26455	0.791356	0.873372
NSD1	6598.96	0.0875125	0.0383639	2.28112	0.0225416	0.0488533
SOX17	0.172301	0	3.81698	0	1	NA
NDUFS7	4294.34	-0.057727	0.0408856	-1.41192	0.157974	0.261538
DCTN3	3009.08	0.315114	0.0381501	8.25985	1.45858e-16	1.35966e-15
DCAF10	998.111	0.241239	0.0474671	5.08225	3.72996e-07	1.64723e-06
ASCC2	3218.26	0.122139	0.0300151	4.06925	4.71655e-05	0.000163102
MXI1	1016.74	-0.0882432	0.0552222	-1.59797	0.11005	0.193497
SLC26A7	8.00875	0.996611	0.498382	1.99969	0.0455335	0.0904701
RGS3	44.6993	-0.596423	0.227444	-2.62228	0.00873437	0.020816
TNFRSF18	2.30406	-0.777029	0.95622	-0.812605	0.416444	0.558685
WFDC2	6.27662	0.058774	0.675099	0.0870599	0.930624	0.960714
LOC101929592	0.503818	-0.346635	2.34652	-0.147723	0.882561	NA
MIR6079	0	NA	NA	NA	NA	NA
VEPH1	2.06634	-0.344354	1.03171	-0.333771	0.738552	0.837932
TTC39B	89.708	0.034763	0.156567	0.222033	0.824288	0.89461
SLC2A11	0	NA	NA	NA	NA	NA
RSPO2	10.3498	0.855409	0.516564	1.65596	0.09773	0.17503
RASGEF1A	569.164	0.68004	0.0721043	9.43134	4.04893e-21	4.92923e-20
TAMM41	223.02	-0.222521	0.101017	-2.20279	0.0276093	0.0584097
CCDC24	102.387	0.136328	0.152671	0.892949	0.371884	0.513283
MFAP5	0.372297	1.04608	2.73095	0.383048	0.701684	NA
METTL4	307.39	0.0283619	0.0905566	0.313195	0.754132	0.847691
DLGAP1	10.5691	-1.87804	0.550653	-3.41058	0.000648249	0.00189004
CPNE9	3.17172	0.670959	1.02543	0.654321	0.512905	0.651405
EDF1	4997.33	0.0699133	0.0314964	2.21972	0.0264375	0.0562528
TBCC	794.499	-0.0108865	0.05156	-0.211143	0.832776	0.900126
TCF7	593.87	-0.120279	0.0639793	-1.87996	0.0601131	0.115156
IRX2	0.374519	-2.39145	2.94137	-0.813038	0.416197	NA
SLC8A3	6.43364	0.646207	0.690486	0.935873	0.349339	0.489825
ANTXR2	609.909	1.05322	0.0713519	14.7609	2.61608e-49	9.8255e-48
OLFM3	1.22202	-3.24047	1.57654	-2.05543	0.0398371	NA
UBE2J2	2965.02	-0.307851	0.0348916	-8.82307	1.11368e-18	1.19296e-17
MOGAT1	0.071004	0.359045	3.81698	0.0940652	0.925057	NA
TSR2	2979.3	-0.0980059	0.0332428	-2.94819	0.00319643	0.0083319
RPL13	49980.7	-0.0424211	0.0256527	-1.65367	0.0981939	0.175774
PML	1040.69	-0.0435113	0.0546209	-0.796606	0.42568	0.568547
SLC43A2	4.82965	0.286565	0.651419	0.439908	0.660004	0.777807
NAA15	5795.02	-0.197012	0.0311909	-6.31635	2.67811e-10	1.58437e-09
PEX16	867.233	0.172307	0.056439	3.05298	0.00226583	0.00605615
TRIM15	0	NA	NA	NA	NA	NA
ERI3-IT1	5.23764	-0.703485	0.707952	-0.993689	0.320374	0.458815
SNORA110	0	NA	NA	NA	NA	NA
SRPX	140.747	-0.398958	0.131227	-3.04021	0.0023641	0.00629281
PNISR	2667.19	-0.151763	0.036818	-4.12197	3.75639e-05	0.000131838
MIR5584	0	NA	NA	NA	NA	NA
SURF2	1255.67	-0.0454738	0.0456322	-0.996528	0.318994	0.457405
GANAB	18162.2	0.170798	0.0172916	9.87751	5.21092e-23	6.9058e-22
CFAP298	784.045	0.168256	0.0593699	2.83403	0.00459654	0.011651
SNORD145	0	NA	NA	NA	NA	NA
PDGFRA	55.2779	0.563309	0.213515	2.63827	0.00833314	0.0199491
ME3	3.85984	-0.704113	0.782132	-0.900248	0.367988	0.509343
RUBCN	807.462	-0.0151168	0.052356	-0.288731	0.772787	0.861244
KIAA0355	524.681	0.339781	0.066641	5.09868	3.42032e-07	1.51537e-06
SNORD160	2.53751	0.342967	0.893003	0.384061	0.700934	0.809673
SNORD55	109.482	0.108759	0.14207	0.765529	0.443957	0.587239
SNORD46	22.3687	-0.0245404	0.31208	-0.0786351	0.937323	0.964641
SNORD38A	10.2033	-0.189293	0.514002	-0.368273	0.71267	0.818101
SNORD38B	12.2133	-0.200171	0.431541	-0.463851	0.642755	0.763922
STS	245.279	-0.604581	0.114857	-5.26375	1.41144e-07	6.50658e-07
ZNF133	318.256	-0.249995	0.0838053	-2.98305	0.00285393	0.00748981
KIAA0391	1162.7	-0.171276	0.0479692	-3.57054	0.000356241	0.00108424
ALOX5	0	NA	NA	NA	NA	NA
SMG6	1629.19	0.149449	0.0444853	3.35951	0.000780821	0.00224618
PAX2	69.7585	-1.2732	0.222358	-5.72593	1.02871e-08	5.25392e-08
ARIH2	4707.17	-0.322127	0.0269566	-11.9498	6.50604e-33	1.384e-31
MTMR14	1671.81	-0.240382	0.0401902	-5.98112	2.21613e-09	1.21168e-08
TMEM168	836.588	-0.267008	0.060033	-4.44768	8.68023e-06	3.29223e-05
TMEM267	204.807	0.370272	0.106448	3.47843	0.000504367	0.00149657
ARAP3	80.8602	-0.136385	0.172561	-0.790363	0.429316	0.572263
KLHL25	466.183	-0.189212	0.083918	-2.25472	0.0241508	0.0519119
CDH24	475.699	0.524288	0.0741548	7.07019	1.54727e-12	1.10233e-11
ZNF350	124.843	0.206594	0.134481	1.53623	0.124482	0.214313
GNB4	1878.26	-0.284785	0.0464711	-6.12823	8.88611e-10	5.03333e-09
TAF1	1368.44	0.170111	0.0513691	3.31154	0.000927847	0.00263976
GRM2	13.7657	-0.315797	0.398517	-0.792429	0.428111	0.571118
PRPF4	3520.42	-0.146712	0.0267678	-5.4809	4.23164e-08	2.04226e-07
DHX8	2671.75	0.0600725	0.0380481	1.57886	0.114369	0.199789
TPM1	1655.62	0.177366	0.0441912	4.01361	5.97973e-05	0.000203786
NME4	5011.55	-0.37639	0.0274298	-13.7219	7.50453e-43	2.30653e-41
NPFF	19.7121	0.607963	0.328198	1.85243	0.0639645	0.121748
LILRB3	3.02444	0.545381	0.854766	0.638047	0.523443	0.661354
RTCA	1940.64	-0.00235036	0.0351121	-0.0669387	0.946631	0.970305
HLA-G	0	NA	NA	NA	NA	NA
SKAP1	4.65026	1.21652	0.754018	1.61339	0.106661	0.188507
SPTA1	7.14721	1.16343	1.55781	0.746835	0.455163	0.597521
PSMG1	2886.54	-0.266387	0.0346024	-7.69851	1.37657e-14	1.13739e-13
AK2	10626.8	0.0923198	0.0222741	4.14471	3.40238e-05	0.000119948
ST8SIA3	0.0721761	0	3.81698	0	1	NA
AZIN1	3803.79	0.231669	0.0309132	7.49417	6.67169e-14	5.27874e-13
VILL	124.856	-0.137917	0.14102	-0.977999	0.328075	0.467281
ZNF593	1355.19	-0.753367	0.0468184	-16.0913	2.93714e-58	1.38828e-56
VPS13B	820.436	0.427558	0.0579805	7.37417	1.65371e-13	1.26798e-12
CBLB	384.729	0.487274	0.077266	6.30646	2.85498e-10	1.6846e-09
LTBP3	1103.13	0.41905	0.0587428	7.13365	9.7745e-13	7.08074e-12
CBSL	8.2158	-0.351404	0.550164	-0.638726	0.523001	0.661073
PLCH2	0.160719	0.359045	3.81698	0.0940652	0.925057	NA
LOC110117498-PIK3R3	0	NA	NA	NA	NA	NA
LOC101929626	1.15404	1.7203	1.68845	1.01886	0.308268	NA
ITPRIP	422.417	0.350534	0.0748248	4.68474	2.80321e-06	1.12172e-05
MOK	353.258	-0.178528	0.0747277	-2.38905	0.0168921	0.0377296
LOC110117498	0	NA	NA	NA	NA	NA
FCRL2	0.0897154	0	3.81698	0	1	NA
PDPR	1434.83	0.275235	0.044025	6.2518	4.05761e-10	2.37411e-09
NUDT12	720.118	-0.659823	0.0579897	-11.3783	5.36416e-30	9.82868e-29
NKAIN2	54.3006	1.88692	0.230813	8.17511	2.95594e-16	2.71356e-15
MAGOHB	1084.98	-0.605372	0.0464617	-13.0295	8.31719e-39	2.21421e-37
PARPBP	951.96	0.140422	0.0550247	2.55198	0.0107112	0.0250618
NSUN4	1047.04	0.0737491	0.0540772	1.36377	0.172639	0.281531
ANKRD6	391.869	0.0964584	0.0751367	1.28377	0.199222	0.316001
FAAHP1	33.2931	0.345565	0.246942	1.39938	0.1617	0.266458
POU6F1	280.919	0.439058	0.0904149	4.85604	1.19759e-06	5.01853e-06
THRB	632.332	0.840067	0.0640976	13.1061	3.03945e-39	8.20017e-38
CD101	58.9306	0.826599	0.200762	4.11731	3.83318e-05	0.000134246
C4A	0	NA	NA	NA	NA	NA
YWHAQ	15008.3	-0.106239	0.0220076	-4.82736	1.38356e-06	5.76048e-06
EBNA1BP2	5158.95	-0.310918	0.02554	-12.1737	4.28929e-34	9.62195e-33
CYB5R3	7287.58	0.360745	0.0322532	11.1848	4.84107e-29	8.47562e-28
ATG4D	1145.36	-0.0221686	0.04804	-0.46146	0.644469	0.765338
ZNF184	463.56	0.404259	0.0735518	5.49625	3.87963e-08	1.87789e-07
PITRM1	3862.83	-0.0673428	0.0325583	-2.06838	0.0386045	0.0782683
SLC35E1	2130.47	0.0589943	0.036445	1.61872	0.105507	0.186761
CNTD2	3.19406	1.71429	1.06749	1.60591	0.108294	0.190836
FGFR1	2617.02	-0.0404899	0.0360306	-1.12376	0.261114	0.392138
SYNPO2L	2.03246	0.449175	1.12688	0.3986	0.690188	0.801648
TNIP3	2.30619	-0.772669	1.00912	-0.765685	0.443864	0.587158
FHIT	114.824	-0.168305	0.152925	-1.10057	0.271082	0.403436
PFKFB1	9.12155	0.183152	0.522689	0.350403	0.726037	0.828664
POLD1	6985.35	0.0361681	0.0315518	1.14631	0.251669	0.381447
APC	1582	-0.201018	0.0430402	-4.67046	3.00521e-06	1.19937e-05
LINC00441	2.14093	1.98246	1.12642	1.75996	0.0784143	0.14528
AKR1E2	2.01775	-0.746328	1.09601	-0.68095	0.495903	0.636017
MEG3	0.552226	1.29354	2.04806	0.631595	0.527652	NA
PSD	26.7185	-0.235597	0.29756	-0.791764	0.428498	0.57139
RNF8	1579.17	-0.361649	0.0407058	-8.88446	6.42314e-19	6.99207e-18
LINC00853	4.03173	0.157872	0.830228	0.190155	0.849187	0.911145
CD274	7.70878	-0.112177	0.539348	-0.207986	0.83524	0.901631
C17orf80	1309.19	-0.214469	0.0432103	-4.96337	6.92821e-07	2.9763e-06
SNX17	4385.45	0.0688097	0.0308885	2.22768	0.0259017	0.0552685
WDR13	1971.98	0.0690762	0.0440833	1.56695	0.117127	0.203783
KRT85	0	NA	NA	NA	NA	NA
LINC01389	8.00119	0.462467	0.576279	0.802506	0.42226	0.565022
KIR2DL4	0	NA	NA	NA	NA	NA
PLA2G4A	549.001	-1.51197	0.0706479	-21.4015	1.2925e-101	1.62487e-99
PUS1	3090.98	0.113713	0.0296632	3.83346	0.000126352	0.000410212
SKINT1L	0.415454	-0.937223	2.57648	-0.363762	0.716036	NA
TP53TG3B	0	NA	NA	NA	NA	NA
NXF2B	0	NA	NA	NA	NA	NA
SMTNL2	133.878	-0.190114	0.136816	-1.38955	0.164664	0.270672
KCNQ5	315.586	-0.779034	0.0858291	-9.07657	1.12054e-19	1.2758e-18
CHGA	0	NA	NA	NA	NA	NA
MKRN1	3908.43	0.272013	0.02614	10.406	2.32732e-25	3.4762e-24
DIS3L	1334.87	-0.0628256	0.0444042	-1.41486	0.157111	0.260336
SNAP47	2419.24	-0.335697	0.0353713	-9.49067	2.29559e-21	2.82701e-20
FOPNL	126.781	-0.125586	0.133619	-0.93988	0.347279	0.487764
UROS	1814.37	-0.123922	0.0414972	-2.98627	0.00282399	0.00741446
MAP3K14-AS1	13.2867	0.100885	0.47484	0.212461	0.831747	0.89947
LINC00905	0	NA	NA	NA	NA	NA
MACROD2-AS1	0	NA	NA	NA	NA	NA
UPP1	299.606	-0.373793	0.0900786	-4.14963	3.33011e-05	0.00011756
KIAA1191	4617.39	0.0500002	0.022997	2.1742	0.0296899	0.0621
LOC101929721	0.071004	0.359045	3.81698	0.0940652	0.925057	NA
AGBL4-IT1	0	NA	NA	NA	NA	NA
DMXL2	1149.66	0.669641	0.051245	13.0674	5.05372e-39	1.35537e-37
C18orf63	0	NA	NA	NA	NA	NA
ZFYVE27	1090.66	0.13492	0.0535269	2.52059	0.0117157	0.0271492
VEZT	2245.8	0.66924	0.0374709	17.8603	2.40455e-71	1.52736e-69
ADPRH	29.5216	0.179338	0.330331	0.542904	0.587196	0.717468
MIR4421	0.0783241	0.359045	3.81698	0.0940652	0.925057	NA
PDK1	678.379	0.212006	0.0592048	3.58089	0.000342429	0.00104571
LINC01562	1.89444	0.643091	1.10216	0.583485	0.559567	0.693635
TRMT112	5992.73	0.0119004	0.0288638	0.412295	0.680123	0.794033
UBXN1	3165.96	-0.166298	0.0327393	-5.07947	3.78481e-07	1.66942e-06
RPA2	3872.4	0.219511	0.0296597	7.40097	1.35196e-13	1.0439e-12
ATP2A1	72.8375	0.270991	0.174143	1.55614	0.119676	0.207379
MOV10	2393.63	0.186742	0.0396438	4.71051	2.47094e-06	9.96688e-06
FLVCR1-AS1	39.112	-0.998626	0.260297	-3.83648	0.00012481	0.000405424
SAE1	10363.9	0.0660081	0.0210282	3.13903	0.00169511	0.00463193
SRRM2-AS1	23.3482	0.380901	0.321096	1.18625	0.235522	0.361603
PRDM10	540.103	0.0494117	0.0731888	0.675127	0.499595	0.639481
C2orf27A	133.558	-0.120828	0.150185	-0.804531	0.42109	0.563706
ZNF214	95.9732	0.0444837	0.159289	0.279264	0.780042	0.865958
GRHL3	17.4907	-0.356804	0.374064	-0.953856	0.340156	0.480219
PRCP	2035.32	-0.0259278	0.0357126	-0.726014	0.46783	0.609823
UBOX5	195.038	-0.296968	0.112811	-2.63244	0.00847732	0.0202808
PRC1	7120.1	0.218487	0.0230423	9.48197	2.49527e-21	3.06875e-20
EHMT1	2559.19	0.111373	0.0313063	3.55752	0.000374372	0.00113617
UBE3A	2010.6	-0.0454644	0.0391076	-1.16255	0.245014	0.372949
TRPC4AP	3142.76	-0.329774	0.0292218	-11.2852	1.55252e-29	2.79099e-28
HDAC2	9980.82	-0.0924417	0.0229754	-4.0235	5.73388e-05	0.000196072
ARL13B	702.744	0.257943	0.0611871	4.21565	2.49062e-05	8.92649e-05
AMZ2	2134.75	-0.377466	0.0378759	-9.96586	2.15008e-23	2.89705e-22
RBM15	743.543	-0.430648	0.0613839	-7.01565	2.2888e-12	1.60847e-11
AEN	2052.63	-0.391014	0.0386807	-10.1088	5.05096e-24	7.03365e-23
CERK	3760.57	0.022679	0.0252768	0.897226	0.369598	0.510868
MTHFSD	469.208	-0.220889	0.0688835	-3.20671	0.00134261	0.00372038
FNDC3B	568.933	0.59789	0.061529	9.71721	2.54666e-22	3.28363e-21
RMND5B	2010.26	0.0955146	0.0413817	2.30813	0.0209917	0.0458677
C11orf1	235.186	0.153933	0.0956525	1.6093	0.107551	0.189748
PCED1A	1205.01	-0.374018	0.0514144	-7.27457	3.47521e-13	2.60073e-12
C6orf106	2752.38	-0.103802	0.0339207	-3.06016	0.00221222	0.005926
DISC1	2.45038	-1.51063	1.03892	-1.45405	0.145934	0.244819
STAT4	63.3577	0.797959	0.200518	3.97948	6.90671e-05	0.000233269
CACNA1B	45.2591	-0.673558	0.22498	-2.99386	0.00275473	0.00725049
VARS2	10.3045	0.148087	0.473638	0.31266	0.754539	0.847882
PATZ1	2357.55	0.137919	0.0334776	4.11973	3.79315e-05	0.000133051
CCL14	0	NA	NA	NA	NA	NA
TXNDC12-AS1	0.447138	-1.68251	2.31796	-0.725858	0.467926	NA
POMT1	1691.16	-0.712564	0.0411855	-17.3013	4.59662e-67	2.71051e-65
R3HCC1L	606.66	0.156097	0.0627634	2.48707	0.0128799	0.0295895
MAP3K7	2089.69	0.123455	0.0383805	3.21662	0.00129712	0.00360205
DNAH14	654.42	-0.518516	0.0672344	-7.71205	1.2381e-14	1.02672e-13
DDT	3.65685	-0.47872	0.778067	-0.615269	0.538377	0.674154
IGFBP2	2785.45	-0.179186	0.0374309	-4.78711	1.69203e-06	6.9663e-06
RCBTB2	209.243	0.700176	0.121744	5.75123	8.85942e-09	4.56019e-08
PRR4	0	NA	NA	NA	NA	NA
SHISAL2A	0.150104	1.07334	3.81305	0.281493	0.778333	NA
TSGA10	101.392	0.132768	0.148206	0.895833	0.370342	0.511623
WRB	850.004	-0.221424	0.0546241	-4.05361	5.04343e-05	0.000173741
EPB41L2	5270.1	0.072498	0.0251182	2.88628	0.00389829	0.0100086
FAM156B	11.9225	0.0802955	0.423777	0.189476	0.84972	0.911609
CYP3A5	11.0971	0.518457	0.462425	1.12117	0.262216	0.393248
SLC9A5	174.665	-0.257197	0.117973	-2.18014	0.0292474	0.0613731
AZIN2	136.764	0.2296	0.125686	1.82678	0.0677335	0.128141
MIR1273F	0.14318	0.359045	3.81698	0.0940652	0.925057	NA
MIR5095	0	NA	NA	NA	NA	NA
MIR1273G	0	NA	NA	NA	NA	NA
FAM131B	19.9892	-1.58694	0.362163	-4.38185	1.17678e-05	4.39153e-05
TMEM177	1555.75	-0.278621	0.0487736	-5.71253	1.11306e-08	5.66006e-08
BAG1	2151.56	0.246602	0.0350563	7.03446	2.0004e-12	1.41513e-11
IL1A	3.0456	-0.217193	1.9849	-0.109423	0.912867	0.949894
RPL19	26088.5	-0.165316	0.0205381	-8.04925	8.33054e-16	7.4473e-15
GSTM1	3.2558	1.14418	0.880082	1.30008	0.193572	0.308703
HBG1	44.6585	0.148312	1.89998	0.0780599	0.93778	0.964782
HBA1	13.1638	0.202706	1.04726	0.193557	0.846522	0.909418
GDF5	0.736182	0.629646	1.76717	0.356301	0.721615	NA
SLC1A7	4.15829	-0.364588	0.843462	-0.432252	0.665559	0.782072
IDH3B	4044.48	-0.554028	0.0292919	-18.9141	8.73693e-80	6.75918e-78
KDM6A	1780.75	0.729586	0.0375741	19.4173	5.5165e-84	4.8244e-82
LINC01197	6.90439	0.722045	0.604683	1.19409	0.232443	0.357969
LINC01260	2.90019	-0.853575	0.902703	-0.945577	0.344364	0.484723
LOC100507564	12.7086	0.483611	0.435368	1.11081	0.26665	0.398561
GPM6A	171.076	-1.01243	0.118106	-8.57216	1.0156e-17	1.02369e-16
CAPN14	1.97451	-0.174221	1.01608	-0.171464	0.863859	0.920233
LINC01771	0.866799	-2.38355	1.67681	-1.42148	0.155177	NA
SLC25A3P1	0	NA	NA	NA	NA	NA
XPNPEP1	2327.39	0.417661	0.0383683	10.8856	1.35034e-27	2.21625e-26
TNRC6A	2492.95	-0.0104998	0.0360258	-0.291453	0.770705	0.859912
NDC1	4130.31	-0.116719	0.0334252	-3.49194	0.000479521	0.00142752
GPR45	7.59288	-0.072	0.522701	-0.137746	0.890441	0.93659
NXPH2	15.3128	-1.68971	0.452598	-3.73336	0.000188944	0.000598609
YIPF1	617.438	0.166764	0.0701069	2.37871	0.0173733	0.0386756
NR2F1-AS1	177.162	0.602816	0.112279	5.3689	7.92186e-08	3.73852e-07
LINC01482	0	NA	NA	NA	NA	NA
HSPB11	1007.39	0.167583	0.0544477	3.07786	0.0020849	0.00560934
CLDN2	2.05369	-0.510773	1.10736	-0.461252	0.644618	0.765465
CLCN2	259.523	-0.596843	0.0934998	-6.38336	1.73243e-10	1.0454e-09
PGPEP1	258.733	0.705986	0.106148	6.65092	2.91259e-11	1.8784e-10
SLC30A6	1106.72	0.0336386	0.0470759	0.71456	0.474881	0.616499
NOS1AP	186.875	0.378719	0.110351	3.43197	0.000599218	0.001755
NAGLU	1333.36	0.0155813	0.0455724	0.341903	0.732424	0.833432
TCEANC2	844.415	0.63871	0.0538485	11.8612	1.88179e-32	3.94282e-31
MIR4781	0.10039	-1.08364	3.81698	-0.283899	0.776488	NA
NAT9	1266.52	-0.174766	0.0421116	-4.15008	3.3236e-05	0.000117377
RPS6KC1	657.68	-0.172639	0.0656994	-2.62771	0.00859613	0.0205158
RTEL1	69.2964	-0.434541	0.183902	-2.3629	0.0181325	0.0402218
SPEF2	50.4682	-0.0126954	0.203941	-0.0622504	0.950363	0.972261
RNF145	2294.39	0.264544	0.0373021	7.09194	1.3224e-12	9.46972e-12
TTC23L	8.22396	0.664592	0.494054	1.34518	0.178566	0.28914
ZMAT2	2879.26	-0.274989	0.034915	-7.87596	3.38149e-15	2.9067e-14
MROH7	0	NA	NA	NA	NA	NA
NOC4L	3077.31	0.161589	0.0365266	4.42388	9.69452e-06	3.65168e-05
SLC30A5	2434.74	0.0293449	0.0326382	0.899095	0.368602	0.510012
TMEM106C	4676.43	0.320411	0.0283256	11.3117	1.14832e-29	2.08088e-28
XYLT2	907.983	0.0646619	0.0497417	1.29996	0.193616	0.308732
ALG8	2213.81	-0.206102	0.0363567	-5.66887	1.43739e-08	7.24218e-08
C17orf75	879.002	-0.0420372	0.0569452	-0.738206	0.460389	0.602721
UBL5	4114.31	0.127646	0.0323519	3.94556	7.96142e-05	0.000266505
MMP28	0.071004	0.359045	3.81698	0.0940652	0.925057	NA
CGB2	2.04928	3.21909	1.43554	2.24242	0.024934	0.0534137
ABCG4	51.647	-0.219538	0.206383	-1.06374	0.287447	0.42306
KDELC1	458.982	0.33625	0.0702585	4.78591	1.70217e-06	7.00327e-06
WDR18	3652.95	-0.299987	0.0333624	-8.99175	2.4332e-19	2.714e-18
ASB9	5.26408	0.888996	0.762784	1.16546	0.243832	0.371494
IFIH1	33.1305	-1.78406	0.292293	-6.10367	1.03661e-09	5.83512e-09
ASPSCR1	1102.76	-0.321652	0.0558246	-5.76183	8.32087e-09	4.28786e-08
PRRG3	0.0726252	0	3.81698	0	1	NA
PRRG4	357.219	0.978184	0.0892742	10.9571	6.14549e-28	1.02631e-26
NOD2	7.9446	-1.89336	0.6307	-3.002	0.0026821	0.00707064
TTLL6	4.68834	-0.47083	0.729533	-0.645386	0.518677	0.65726
HEXDC	522.705	-0.164855	0.0715495	-2.30407	0.0212189	0.0462965
CLEC18C	0.605198	2.66147	1.80607	1.47363	0.140582	NA
INO80E	2536.42	0.00946944	0.0375387	0.252258	0.800842	0.879444
VWA3A	4.23991	0.430523	0.757072	0.568668	0.569581	0.702585
LOC100507634	46.8403	0.177472	0.241795	0.733976	0.462963	0.605259
MIR4422HG	0	NA	NA	NA	NA	NA
MIR4422	0	NA	NA	NA	NA	NA
LOC101929935	1.28195	1.42426	1.33957	1.06322	0.287682	NA
FYB2	2.36017	0.634151	0.959996	0.660577	0.508884	0.647888
CUL2	1816.3	-0.329242	0.0422098	-7.80011	6.18508e-15	5.23217e-14
A1CF	2.46377	-0.886139	1.04674	-0.846572	0.397233	0.538983
C8orf58	115.991	0.303484	0.139514	2.17529	0.0296085	0.0619584
FAM107B	827.273	0.0927807	0.0559536	1.65817	0.0972824	0.174315
PAX6	1007.09	0.00436152	0.0521665	0.0836078	0.933368	0.962176
DAB1-AS1	0	NA	NA	NA	NA	NA
PXK	827.834	-0.117381	0.0614922	-1.90887	0.0562782	0.108905
RAP1GAP	187.002	-0.267918	0.115304	-2.32358	0.020148	0.0442752
TGM3	0.690069	-1.35759	1.76669	-0.768434	0.442229	NA
DNMT3A	628.364	0.294984	0.0673847	4.37761	1.19988e-05	4.47125e-05
LINC01358	0	NA	NA	NA	NA	NA
HSD52	0.157155	0.359045	3.81698	0.0940652	0.925057	NA
IKBKE	174.731	0.273143	0.132309	2.06443	0.0389768	0.0789258
MRPS18A	1734.6	-0.209275	0.0397666	-5.26259	1.42037e-07	6.54441e-07
RSPH9	12.3495	0.596636	0.435402	1.37031	0.17059	0.278643
SLC13A3	186.267	0.132032	0.115488	1.14325	0.252936	0.382883
FCMR	5.20965	-3.64054	1.29625	-2.80851	0.0049771	0.0125261
LYZL4	0	NA	NA	NA	NA	NA
KCNH8	1.31563	0.930905	1.77813	0.523529	0.600606	0.72903
TMEM182	170.61	0.00675295	0.116172	0.0581287	0.953646	0.97405
ZNF513	520.746	0.370453	0.0724282	5.11477	3.14131e-07	1.39654e-06
RFTN2	15.7608	-0.119462	0.361195	-0.33074	0.740841	0.839211
NCR3	0	NA	NA	NA	NA	NA
TSACC	65.2946	-0.261417	0.18946	-1.3798	0.167649	0.274656
RIOX2	2007.99	-0.0595567	0.0367915	-1.61876	0.105499	0.186761
TMEM125	0.922486	1.60778	1.78029	0.903102	0.366472	NA
WDR64	2.17666	1.66565	1.38269	1.20465	0.228339	0.352849
ZGPAT	901.548	-0.354589	0.053337	-6.64809	2.96918e-11	1.91285e-10
NT5C1A	45.7947	0.507835	0.231471	2.19395	0.028239	0.05954
GABPB2	197.985	-0.0815618	0.106398	-0.766574	0.443335	0.586588
MIR4711	0	NA	NA	NA	NA	NA
LOC101926944	0.227945	1.04261	3.4968	0.298162	0.76558	NA
MYADM	697.903	0.212841	0.0610339	3.48726	0.000487996	0.00145156
ZNF302	753.899	0.333928	0.061855	5.39857	6.71747e-08	3.19344e-07
PRPF40A	6120.71	-0.210862	0.0329549	-6.39851	1.56903e-10	9.50606e-10
LINC01748	5.20357	-1.32925	0.697638	-1.90536	0.0567339	0.109623
LOC101926964	0.659984	-3.13648	2.09715	-1.49559	0.13476	NA
NFIA-AS2	0.0861505	0	3.81698	0	1	NA
CPA5	1.64195	0.66201	1.22553	0.540184	0.58907	0.718739
PLA2G2D	0.0861505	0	3.81698	0	1	NA
MED21	839.164	-0.557592	0.0511988	-10.8907	1.27616e-27	2.10022e-26
NFIA-AS1	0	NA	NA	NA	NA	NA
MGC34796	0	NA	NA	NA	NA	NA
POLI	197.127	0.274518	0.104792	2.61963	0.00880241	0.0209644
TM2D1	739.134	0.592653	0.0550224	10.7711	4.71184e-27	7.60235e-26
PLRG1	3035.7	-0.0107401	0.0310136	-0.346301	0.729116	0.831041
C4BPA	0.172252	-1.08364	3.81698	-0.283899	0.776488	NA
CA6	0	NA	NA	NA	NA	NA
TSPO	2222.38	0.240747	0.036949	6.51567	7.23669e-11	4.51421e-10
PSMA6	4946.26	0.000834202	0.0319969	0.0260714	0.9792	0.988483
MIR3116-1	0	NA	NA	NA	NA	NA
MIR3116-2	0	NA	NA	NA	NA	NA
TNFSF13B	4.15608	-0.127505	0.843393	-0.151181	0.879833	0.93008
B3GALT4	0	NA	NA	NA	NA	NA
B4GALT2	2674.57	-0.129771	0.0371368	-3.49439	0.000475141	0.00141588
B4GALT3	2740	-0.11857	0.0294968	-4.01975	5.82601e-05	0.000198997
B4GALT4	534.254	0.271596	0.067798	4.00596	6.17671e-05	0.000210024
MRPL40	1622.22	-0.45724	0.0516998	-8.84413	9.22412e-19	9.92182e-18
GALNT4	29.6424	0.301388	0.302583	0.996051	0.319225	0.457617
HYAL2	1618.07	-0.264155	0.0410738	-6.43122	1.2658e-10	7.7232e-10
JRKL	253.714	0.101251	0.0944148	1.07241	0.283536	0.41853
KRT36	0	NA	NA	NA	NA	NA
SRSF9	10115.9	0.314593	0.0222405	14.1451	2.00303e-45	6.6902e-44
KRT37	0	NA	NA	NA	NA	NA
SYK	1267.15	0.666751	0.0562116	11.8614	1.8773e-32	3.93798e-31
STX10	1741.68	-0.0112865	0.0444329	-0.254012	0.799487	0.878257
SUV39H1	1627.69	0.0206844	0.0418505	0.494246	0.621132	0.74583
STXBP1	1166.36	0.155303	0.0459193	3.38209	0.000719363	0.00208106
ARR3	6.3999	0.771206	0.649226	1.18788	0.234879	0.36083
VAMP8	568.97	1.43016	0.0635257	22.5131	3.09131e-112	5.13412e-110
RPS6KB1	1964.91	0.080098	0.038778	2.06555	0.0388707	0.0787462
EIF4G3	5980.86	-0.195377	0.0237856	-8.21409	2.1378e-16	1.97856e-15
PGLYRP4	0.13823	1.04178	3.81448	0.273113	0.784766	NA
CHRNA10	28.4638	0.43161	0.312539	1.38098	0.167284	0.274207
NUP107	4180.89	0.284266	0.0338766	8.39121	4.81154e-17	4.63809e-16
LPAR5	4.64375	-0.0122011	0.778227	-0.0156781	0.987491	0.993307
GSDMB	53.0678	0.971519	0.233089	4.16801	3.07269e-05	0.000109004
TRPC7	1.54928	3.29411	1.4231	2.31474	0.0206269	0.0451632
PBK	1339.41	0.134452	0.0463603	2.90016	0.00372973	0.00961128
LINC01739	0	NA	NA	NA	NA	NA
LINC00466	0.820695	-1.3805	1.72828	-0.798774	0.424422	NA
LINC00623	221.271	0.370343	0.103101	3.59205	0.000328081	0.00100461
KMT2E-AS1	63.3461	-0.177128	0.204328	-0.866879	0.386008	0.52731
EFCAB1	0.943045	-0.385593	1.6126	-0.239113	0.811018	NA
MIR6068	0	NA	NA	NA	NA	NA
SUPT7L	1394.43	0.0118571	0.0443029	0.267638	0.788978	0.871864
PXYLP1	571.535	-0.213096	0.0617025	-3.4536	0.000553152	0.00163037
SLC25A17	1865.79	-0.173234	0.0361919	-4.78653	1.69693e-06	6.98488e-06
LRRC3B	0	NA	NA	NA	NA	NA
ITGB3BP	1634.76	0.172575	0.0409923	4.20993	2.55445e-05	9.14691e-05
SP140L	45.3825	0.674379	0.208404	3.23592	0.00121251	0.00338421
TPRA1	1528.22	-0.116714	0.0465655	-2.50645	0.0121949	0.0281731
TRAT1	0.161043	-1.08364	3.81698	-0.283899	0.776488	NA
TLX2	11.1633	-2.34603	0.481452	-4.87282	1.10015e-06	4.62196e-06
ICOSLG	47.1524	0.160403	0.255431	0.627971	0.530023	0.667154
GPRIN2	2.72652	-0.0272124	0.981768	-0.0277177	0.977887	0.987653
CCDC144A	3.31261	-0.130043	0.809991	-0.160548	0.872449	0.925762
DOCK4	896.17	0.551475	0.0521035	10.5842	3.52741e-26	5.4625e-25
ROR1-AS1	0.16714	0.359045	3.81698	0.0940652	0.925057	NA
PIGN	696.833	0.0247883	0.0698977	0.354637	0.722862	0.825822
PPP1R8	2868.56	0.177486	0.0308778	5.748	9.03048e-09	4.64164e-08
ZNF770	1351.15	-0.125592	0.0547012	-2.29597	0.0216778	0.0471731
SLC43A3	54.4473	0.0988306	0.30614	0.322828	0.746826	0.842934
MIR4794	0	NA	NA	NA	NA	NA
RAB5A	1248.47	0.0305326	0.0448436	0.680868	0.495955	0.636017
NMU	403.04	0.11278	0.0804918	1.40113	0.161174	0.265708
HCLS1	29.4858	-0.23188	0.784359	-0.29563	0.767513	0.857443
MTR	3756.91	-0.377366	0.0425088	-8.87735	6.84692e-19	7.4355e-18
TMED4	2876.65	0.0100477	0.0316684	0.317276	0.751034	0.845472
U2SURP	7262.36	0.0859015	0.0238965	3.59473	0.000324725	0.000995174
TAB2	2509.84	0.0169344	0.0305558	0.554213	0.579433	0.711344
LINC01359	1.47053	1.5299	1.42314	1.07502	0.282368	0.41717
MIR3671	1.06921	0.431541	1.38847	0.310803	0.75595	NA
GABRQ	6.17783	-0.78468	0.549476	-1.42805	0.153277	0.255246
LRP1B	252.68	1.11076	0.0973696	11.4076	3.82938e-30	7.0738e-29
FAHD1	1438.47	-0.251158	0.0420253	-5.97635	2.2819e-09	1.2465e-08
SUCO	1619.23	0.0789268	0.0434149	1.81797	0.0690692	0.130259
TLE4	4670.84	0.247914	0.0249889	9.92094	3.37546e-23	4.50634e-22
SPRY3	3.87795	0.262679	0.774757	0.339047	0.734575	0.834987
GLYAT	0.156648	1.14967	3.80967	0.301777	0.762822	NA
DIS3	6437.87	-0.155334	0.026093	-5.95309	2.63133e-09	1.42449e-08
COMMD9	1163.67	0.00381984	0.0468283	0.0815711	0.934988	0.963398
USP4	1161.27	0.125204	0.0493503	2.53704	0.0111793	0.0260295
TRPC1	335.154	0.546602	0.0875847	6.24083	4.35255e-10	2.53684e-09
LUC7L2	2596.13	-0.159384	0.0412306	-3.86567	0.000110786	0.000363157
TFEC	3.62857	-0.899101	1.96887	-0.456658	0.647917	0.767951
NKX1-2	113.165	-0.68557	0.159929	-4.28672	1.81328e-05	6.59949e-05
AFAP1L1	369.868	-0.00948899	0.0828085	-0.11459	0.90877	0.947712
C1orf198	1648.19	-0.0735377	0.0419835	-1.75158	0.0798455	0.147585
QPCTL	656.761	-0.515792	0.0591189	-8.72465	2.66994e-18	2.78101e-17
EWSR1	14279.7	0.00735207	0.0183176	0.401366	0.68815	0.800513
LYRM4	1035.48	0.155022	0.0533734	2.90448	0.00367861	0.00948901
AKR1C3	22.971	-0.289285	0.76841	-0.376472	0.706566	0.813571
FAM69A	562.069	0.0151487	0.0647214	0.23406	0.814938	0.889031
LOC101927139	0	NA	NA	NA	NA	NA
FOSB	42.2499	-0.399135	0.245737	-1.62424	0.104325	0.184974
EPB42	0.538984	0.354153	2.04935	0.172812	0.862799	NA
CTNNA2	1.75332	0.846054	1.28827	0.656738	0.511349	0.650128
ALDH2	2141.32	0.482094	0.0353191	13.6496	2.02852e-42	6.17183e-41
MR1	239.541	0.88653	0.1075	8.24677	1.62738e-16	1.51389e-15
SOD2	3736.81	-0.132796	0.0293668	-4.52199	6.12595e-06	2.36658e-05
KIR3DL1	0	NA	NA	NA	NA	NA
MAP1S	2537.71	0.153726	0.0477117	3.22197	0.00127311	0.00353755
PLEKHG6	3.05431	0.640161	0.847277	0.755551	0.449918	0.592656
FAM86C1	229.378	0.00143885	0.103552	0.013895	0.988914	0.993871
KIAA1551	427.966	-0.50605	0.0872061	-5.80292	6.5169e-09	3.39889e-08
RPRD1A	6649.56	0.179245	0.0289658	6.18818	6.08629e-10	3.50111e-09
CCDC198	0	NA	NA	NA	NA	NA
STAU1	5372.41	-0.612512	0.0297834	-20.5655	5.58732e-94	5.88065e-92
INTS13	2020.83	-1.08613	0.0392542	-27.6692	1.63992e-168	6.90406e-166
SLC28A3	0.327461	0.366219	2.56713	0.142657	0.886561	NA
LHPP	306.155	0.0772194	0.0959083	0.805138	0.42074	0.563357
ARMH3	1030.87	0.222987	0.0451268	4.94134	7.75881e-07	3.31268e-06
NEUROG3	0.265628	-1.10696	2.97281	-0.372363	0.709623	NA
CACNA1H	1241.89	-0.195722	0.0539662	-3.62675	0.000287013	0.000886502
MMP27	0	NA	NA	NA	NA	NA
PERP	3852.73	0.503963	0.0309423	16.2872	1.21758e-59	5.95724e-58
OXCT2	20.1884	-0.156086	0.35943	-0.434259	0.664101	0.781017
TMPRSS3	0.72854	1.69608	1.66781	1.01695	0.309178	NA
RBM26	3698.08	0.104326	0.0287435	3.62956	0.000283903	0.000877797
TSPYL2	1136.16	0.358077	0.0562871	6.36161	1.99649e-10	1.19598e-09
FIGNL1	1909.37	-0.0336143	0.0386782	-0.869076	0.384806	0.526033
PRDM15	522.709	-0.0107687	0.0686467	-0.156871	0.875347	0.927496
C1orf141	0	NA	NA	NA	NA	NA
ELAVL2	574.942	0.277572	0.0668086	4.15473	3.25672e-05	0.000115104
STX11	43.4191	0.321192	0.233194	1.37736	0.168401	0.27565
GNB1L	746.31	-0.248934	0.0563897	-4.41453	1.0123e-05	3.80515e-05
CSMD2	0.637524	0.944621	1.93868	0.48725	0.626081	NA
ABR	64.4611	0.53754	0.190429	2.82279	0.00476078	0.0120336
LIM2	0.0691149	0.359045	3.81698	0.0940652	0.925057	NA
EGFL8	0	NA	NA	NA	NA	NA
ARFRP1	1038.66	-0.599335	0.0547512	-10.9465	6.90448e-28	1.14988e-26
NR1H4	0.240475	-1.08364	3.43325	-0.315631	0.752283	NA
DEPDC1-AS1	4.50927	-0.303708	0.733202	-0.414222	0.678711	0.792896
LINC01707	0.265252	-2.28391	3.69889	-0.617457	0.536933	NA
MFSD11	617.374	-0.204655	0.0651507	-3.14125	0.00168227	0.00459893
RPS10	401.801	-0.472996	0.0806813	-5.86252	4.55892e-09	2.41457e-08
HNRNPR	10820.9	-0.312638	0.0180664	-17.3049	4.32076e-67	2.55617e-65
UNC45B	0.30117	-2.44711	3.5353	-0.692195	0.488815	NA
PIN1P1	0	NA	NA	NA	NA	NA
DERA	662.068	-0.652678	0.0692751	-9.42154	4.44508e-21	5.38977e-20
RANGAP1	18733.7	-0.0537497	0.0181574	-2.9602	0.00307435	0.00802985
ISCU	2031.11	0.302625	0.0361649	8.36793	5.86385e-17	5.5988e-16
EAF2	132.618	-0.435703	0.127849	-3.40795	0.000654527	0.00190603
U2AF1L5	0	NA	NA	NA	NA	NA
DGKB	3.09526	-1.47096	0.96241	-1.52842	0.126409	0.217073
ZNF148	1035.01	0.0314862	0.0509546	0.617927	0.536623	0.672562
BCKDHB	679.63	-0.347222	0.0575939	-6.0288	1.65185e-09	9.15562e-09
HMGA1	9927.33	-0.761178	0.028258	-26.9367	8.17212e-160	3.01918e-157
TAF1B	861.974	-0.64118	0.0532227	-12.0471	2.00901e-33	4.37655e-32
SRSF11	6381.19	0.0830677	0.0254097	3.26913	0.00107878	0.00303246
CCDC197	0	NA	NA	NA	NA	NA
HHLA3	211.524	0.206189	0.113635	1.81448	0.0696033	0.131171
CLDN5	15.0219	-0.0724623	0.424383	-0.170748	0.864422	0.920508
CFL2	3067.25	0.062384	0.0378117	1.64986	0.0989713	0.176938
LMO3	12.5027	-6.2429	1.06278	-5.87413	4.25078e-09	2.26462e-08
LINC01788	0	NA	NA	NA	NA	NA
D2HGDH	617.154	-0.306822	0.0698575	-4.39211	1.12256e-05	4.20218e-05
SUN3	1.32305	-0.387626	1.31653	-0.29443	0.768429	0.85806
HEATR9	0	NA	NA	NA	NA	NA
UBXN11	760.31	-0.0707125	0.0601754	-1.17511	0.239952	0.366973
APOL1	3.24445	-0.277394	0.850504	-0.326153	0.744309	0.841192
GCSAM	49.3285	0.47075	0.221179	2.12836	0.0333069	0.0687755
NEGR1-IT1	0	NA	NA	NA	NA	NA
LINC01360	0	NA	NA	NA	NA	NA
LINC02238	0	NA	NA	NA	NA	NA
CT47A3	0	NA	NA	NA	NA	NA
PPCDC	584.426	-0.192832	0.0703882	-2.73955	0.00615227	0.0151778
EIF3K	4801.03	-0.372496	0.0278405	-13.3796	7.9558e-41	2.26453e-39
SNX14	824.361	-0.138618	0.0644001	-2.15246	0.0313615	0.065162
AUH	571.035	0.225717	0.0609451	3.70362	0.000212546	0.000668355
FPGT-TNNI3K	0.433619	-2.39143	2.83483	-0.84359	0.398899	NA
ZNF304	377.368	0.00602323	0.0922626	0.0652835	0.947948	0.970903
LINC00652	10.8506	-0.815784	0.470715	-1.73307	0.0830824	0.152602
FOXD2-AS1	187.746	0.396007	0.114766	3.45055	0.000559445	0.00164677
LINC00174	59.4864	-0.0864276	0.196094	-0.440745	0.659398	0.777305
C7orf13	68.4475	-0.0595253	0.172877	-0.344321	0.730605	0.832216
LINC00473	0.573212	-0.413512	2.15382	-0.19199	0.84775	NA
ULK4P3	1.05462	0.0139968	1.47245	0.0095058	0.992416	NA
TYW3	1549.91	-0.26469	0.0456444	-5.79896	6.67264e-09	3.47311e-08
EIF5A	49986.2	-0.265999	0.0231186	-11.5058	1.23291e-30	2.34447e-29
ANAPC7	3561.21	0.24085	0.0289641	8.31548	9.13835e-17	8.61174e-16
SLC6A2	0.24595	-1.03897	3.40391	-0.305228	0.760193	NA
NDUFB4	2298.7	-0.216219	0.0365954	-5.90836	3.4554e-09	1.85233e-08
TESC	274.574	-0.373262	0.0983481	-3.79531	0.000147457	0.000474293
GSN	588.526	0.542057	0.0694967	7.79975	6.20291e-15	5.2448e-14
DLSTP1	61.3444	-0.0392004	0.18793	-0.20859	0.834768	0.901229
RABGGTB	2637.51	-0.327157	0.0389791	-8.39313	4.73375e-17	4.56797e-16
SNORD45C	12.9388	-1.04719	0.436703	-2.39794	0.0164876	0.0369216
SNORD45A	11.8713	-0.152786	0.425504	-0.359071	0.719542	0.823275
SNORD45B	12.6203	-0.388811	0.388277	-1.00138	0.316645	0.454903
PRSS36	15.6662	-0.691829	0.397286	-1.74139	0.0816153	0.150319
PPP1R12A	1925.42	0.577351	0.0390952	14.7678	2.36183e-49	8.92615e-48
ASB17	0	NA	NA	NA	NA	NA
LOC101927342	0.751635	3.40915	1.82658	1.86642	0.0619829	NA
SNF8	2593.56	-0.262915	0.0398836	-6.59206	4.33776e-11	2.75822e-10
BRINP3	125.801	-0.776535	0.139912	-5.55017	2.85392e-08	1.39861e-07
DUSP9	1569.22	-0.665259	0.0421289	-15.791	3.58637e-56	1.61905e-54
FAM57B	9.25434	-0.542871	0.602911	-0.900416	0.367899	0.509335
ST6GALNAC3	295.154	-0.213592	0.0882676	-2.41983	0.0155278	0.0350149
CDH1	92.3981	0.375494	0.16553	2.26844	0.0233026	0.0503158
MIR7156	0	NA	NA	NA	NA	NA
GNAL	522.476	0.0327976	0.0734857	0.446313	0.655371	0.774071
ZNF155	135.696	0.181326	0.139701	1.29796	0.1943	0.309578
HADHA	7422.4	0.0147443	0.0215416	0.684458	0.493686	0.634113
APOC2	0	NA	NA	NA	NA	NA
GUSB	1654.91	-0.092713	0.0415693	-2.23032	0.0257259	0.0549323
AMPD3	32.9172	0.425049	0.264835	1.60496	0.108503	0.191179
NR3C1	1775.33	0.0488453	0.0434763	1.12349	0.261228	0.392221
SURF1	517.539	-0.091431	0.0676706	-1.35112	0.176658	0.286639
CSGALNACT1	27.8216	-0.442343	0.307277	-1.43955	0.149993	0.250862
F8A1	126.212	0.293884	0.130865	2.24571	0.0247226	0.0530151
JAKMIP1	55.9801	-3.28046	0.246143	-13.3275	1.60278e-40	4.48455e-39
CCDC13	16.1284	0.506835	0.347596	1.45812	0.144808	0.243178
ADA	501.269	-0.798011	0.0664364	-12.0117	3.086e-33	6.65862e-32
PMS2	735.867	0.0708271	0.0585447	1.20979	0.226358	0.350476
XPR1	1837.33	-0.360752	0.0372407	-9.68702	3.42357e-22	4.3893e-21
ZNF25	69.9102	-0.28332	0.190997	-1.48337	0.137975	0.233742
TSHZ3	305.814	-0.156455	0.0935989	-1.67155	0.0946128	0.170341
DLG3	898.564	0.04777	0.0527773	0.905123	0.3654	0.506768
MINK1	3271.17	0.218882	0.0405978	5.39147	6.98824e-08	3.31868e-07
LINC02564	0.252793	-0.362298	3.02289	-0.119851	0.904601	NA
C10orf143	37.6971	-0.368602	0.262107	-1.40631	0.159633	0.26372
TBC1D3E	0	NA	NA	NA	NA	NA
NRBP1	1913.6	0.125982	0.0361996	3.48021	0.000501014	0.00148686
IFI44	1.06576	-0.841092	1.50968	-0.557131	0.577438	NA
CDK2AP2	1216.31	0.123695	0.0463442	2.66905	0.00760661	0.0183922
CDCA2	1099.47	0.106894	0.0494703	2.16077	0.0307129	0.0639812
LINC01781	0.0897154	0	3.81698	0	1	NA
LOC101927434	0	NA	NA	NA	NA	NA
KIAA0319	40.0722	0.532003	0.252583	2.10625	0.0351828	0.0721962
TOP3A	1756.82	-0.103618	0.0385095	-2.6907	0.00713013	0.017335
DHRS3	300.094	1.21809	0.0913774	13.3303	1.54175e-40	4.32047e-39
SLC16A4	33.0798	-0.517167	0.288788	-1.79082	0.0733226	0.137365
SUPT6H	7580.75	0.00990868	0.0250398	0.395717	0.692314	0.803343
ALDH4A1	665.847	-0.425843	0.0615531	-6.9183	4.57093e-12	3.14152e-11
LINC01362	0.10039	-1.08364	3.81698	-0.283899	0.776488	NA
LINC01361	2.90424	1.39731	0.86855	1.60879	0.107663	0.189886
LINC01712	0	NA	NA	NA	NA	NA
LINC01725	6.42354	0.737606	0.62173	1.18638	0.235473	0.361589
LOC101927560	0.902592	-1.07977	1.5985	-0.675494	0.499362	NA
OIP5	672.876	-0.336703	0.059994	-5.61227	1.99684e-08	9.92011e-08
TMEM25	318.918	0.39516	0.0923161	4.28051	1.86467e-05	6.78107e-05
NECTIN3	1130.99	0.165341	0.0635413	2.6021	0.00926538	0.0219687
L3MBTL1	117.408	-0.535584	0.152521	-3.51155	0.000445506	0.00133482
WARS	4400.99	0.0529943	0.0238018	2.22648	0.0259817	0.0554262
ZDHHC1	164.192	0.557542	0.123908	4.49963	6.80704e-06	2.6163e-05
TRA2A	3322.58	0.100289	0.0266766	3.75945	0.000170287	0.00054254
ATF5	728.34	-0.0700068	0.0677024	-1.03404	0.301119	0.437985
AKR7A3	10.7138	-0.347048	0.461475	-0.752042	0.452026	0.59474
CPSF1	6002.2	-0.0443421	0.0299403	-1.48101	0.138603	0.23452
CCDC106	856.888	-0.194743	0.0745842	-2.61104	0.00902665	0.0214645
FAM216A	1255.18	-0.170892	0.0558125	-3.0619	0.00219935	0.00589675
PSMC3IP	646.449	0.240947	0.0704541	3.41992	0.000626399	0.00183076
DMBT1	0.166741	-0.362297	3.81698	-0.0949171	0.924381	NA
UOX	1.6318	-0.0800854	1.32802	-0.0603044	0.951913	0.973092
STYXL1	489.601	-0.0671195	0.0703108	-0.954612	0.339774	0.479867
ADNP	2988.94	-0.513334	0.0334562	-15.3435	3.91639e-53	1.64498e-51
C1QA	0	NA	NA	NA	NA	NA
A2M	0.834543	0.93221	1.80698	0.515893	0.605929	NA
LINC01555	0.570342	0.172924	2.08772	0.0828291	0.933987	NA
MARK3	2984.34	0.234715	0.0283519	8.27863	1.24603e-16	1.16694e-15
YBEY	363.727	0.0509177	0.0904678	0.562826	0.573553	0.706041
ALDH18A1	7005.89	-0.292628	0.0229841	-12.7317	3.94042e-37	9.8663e-36
INPP4A	1623.75	0.189415	0.0387189	4.89206	9.97863e-07	4.2059e-06
AHCY	9744.36	-0.725931	0.0204867	-35.4343	5.05944e-275	5.72444e-272
SAA1	0.223575	0.359046	3.52421	0.10188	0.918852	NA
MIR4423	0.0996268	-1.08364	3.81698	-0.283899	0.776488	NA
GOLM1	6877.83	0.0392174	0.0208817	1.87807	0.0603711	0.115614
C1orf52	1644.21	0.0230778	0.0441444	0.522781	0.601127	0.729419
HPGD	119.529	-0.207618	0.158002	-1.31402	0.188839	0.302526
LOC646626	2.58739	0.199662	1.02257	0.195255	0.845194	0.908637
LOC388436	0	NA	NA	NA	NA	NA
FOXM1	4281.69	-0.264591	0.0326883	-8.09437	5.75638e-16	5.19221e-15
RPS6KA5	339.688	0.13178	0.0868823	1.51676	0.129327	0.221412
RABEP1	3581.86	0.0477291	0.0271477	1.75813	0.0787253	0.145812
CDKN1A	1019.51	0.516362	0.0573155	9.00913	2.07702e-19	2.32531e-18
ZBTB8A	423.142	0.529886	0.0743451	7.12738	1.02294e-12	7.38957e-12
PPP1R2	1006.81	-0.0842609	0.0526687	-1.59983	0.109637	0.192852
GPI	10915.9	-0.362619	0.0284212	-12.7587	2.78647e-37	7.05502e-36
GP1BA	21.6043	0.606929	0.346921	1.74947	0.0802094	0.148151
GNAT1	2.81124	-0.268186	1.02037	-0.262832	0.79268	0.87414
GLRA1	0.842282	-0.382686	1.642	-0.233061	0.815714	NA
COL24A1	43.4182	-1.2464	0.258533	-4.82105	1.42803e-06	5.92793e-06
NREP	781.74	-0.261203	0.0577477	-4.52317	6.09202e-06	2.35398e-05
INTS12	891.406	-0.035735	0.0486218	-0.734958	0.462365	0.604646
MFAP2	242.65	-3.98048	0.178047	-22.3563	1.0481e-110	1.64989e-108
ANK1	111.434	-0.00891429	0.188401	-0.0473156	0.962262	0.979302
DCUN1D1	749.699	-0.225096	0.0658487	-3.41838	0.000629955	0.00184055
MIR7856	0.176835	-1.75914	3.81529	-0.461076	0.644744	NA
PPIA	39882.6	-0.0311218	0.0238339	-1.30578	0.191627	0.306127
NUMBL	737.278	-0.117482	0.0531489	-2.21043	0.0270753	0.0574208
ANKLE1	37.9545	0.514144	0.229855	2.23682	0.0252982	0.0541147
CLCA4	0.15883	0.359045	3.81698	0.0940652	0.925057	NA
LOC105378828	11.5252	-0.00716882	0.435043	-0.0164784	0.986853	0.993051
CLCA3P	0	NA	NA	NA	NA	NA
ATP13A2	2490.34	-0.0615679	0.03915	-1.57262	0.115808	0.201937
R3HCC1	1399.18	-0.0453788	0.0416834	-1.08865	0.276307	0.409865
NDUFB11	4184.18	0.204832	0.0342947	5.97269	2.33377e-09	1.27215e-08
MICB	2.13569	0.551966	1.1469	0.481268	0.630326	0.753387
SELENOF	6860.34	0.12237	0.0283802	4.31181	1.61925e-05	5.93987e-05
LINC01140	16.8503	-0.0317185	0.392911	-0.080727	0.935659	0.963933
LOC101927844	0	NA	NA	NA	NA	NA
BCL11B	25.8977	-0.740784	0.336572	-2.20097	0.0277382	0.0586344
ZNF254	279.99	-0.229146	0.0964545	-2.37569	0.0175162	0.03896
LINC01364	0.313296	2.14308	3.49909	0.612469	0.540227	NA
PKN2-AS1	3.48913	-0.139466	0.770508	-0.181006	0.856363	0.915805
SP3	1740.76	0.133896	0.0424633	3.15323	0.00161477	0.00442577
PPARGC1B	813.824	-0.60959	0.0582003	-10.474	1.13731e-25	1.72147e-24
TJP2	2223.54	0.142326	0.0370557	3.84088	0.000122594	0.000398799
COPZ1	6980.61	0.338089	0.0207782	16.2713	1.57692e-59	7.69462e-58
KYAT3	939.86	-0.189612	0.0527428	-3.59504	0.00032434	0.000994162
GBP3	1.48645	0.983266	1.32147	0.744068	0.456835	0.599195
RNPEP	3464.94	-0.285554	0.0285442	-10.0039	1.46494e-23	1.99097e-22
HEXA	2118.68	0.174606	0.039006	4.4764	7.59137e-06	2.90052e-05
ZEB1	940.515	-0.499561	0.0553595	-9.02394	1.81442e-19	2.04015e-18
ZFYVE19	533.279	0.00753377	0.0687328	0.109609	0.912719	0.949865
FLT3	38.4996	1.20257	0.243614	4.93637	7.95914e-07	3.3949e-06
LOC729930	0.809	0.158251	1.80555	0.0876468	0.930157	NA
KIR3DL2	0	NA	NA	NA	NA	NA
GBP1P1	31.4261	0.438111	0.286079	1.53144	0.125661	0.215973
SLC44A5	405.737	0.280633	0.0792927	3.53921	0.000401332	0.00121149
RAB30	150.222	-0.352565	0.130605	-2.69948	0.00694481	0.0169345
LRRC8C-DT	13.5009	0.278398	0.451129	0.617116	0.537158	0.673047
GEMIN8P4	151.214	0.0201305	0.139254	0.14456	0.885058	0.933565
PRSS8	3.40868	0.718919	0.848611	0.847172	0.396899	0.538651
FGF12	62.3268	-1.04466	0.203826	-5.12527	2.97117e-07	1.32578e-06
FEN1	6005.49	0.0734223	0.0247047	2.972	0.00295867	0.0077467
OSMR	54.7837	0.688718	0.201431	3.41913	0.000628228	0.00183581
SNORD3G	0	NA	NA	NA	NA	NA
LOC105378853	172.215	-0.387009	0.114174	-3.38964	0.000699833	0.00202933
LINC01763	1.61479	-2.62927	1.53562	-1.71218	0.0868633	0.158373
DGKI	3.42688	0.661498	0.809518	0.817151	0.413842	0.556142
RHOH	2.94767	0.642666	0.955947	0.672282	0.501404	0.641388
CTDP1	376.398	-0.111503	0.082813	-1.34645	0.178159	0.288661
DYRK1B	589.327	0.343025	0.0632798	5.42076	5.93461e-08	2.83543e-07
NEMF	1631.84	0.256269	0.0390852	6.55668	5.50186e-11	3.48131e-10
VAV3	184.741	0.150252	0.121681	1.2348	0.216904	0.338471
SESN2	2529.89	0.546238	0.0325117	16.8013	2.38722e-63	1.27106e-61
PARP9	192.553	1.13242	0.128981	8.77976	1.63829e-18	1.73135e-17
ZMIZ2	2105.09	0.303723	0.0361696	8.39719	4.57272e-17	4.41964e-16
NAA16	664.054	0.382672	0.0629707	6.07699	1.2246e-09	6.85074e-09
MCM10	3096.75	0.000767661	0.0317919	0.0241464	0.980736	0.989261
LRRC59	11721.2	-0.224924	0.0212122	-10.6035	2.86986e-26	4.46333e-25
TMCO6	361.599	-0.177876	0.0951447	-1.86953	0.061549	0.117633
CBWD1	1312.12	-0.212395	0.044647	-4.7572	1.96301e-06	8.01994e-06
TRMT10C	2210.7	-0.107096	0.0426009	-2.51394	0.011939	0.0276348
ORAI2	1119.23	-0.18432	0.0520969	-3.53802	0.000403143	0.00121648
GLT8D1	1336.08	-0.0225872	0.0457041	-0.494205	0.621161	0.74583
SELENOS	1677.88	-0.0608878	0.0377888	-1.61127	0.107122	0.189101
PDP1	426.273	0.163663	0.0693453	2.36011	0.0182693	0.040486
MKL1	2128.45	0.213017	0.0380608	5.59676	2.18394e-08	1.0811e-07
RPA1	8344.94	0.129693	0.0205277	6.31795	2.65056e-10	1.57013e-09
SHISA5	3653.61	-0.195096	0.0275774	-7.07448	1.50014e-12	1.07002e-11
MAGED4	0	NA	NA	NA	NA	NA
ABI1	1746.49	0.150897	0.0368154	4.09875	4.15385e-05	0.000144749
CNTN2	1.47089	-0.788873	1.29227	-0.610453	0.541561	0.677102
IL11RA	172.881	0.300726	0.118087	2.54665	0.0108762	0.0253776
HPSE2	1.23502	2.66968	1.43968	1.85435	0.0636886	NA
KIR3DS1	0	NA	NA	NA	NA	NA
OCIAD2	25.4049	0.22136	0.330728	0.669311	0.503297	0.643037
TMED5	3813.03	-0.0949796	0.031549	-3.01054	0.00260784	0.00689595
SMYD5	1324.57	-0.192488	0.0446678	-4.30932	1.63759e-05	6.00108e-05
CCDC18-AS1	91.3119	0.159689	0.165933	0.962368	0.335865	0.475347
RIC8B	510.381	0.482623	0.0702138	6.87362	6.25922e-12	4.2598e-11
LMNA	2397.29	0.437184	0.0378218	11.559	6.64511e-31	1.28385e-29
LIMK2	1004.81	0.339505	0.0491186	6.91194	4.78075e-12	3.28198e-11
LHX1	12.3328	-3.00617	0.840261	-3.57766	0.000346685	0.00105764
CSNK2A3	34.2087	-0.593119	0.269873	-2.19777	0.0279656	0.0590599
IL15RA	58.4822	0.0625656	0.193797	0.322841	0.746816	0.842934
LOC100129046	1.82616	2.45025	1.35548	1.80766	0.0706598	0.132927
SLC50A1	1162.84	-0.0871469	0.0441877	-1.9722	0.0485871	0.0956889
TCL1A	0.448577	0	3.19914	0	1	NA
ZNF708	217.076	0.335191	0.105252	3.18466	0.00144926	0.00399331
SLC25A40	351.715	0.0196832	0.0910225	0.216246	0.828796	0.897512
ANO10	1044.2	-0.328092	0.0461789	-7.10481	1.20489e-12	8.66935e-12
GNG12	1658.32	0.634732	0.0434093	14.622	2.03269e-48	7.46407e-47
NSFL1C	3066.91	-0.274909	0.0359799	-7.64063	2.16169e-14	1.758e-13
ATG16L1	1013.33	0.114285	0.046753	2.44444	0.0145078	0.0329519
TRIM68	447.098	0.402521	0.0781583	5.15007	2.6039e-07	1.1665e-06
FANCL	933.818	-0.00586538	0.054376	-0.107867	0.914101	0.950604
IARS2	8157.7	-0.739844	0.0221943	-33.3349	1.20534e-243	9.9183e-241
SLC6A15	2584.57	0.0609409	0.0339967	1.79255	0.0730442	0.136932
NODAL	1.67934	-0.570773	1.10539	-0.516356	0.605606	0.732987
XKR8	453.812	0.436994	0.0747073	5.84941	4.93315e-09	2.6082e-08
VAC14	1608.33	0.0311889	0.0459462	0.678814	0.497256	0.637342
CCDC40	111.963	0.0776632	0.146225	0.531121	0.595335	0.724382
ANO1	4.17271	-0.469298	0.745594	-0.629428	0.529069	0.666323
SLC44A3-AS1	19.4032	0.932811	0.354033	2.63481	0.00841841	0.0201452
MIR378G	0	NA	NA	NA	NA	NA
SYBU	406.212	0.261554	0.0717523	3.64524	0.000267142	0.000829658
ZNF780A	369.548	0.095188	0.0841331	1.1314	0.257887	0.388268
IMPDH1	4202.16	-0.276816	0.032405	-8.5424	1.31467e-17	1.31635e-16
PALLD	1750.85	0.0845208	0.0377079	2.24146	0.0249961	0.0535382
SLC44A3	94.4117	0.51322	0.147255	3.48526	0.000491666	0.00146103
PLEKHA8	1253.96	-0.0187334	0.0485491	-0.385865	0.699597	0.808735
CCNT1	1758.81	0.302306	0.0406341	7.4397	1.00911e-13	7.87067e-13
LOC729970	55.7984	-0.731677	0.194535	-3.76115	0.000169132	0.000539142
TRAF3IP2-AS1	232.63	0.146082	0.105672	1.38241	0.166845	0.273658
LOC101928098	0.392898	0.359047	2.67408	0.134269	0.89319	NA
TMEM56-RWDD3	12.8963	0.0689043	0.392028	0.175764	0.860479	0.917936
LOC101928118	1.71649	0.484709	1.29915	0.373097	0.709076	0.815579
DCAKD	1177.26	0.0875282	0.04774	1.83344	0.0667379	0.126508
CLEC4M	0.303987	2.10209	3.09132	0.679997	0.496506	NA
KIF2B	0	NA	NA	NA	NA	NA
DAB2IP	1601.96	-0.0318004	0.0416006	-0.764421	0.444616	0.587853
LINC01760	0	NA	NA	NA	NA	NA
LINC01650	0	NA	NA	NA	NA	NA
LINC01761	0	NA	NA	NA	NA	NA
LOC100996635	0	NA	NA	NA	NA	NA
LOC102723661	0	NA	NA	NA	NA	NA
LINC01787	0	NA	NA	NA	NA	NA
TEX33	0	NA	NA	NA	NA	NA
TWNK	2537.06	-0.196414	0.0383995	-5.11503	3.13698e-07	1.39496e-06
GSDMD	0	NA	NA	NA	NA	NA
MOV10L1	0.811697	-2.02898	1.81163	-1.11998	0.262724	NA
PNMA5	0.0726252	0	3.81698	0	1	NA
MIR486-2	0	NA	NA	NA	NA	NA
DPYD-AS1	0	NA	NA	NA	NA	NA
DPYD-AS2	0	NA	NA	NA	NA	NA
LINC01930	0	NA	NA	NA	NA	NA
MIR2682	0	NA	NA	NA	NA	NA
PCDHB15	8.33234	1.09854	0.571096	1.92357	0.0544089	0.105774
LINC01776	0	NA	NA	NA	NA	NA
DMKN	1706.03	0.477427	0.0375389	12.7182	4.68613e-37	1.1685e-35
SNX7	1073.53	-0.109211	0.0451035	-2.42134	0.0154634	0.0348915
LOC100129620	0	NA	NA	NA	NA	NA
SPATA13	404.376	0.130096	0.0791007	1.64469	0.100033	0.17852
LINC01708	0	NA	NA	NA	NA	NA
MIR548N	0.1505	0.359045	3.81698	0.0940652	0.925057	NA
GALNT13	603.262	-0.769836	0.0651284	-11.8203	3.06702e-32	6.30934e-31
KCNJ16	0.632201	0.339555	2.1138	0.160637	0.872379	NA
ZNF2	219.429	-0.245562	0.10263	-2.39269	0.0167254	0.0373988
NPHP4	512.591	-0.0822026	0.070556	-1.16507	0.243991	0.371673
DYNLT1	3150.09	0.0747658	0.032669	2.28859	0.0221033	0.0480068
TMEM106A	1.499	-0.377899	1.2913	-0.292651	0.769789	0.859274
TRAPPC12	1216.9	0.0571511	0.0523309	1.09211	0.274784	0.40784
TRIM37	2009.88	-0.111947	0.0409575	-2.73325	0.00627135	0.0154463
NBR1	2639.95	0.41002	0.0364636	11.2446	2.46136e-29	4.36842e-28
YTHDC2	2063.18	-0.279052	0.0426759	-6.53886	6.19885e-11	3.89916e-10
IFITM1	85.2031	0.367942	0.334385	1.10036	0.271177	0.403524
CWC27	1218.92	-0.354776	0.0446353	-7.94834	1.89035e-15	1.65639e-14
TRMT13	803.481	0.0356196	0.060294	0.590765	0.554678	0.688998
COPS2	2567.77	-0.287838	0.0342979	-8.3923	4.7673e-17	4.5979e-16
PPIAL4A	2.46753	0.480883	1.07027	0.449311	0.653208	0.772223
TGFB1I1	39.0288	-0.41335	0.236681	-1.74644	0.080734	0.148938
MSH6	6138.15	-0.0435465	0.0246584	-1.76599	0.0773972	0.143705
RTCA-AS1	46.1596	0.544511	0.217047	2.50873	0.0121167	0.028017
SGK1	165.508	0.384611	0.115069	3.34244	0.000830445	0.0023791
MIR553	0.238918	-0.362298	3.08015	-0.117624	0.906366	NA
RREB1	1330.56	0.366079	0.0421909	8.67673	4.07325e-18	4.20879e-17
FAXC	406.392	-0.267302	0.0873063	-3.06165	0.00220119	0.00589905
GP1BB	0	NA	NA	NA	NA	NA
KIR2DS3	0	NA	NA	NA	NA	NA
FBXO11	1870.33	0.222654	0.038176	5.8323	5.46692e-09	2.87613e-08
WDR19	813.376	-0.19856	0.059795	-3.32067	0.000898007	0.00256212
FUZ	1546.79	-0.0643721	0.044042	-1.46161	0.143849	0.241817
HKDC1	0.486925	-3.14447	2.64842	-1.1873	0.23511	NA
EXTL2	658.192	-0.428178	0.0624568	-6.85558	7.10236e-12	4.80112e-11
PRIMPOL	222.873	0.136232	0.102904	1.32387	0.185547	0.298282
KLHL24	343.615	-0.126964	0.0892771	-1.42214	0.154987	0.257548
LOC102606465	138.894	0.545398	0.119789	4.55298	5.28901e-06	2.05819e-05
LOC101928370	3.4363	0.0639249	0.854293	0.0748279	0.940352	0.966237
LINC01307	0	NA	NA	NA	NA	NA
C6orf136	0.328237	0.353049	2.56485	0.137649	0.890518	NA
ANKRD9	1222.62	0.27068	0.0482992	5.60423	2.09187e-08	1.03723e-07
DNAJA1P5	0	NA	NA	NA	NA	NA
ELAC2	6449	-0.158398	0.0213643	-7.41415	1.22406e-13	9.50629e-13
ZNF746	2251.64	0.293977	0.0363888	8.07879	6.54141e-16	5.88564e-15
CPA4	2.98615	2.56056	0.998893	2.5634	0.0103654	0.0243378
SMIM10	549.135	-0.0104098	0.066028	-0.157658	0.874727	0.927064
GLRB	208.133	0.0940911	0.104906	0.896908	0.369768	0.511064
TMEM62	304.114	0.0441969	0.0876875	0.504027	0.614242	0.740174
MCOLN1	977.706	0.266208	0.0519543	5.1239	2.99285e-07	1.33447e-06
SEZ6L	3.90868	0.447702	1.09973	0.4071	0.683934	0.797197
SPINK2	35.1654	0.0889173	0.278047	0.319792	0.749126	0.844291
RECK	334.348	0.581052	0.0831284	6.98981	2.7526e-12	1.92544e-11
GAGE7	0	NA	NA	NA	NA	NA
KIAA1217	85.8285	-0.222724	0.18547	-1.20086	0.229804	0.354658
HOXD8	282.666	0.200393	0.0931489	2.15132	0.031451	0.0653233
CYLC1	0	NA	NA	NA	NA	NA
TWF1	2507.77	0.40941	0.0427199	9.58358	9.3734e-22	1.17756e-20
SUPT4H1	1597.24	-0.0551277	0.0477532	-1.15443	0.248324	0.377227
CDKN2B-AS1	86.5939	0.46309	0.160939	2.87743	0.00400935	0.0102734
SNX4	1801.49	-0.0574896	0.0387521	-1.48352	0.137936	0.233718
LOC101928436	1.07019	-1.4259	1.56039	-0.913809	0.360817	NA
REV1	1015.24	0.227878	0.0499485	4.56226	5.06054e-06	1.9714e-05
C2orf74	161.318	-0.185337	0.126382	-1.46649	0.142516	0.239952
ACTG1P4	0.956417	-0.647716	1.65594	-0.391147	0.695688	NA
CD9	985.428	-0.253334	0.0534616	-4.73861	2.15185e-06	8.7343e-06
CHIA	0	NA	NA	NA	NA	NA
C10orf142	0.231723	1.06521	3.47619	0.30643	0.759277	NA
IL12RB2	122.615	-0.533314	0.142597	-3.74001	0.000184013	0.000583394
HOXB3	589.339	0.180173	0.062558	2.8801	0.00397549	0.0101909
SLC35F5	1368.7	0.0380602	0.0471854	0.806611	0.41989	0.562474
COPS4	2565.68	-0.0297946	0.0323191	-0.921887	0.356588	0.497204
LOC100129138	0.207345	1.5651	3.77805	0.414262	0.678683	NA
LINC01676	0	NA	NA	NA	NA	NA
LINC01677	0	NA	NA	NA	NA	NA
PRKAG2	638.351	-0.0412986	0.0609049	-0.678083	0.497719	0.637605
MAD1L1	1450.51	0.247877	0.0470815	5.26484	1.40308e-07	6.47131e-07
ZNF891	68.9637	-0.172536	0.175053	-0.985621	0.324319	0.463171
[truncated: 26,059 more rows]

## Sheet: KO2vsWT
GeneSymbol	baseMean	log2FoldChange	lfcSE	stat	pvalue	padj
DDX11L1	0	NA	NA	NA	NA	NA
NSMF	3923.3	0.125571	0.027	4.65076	3.30713e-06	1.76501e-05
MIR6859-1	0	NA	NA	NA	NA	NA
MIR6859-2	0	NA	NA	NA	NA	NA
MIR6859-3	0	NA	NA	NA	NA	NA
MIR6859-4	0	NA	NA	NA	NA	NA
MIR1302-2	0	NA	NA	NA	NA	NA
MIR1302-9	0	NA	NA	NA	NA	NA
MIR1302-10	0	NA	NA	NA	NA	NA
MIR1302-11	0	NA	NA	NA	NA	NA
FAM138A	0	NA	NA	NA	NA	NA
FAM138F	0	NA	NA	NA	NA	NA
FAM138C	0	NA	NA	NA	NA	NA
LOC729737	13.4258	-0.363334	0.431501	-0.842024	0.399775	0.560539
FAM138D	0.0809895	0	3.81693	0	1	NA
LOC100132287	0	NA	NA	NA	NA	NA
LOC100132062	0	NA	NA	NA	NA	NA
LOC101928626	0	NA	NA	NA	NA	NA
MIR6723	39.4994	-0.755196	0.253546	-2.97854	0.00289628	0.00904143
LOC100133331	48.7266	0.277813	0.226424	1.22696	0.219838	0.363024
LOC100288069	51.8665	0.519187	0.213564	2.43107	0.0150545	0.0391568
FAM87B	1.78128	-0.331395	1.09991	-0.301292	0.763192	0.858071
LINC00115	17.2816	0.163441	0.356992	0.457828	0.647076	0.772794
NR1I2	0.226269	0.454085	3.13651	0.144774	0.884889	NA
TNFSF11	0	NA	NA	NA	NA	NA
CEP19	184.788	-0.125374	0.117775	-1.06453	0.28709	0.442653
NLRP1	16.5037	1.16627	0.526508	2.2151	0.0267535	0.064619
FAM41C	0.48549	0.511686	2.20477	0.232082	0.816475	NA
LOC100130417	600.977	0.415802	0.0692182	6.00712	1.8885e-09	1.50872e-08
AGL	2563.45	-0.124883	0.0506529	-2.46547	0.0136832	0.036025
NES	170.044	0.529026	0.117964	4.48462	7.30427e-06	3.70494e-05
HSPA8	56224.7	-0.346596	0.0193655	-17.8976	1.23121e-71	1.81208e-69
NPIPA1	6.61833	-0.967916	0.706831	-1.36937	0.170882	0.298743
SOX21	397.475	-1.07419	0.0748428	-14.3527	1.02515e-46	7.36443e-45
MMP23B	2.58947	0.0634022	0.925781	0.0684851	0.9454	0.969939
NUDT6	66.6885	0.520911	0.174	2.99375	0.00275574	0.00865614
SNW1	3364.83	-0.0520838	0.029879	-1.74316	0.0813062	0.164549
FAF1	2600.72	-0.214831	0.0387624	-5.54224	2.98626e-08	2.08325e-07
C1orf159	656.125	0.227062	0.0753239	3.01447	0.00257426	0.00814859
ZCCHC4	308.152	0.00322796	0.0840417	0.038409	0.969362	0.983781
TREM1	1.04273	2.73824	1.83801	1.48979	0.13628	NA
PCBP4	367.283	0.597415	0.0787022	7.59083	3.17857e-14	4.02671e-13
PPP2R2C	71.0875	-1.67051	0.207859	-8.03673	9.22644e-16	1.32666e-14
DDX24	0	NA	NA	NA	NA	NA
CHMP1B	1101.82	0.0813752	0.0503776	1.6153	0.106245	0.204895
ATP13A1	3894.36	0.138269	0.0324109	4.26612	1.98899e-05	9.3865e-05
MRPL47	1085.68	-0.635614	0.0495797	-12.82	1.26628e-37	6.42114e-36
TPD52	2347.2	0.0241211	0.0340729	0.707927	0.478991	0.635204
MEOX1	7.52369	0.142154	0.594609	0.239072	0.81105	0.888929
SLAMF9	0.264162	-0.26726	2.97927	-0.0897064	0.928521	NA
GJC2	47.3822	0.563776	0.235454	2.39443	0.0166463	0.0427202
JPH2	0.806108	0.3953	1.89596	0.208496	0.834842	NA
PHTF2	1147.58	0.104903	0.0573328	1.82972	0.0672923	0.140766
CCDC28B	592.843	0.230636	0.0629643	3.66296	0.000249318	0.000971041
MIR6726	0	NA	NA	NA	NA	NA
SNORD167	10.6459	0.129665	0.491055	0.264054	0.791738	0.877216
ACHE	34.1597	0.162881	0.264472	0.615874	0.537978	0.686021
GH1	0.0861505	0.454078	3.81693	0.118964	0.905304	NA
PUSL1	1097.04	0.0553413	0.0506485	1.09266	0.274545	0.428678
CLASP1	1705.19	0.118733	0.044553	2.66497	0.00769942	0.0216433
NIPA1	838.581	0.0430087	0.0557989	0.77078	0.440837	0.59981
NFATC4	374.577	0.690138	0.0744235	9.27312	1.8078e-20	3.64844e-19
ASAH2	72.2036	-0.00416246	0.181305	-0.0229583	0.981683	0.990934
RAN	30989.3	-0.542308	0.0181893	-29.8147	2.51752e-195	2.17022e-192
MDFI	3.05709	-0.667399	1.02022	-0.65417	0.513002	0.66544
MIR6727	0	NA	NA	NA	NA	NA
S1PR4	4.04902	0.0504791	0.829403	0.060862	0.951469	0.973003
AK7	25.6842	0.560764	0.304403	1.84218	0.0654492	0.137642
MIR6808	0	NA	NA	NA	NA	NA
LSS	1005.97	0.628727	0.0556798	11.2918	1.43991e-29	5.0032e-28
NIPAL3	1280.92	0.0944025	0.0441484	2.1383	0.0324923	0.0763213
CCNL2	2744.11	0.337167	0.0347768	9.69516	3.16137e-22	6.99638e-21
SLC35D2	4.98587	0.393166	0.710086	0.553687	0.579793	0.721126
PPIE	1751.22	-0.00298005	0.0398539	-0.0747743	0.940394	0.96727
CLEC12B	0.249011	-0.943977	3.38891	-0.278549	0.780591	NA
ZC3H11A	3437.22	0.211723	0.0290598	7.28577	3.19844e-13	3.69741e-12
CT47A2	0	NA	NA	NA	NA	NA
LOC148413	693.418	0.143188	0.0664548	2.15467	0.0311873	0.0737054
CPSF2	2747.13	0.00332865	0.0288296	0.115459	0.908081	0.948805
LINC01770	6.78135	0.736968	0.567757	1.29804	0.194275	0.330045
PCBP3	45.6945	-0.31165	0.229616	-1.35727	0.174697	0.304149
ADD2	1392.48	-0.167777	0.0420506	-3.98989	6.61037e-05	0.000284787
CELF2	1236.47	0.37579	0.050161	7.49166	6.80063e-14	8.34091e-13
TIAL1	3244.15	-0.158503	0.0297419	-5.32928	9.86009e-08	6.44627e-07
ZNF248	437.81	0.0703642	0.0715776	0.983048	0.325584	0.484668
NRXN1	17.1761	-2.06742	0.375257	-5.50936	3.60138e-08	2.48649e-07
NTPCR	1518.78	0.20044	0.0417262	4.8037	1.55756e-06	8.68924e-06
TTYH2	329.284	0.0441259	0.0826146	0.534118	0.59326	0.731401
PACSIN2	3808.05	0.0145379	0.0327722	0.443606	0.657327	0.77975
MITF	371.438	0.400788	0.0866991	4.62274	3.78698e-06	2.00572e-05
NEIL1	298.989	0.36727	0.0904723	4.05947	4.91835e-05	0.000216057
RCBTB1	736.047	-0.308109	0.0570579	-5.39994	6.66633e-08	4.4581e-07
CELF4	44.113	-1.46775	0.254028	-5.77789	7.5644e-09	5.67973e-08
TGDS	1096.94	-0.137423	0.0535267	-2.56736	0.0102475	0.0278838
WDR20	811.865	0.0622732	0.0515838	1.20722	0.227346	0.371941
KIR2DL2	0	NA	NA	NA	NA	NA
LCMT2	625.986	-0.0478646	0.057931	-0.826236	0.40867	0.569264
C2CD5	1382.73	-0.0495599	0.0452781	-1.09457	0.273706	0.427515
PCNX2	558.371	0.269665	0.0619749	4.3512	1.35393e-05	6.56581e-05
JAKMIP2	304.538	-0.606897	0.0943522	-6.43225	1.25726e-10	1.14086e-09
ZNF623	83.2037	-0.157417	0.176525	-0.891751	0.372526	0.532984
ELMO1	105.963	0.241385	0.161909	1.49087	0.135995	0.249916
[truncated: 27,956 more rows]

## Sheet: DEGs KO1vsWT
GeneSymbol	baseMean	log2FoldChange	lfcSE	stat	pvalue	padj
[truncated: 796 more rows]

[truncated: 5 more sheets: DEGs KO2vsWT, DEGs Both KOs, Common Upreg, Common Downreg, GO DEGs Both KOs Same Dir]
