# Supplementary material for: Structural and genome-wide analyses suggest that transposon-derived protein SETMAR alters transcription and splicing
Source: J Biol Chem. 2022 Apr 1;298(5):101894. doi: 10.1016/j.jbc.2022.101894 (PMC9062482; doi:10.1016/j.jbc.2022.101894)
Supplement: Supplemental Table S5 [file mmc5.xlsx]

## Sheet: Description
Alternative Splicing Events
Abbreviations
SE	skipped exon
A5	alternative 5' start site
A3	alternative 3' start site
MXE	mutually exclusive exon
RI	retained intron
Notes
Alternative splicing events identified using cutoffs of FDR < 0.05 and inclusion level difference (ILD) > absvalue(0.05)
Sample Names: WT = HEK-293T; KO = SETMAR KO; underscore followed by number signifies technical replicate
Sheets
MappingStats: Statistics about mapping of alternative splicing events
The 10 sheets following MappingStats are events for each KO without filtering
Sheets labeled 'Shared' include shared alternative splicing events that meet the significant cutoffs for both KOs

## Sheet: MappingStats
Sample	WT_1	WT_2	WT_3	WT_4	KO1_1	KO1_2	KO1_3	KO1_4	KO2_1	KO2_2	KO2_3	KO2_4
Mapping speed, Million of reads per hour	116.85	114.57	116.28	115.21	123.95	119.16	120.88	121.89	114.1	117.21	115.98	114.8
Number of input reads	30542985	30773463	34787861	32098789	36325551	37865054	42108042	41509714	33311325	34252060	40304702	40402337
Average input read length	300	300	300	300	300	300	300	300	300	300	300	300
UNIQUE READS:
Uniquely mapped reads number	18476084	18061079	20775270	18910872	22072445	22612784	25671526	24771688	19469299	20357211	24136499	23972018
Uniquely mapped reads %	0.6049	0.5869	0.5972	0.5891	0.6076	0.5972	0.6097	0.5968	0.5845	0.5943	0.5989	0.5933
Average mapped length	299.98	299.98	299.97	299.97	299.98	299.98	299.98	299.98	299.98	299.98	299.98	299.97
Number of splices: Total	24789573	24151669	28110839	25584045	29157899	29955269	33869594	32854394	26251559	27527377	32236608	32288781
Number of splices: Annotated (sjdb)	24614669	23980428	27908667	25397880	28939334	29729255	33611643	32605054	26056191	27322434	31997264	32051303
Number of splices: GT/AG	24493204	23861123	27771674	25275342	28807326	29593103	33459002	32458115	25928729	27188963	31840498	31891865
Number of splices: GC/AG	176465	172492	200105	181686	206380	212794	241705	232212	188612	198099	233862	232927
Number of splices: AT/AC	28556	28303	33293	30336	33222	34738	39338	37999	31205	32538	37185	38570
Number of splices: Non-canonical	91348	89751	105767	96681	110971	114634	129549	126068	103013	107777	125063	125419
Mismatch rate per base, %	0.0015	0.0015	0.0015	0.0015	0.0015	0.0015	0.0015	0.0015	0.0015	0.0016	0.0015	0.0015
Deletion rate per base	0.0001	0.0001	0.0001	0.0001	0.0001	0.0001	0.0001	0.0001	0.0001	0.0001	0.0001	0.0001
Deletion average length	1.96	1.95	1.95	1.98	1.95	1.95	1.96	1.96	2.03	2.03	2.03	2.01
Insertion rate per base	0.0001	0.0001	0.0001	0.0001	0.0001	0.0001	0.0001	0.0001	0.0001	0.0001	0.0001	0.0001
Insertion average length	1.89	1.86	1.89	1.91	1.86	1.84	1.85	1.85	1.92	1.91	1.92	1.89
MULTI-MAPPING READS:
Number of reads mapped to multiple loci	322790	316158	363939	332276	368414	380149	426542	413193	335499	352212	412648	408515
% of reads mapped to multiple loci	0.0106	0.0103	0.0105	0.0104	0.0101	0.01	0.0101	0.01	0.0101	0.0103	0.0102	0.0101
Number of reads mapped to too many loci	430	481	491	473	784	706	840	778	508	522	594	625
% of reads mapped to too many loci	0	0	0	0	0	0	0	0	0	0	0	0
UNMAPPED READS:
% of reads unmapped: too many mismatches	0.0711	0.0689	0.0712	0.0732	0.077	0.0759	0.0757	0.0775	0.0739	0.0777	0.0768	0.0763
% of reads unmapped: too short	0.3121	0.3325	0.32	0.3261	0.3041	0.3158	0.3035	0.3147	0.3303	0.3164	0.3129	0.3191
% of reads unmapped: other	0.0013	0.0014	0.0011	0.0012	0.0011	0.0011	0.001	0.001	0.0013	0.0013	0.0012	0.0011
CHIMERIC READS:
Number of chimeric reads	451062	474718	520301	489458	552675	589235	640051	644211	494497	518324	607076	627340
% of chimeric reads	0.0148	0.0154	0.015	0.0152	0.0152	0.0156	0.0152	0.0155	0.0148	0.0151	0.0151	0.0155

## Sheet: KO1 SE
ID	GeneID	geneSymbol	chr	strand	exonStart_0base	exonEnd	upstreamES	upstreamEE	downstreamES	downstreamEE	ID	IJC_SAMPLE_1	SJC_SAMPLE_1	IJC_SAMPLE_2	SJC_SAMPLE_2	IncFormLen	SkipFormLen	PValue	FDR	IncLevel1	IncLevel2	IncLevelDifference
0	ENSG00000274847	MAFIP	chrGL000194.1	-	55445	55676	53593	54832	112791	112850	0	296289360290	6,0,0,0	129107159160	0,0,0,0	200	100	1	1	0.961,1.0,1.0,1.0	1.0,1.0,1.0,1.0	-0.01
1	ENSG00000160310	PRMT2	chr21	+	46636438	46636547	46635673	46635763	46636895	46636990	1	191198206205	365384467429	106116155122	279343362328	200	100	0.00993691	0.236053	0.207,0.205,0.181,0.193	0.16,0.145,0.176,0.157	0.037
2	ENSG00000160310	PRMT2	chr21	+	46636895	46636990	46635594	46635763	46648457	46648619	2	263265324321	0,0,2,0	199258279224	0,0,0,0	195	100	1	1	1.0,1.0,0.988,1.0	1.0,1.0,1.0,1.0	-0.003
3	ENSG00000160310	PRMT2	chr21	+	46649573	46649739	46648539	46648619	46658744	46658798	3	190206216214	0,0,2,0	162191183167	0,0,0,1	200	100	1	1	1.0,1.0,0.982,1.0	1.0,1.0,1.0,0.988	-0.001
4	ENSG00000160310	PRMT2	chr21	+	46649574	46649739	46648457	46648619	46658744	46658920	4	637670725687	0,0,2,0	486565549561	0,0,0,1	200	100	1	1	1.0,1.0,0.995,1.0	1.0,1.0,1.0,0.996	0
5	ENSG00000160310	PRMT2	chr21	+	46649574	46649739	46648457	46648619	46663382	46663554	5	454469517484	0,0,0,0	333385377402	0,0,1,0	200	100	1	1	1.0,1.0,1.0,1.0	1.0,1.0,0.995,1.0	0.001
6	ENSG00000160310	PRMT2	chr21	+	46649574	46649739	46648457	46648619	46664294	46664473	6	479492528496	3,0,1,0	337388395405	0,0,0,0	200	100	1	1	0.988,1.0,0.996,1.0	1.0,1.0,1.0,1.0	-0.004
7	ENSG00000160310	PRMT2	chr21	+	46658744	46658920	46648457	46648619	46664294	46665117	7	0,1,4,5	3,0,1,0	1,2,2,1	0,0,0,0	200	100	0.0683099	0.81186	0.0,1.0,0.667,1.0	1.0,1.0,1.0,1.0	-0.333
8	ENSG00000160310	PRMT2	chr21	+	46658744	46658920	46649574	46649739	46660832	46660962	8	341366396370	1,3,7,1	263314308271	2,2,1,2	200	100	0.722106	1	0.994,0.984,0.966,0.995	0.985,0.987,0.994,0.985	-0.003
9	ENSG00000160310	PRMT2	chr21	+	46658744	46658920	46649574	46649739	46664294	46665117	9	191207218219	32,28,19,23	163193185167	13,14,29,11	200	100	0.146241	1	0.749,0.787,0.852,0.826	0.862,0.873,0.761,0.884	-0.041
10	ENSG00000160310	PRMT2	chr21	+	46660832	46660962	46649574	46649739	46661799	46661936	10	99,70,145,98	1,12,0,3	63,59,81,62	3,3,3,10	200	100	0.139013	1	0.98,0.745,1.0,0.942	0.913,0.908,0.931,0.756	0.04
11	ENSG00000160310	PRMT2	chr21	+	46660832	46660962	46649574	46649739	46663382	46663554	11	1,3,8,8	7,5,8,11	3,1,0,2	9,11,11,8	200	100	0.000835033	0.0457649	0.067,0.231,0.333,0.267	0.143,0.043,0.0,0.111	0.15
12	ENSG00000160310	PRMT2	chr21	+	46660832	46660962	46649574	46649739	46664294	46664951	12	1,3,7,1	32,28,19,23	2,1,2,2	13,14,29,11	200	100	0.912314	1	0.015,0.051,0.156,0.021	0.071,0.034,0.033,0.083	0.005
13	ENSG00000160310	PRMT2	chr21	+	46660832	46660962	46658744	46658920	46664294	46664951	13	139153169152	0,1,2,5	99117124101	1,2,2,0	200	100	0.449327	1	1.0,0.987,0.977,0.938	0.98,0.967,0.969,1.0	-0.003
14	ENSG00000160310	PRMT2	chr21	+	46660832	46661936	46656822	46658920	46664294	46664951	14	147157175158	0,1,2,5	100120127102	1,2,2,0	200	100	0.489723	1	1.0,0.987,0.978,0.94	0.98,0.968,0.969,1.0	-0.003
15	ENSG00000160310	PRMT2	chr21	+	46661799	46661936	46649574	46649739	46663382	46663554	15	96,100,142,97	7,5,8,11	74,62,74,72	9,11,11,8	200	100	0.0111114	0.253145	0.873,0.909,0.899,0.815	0.804,0.738,0.771,0.818	0.091
16	ENSG00000160310	PRMT2	chr21	+	46661799	46661936	46649574	46649739	46664294	46664951	16	4,12,1,6	32,28,19,23	4,3,6,10	13,14,29,11	200	100	0.25821	1	0.059,0.176,0.026,0.115	0.133,0.097,0.094,0.312	-0.065
17	ENSG00000160310	PRMT2	chr21	+	46661799	46661936	46660832	46660962	46663382	46663554	17	194163290193	0,0,1,7	135121153123	1,0,0,0	200	100	0.602118	1	1.0,1.0,0.993,0.932	0.985,1.0,1.0,1.0	-0.015
18	ENSG00000160310	PRMT2	chr21	+	46661799	46661936	46660832	46660962	46664294	46664951	18	102,75,149,101	0,0,0,0	65,62,85,61	0,1,2,0	200	100	1	1	1.0,1.0,1.0,1.0	1.0,0.969,0.955,1.0	0.019
19	ENSG00000160310	PRMT2	chr21	+	46663382	46663554	46648457	46648619	46664294	46664951	19	89,99,148,113	3,0,1,0	60,76,67,76	0,0,0,0	200	100	1	1	0.937,1.0,0.987,1.0	1.0,1.0,1.0,1.0	-0.019
20	ENSG00000160310	PRMT2	chr21	+	46663382	46663554	46649574	46649739	46664294	46664951	20	96104156124	32,28,19,23	69,87,77,84	13,14,29,11	200	100	0.830963	1	0.6,0.65,0.804,0.729	0.726,0.757,0.57,0.792	-0.015
21	ENSG00000160310	PRMT2	chr21	+	46663382	46663554	46660832	46660962	46664294	46664951	21	89,99,149,120	0,0,0,0	61,76,66,76	0,1,2,0	200	100	1	1	1.0,1.0,1.0,1.0	1.0,0.974,0.943,1.0	0.021
22	ENSG00000160310	PRMT2	chr21	+	46663382	46663554	46660832	46661936	46664294	46664951	22	184188291210	3,0,1,3	131136140138	1,0,3,0	200	100	1	1	0.968,1.0,0.993,0.972	0.985,1.0,0.959,1.0	-0.003
24	ENSG00000160294	MCM3AP	chr21	-	46246627	46246886	46246306	46246404	46251528	46251682	24	273247296336	0,0,0,0	198234246205	0,0,2,0	200	100	1	1	1.0,1.0,1.0,1.0	1.0,1.0,0.984,1.0	0.004
25	ENSG00000160294	MCM3AP	chr21	-	46251528	46251682	46246306	46246886	46254391	46254526	25	300319386328	6,5,6,2	257241303271	4,1,3,1	200	100	0.0867246	0.941669	0.962,0.97,0.97,0.988	0.97,0.992,0.981,0.993	-0.011
26	ENSG00000160294	MCM3AP	chr21	-	46256788	46256986	46254775	46254844	46260792	46260906	26	151144181194	0,1,0,0	161126145152	0,0,0,0	200	100	1	1	1.0,0.986,1.0,1.0	1.0,1.0,1.0,1.0	-0.004
27	ENSG00000160294	MCM3AP	chr21	-	46258938	46259091	46256788	46256986	46260792	46260906	27	513488583619	2,0,0,0	461461505470	0,0,0,0	200	100	1	1	0.992,1.0,1.0,1.0	1.0,1.0,1.0,1.0	-0.002
28	ENSG00000160294	MCM3AP	chr21	-	46264116	46264217	46261279	46261411	46265320	46265523	28	228215280252	1,0,0,0	185205214201	0,0,0,0	200	100	1	1	0.991,1.0,1.0,1.0	1.0,1.0,1.0,1.0	-0.002
29	ENSG00000160294	MCM3AP	chr21	-	46265320	46265523	46261279	46261411	46270400	46270563	29	1,2,0,0	0,0,0,0	0,0,0,0	1,0,0,0	200	100	1	1	1.0,1.0,NA,NA	0.0,NA,NA,NA	1
30	ENSG00000160294	MCM3AP	chr21	-	46265924	46266166	46265320	46265523	46266981	46267142	30	260284339290	0,0,2,1	225205220262	0,1,2,0	200	100	1	1	1.0,1.0,0.988,0.993	1.0,0.99,0.982,1.0	0.002
31	ENSG00000160294	MCM3AP	chr21	-	46266981	46267142	46265320	46265523	46270400	46270563	31	79,99,134,110	0,2,0,0	82,75,112,78	0,0,0,0	200	100	1	1	1.0,0.961,1.0,1.0	1.0,1.0,1.0,1.0	-0.01
32	ENSG00000160294	MCM3AP	chr21	-	46270400	46270563	46266981	46267142	46272560	46272829	32	207231273241	0,2,0,0	183172218179	0,0,2,0	200	100	1	1	1.0,0.983,1.0,1.0	1.0,1.0,0.982,1.0	0
33	ENSG00000160294	MCM3AP	chr21	-	46272560	46272829	46270400	46270563	46273387	46273585	33	296297347306	0,0,0,2	257239289255	0,0,0,0	200	100	1	1	1.0,1.0,1.0,0.987	1.0,1.0,1.0,1.0	-0.003
34	ENSG00000160294	MCM3AP	chr21	-	46273387	46273585	46272560	46272829	46275185	46275325	34	406375443423	0,1,0,0	329317386361	1,0,0,1	200	100	1	1	1.0,0.995,1.0,1.0	0.994,1.0,1.0,0.994	0.002
35	ENSG00000160294	MCM3AP	chr21	-	46280496	46280575	46279992	46280137	46283614	46283838	35	227153201182	0,2,0,0	133137170137	0,0,2,0	179	100	1	1	1.0,0.977,1.0,1.0	1.0,1.0,0.979,1.0	-0.001
36	ENSG00000160282	FTCD	chr21	-	46138879	46138923	46138507	46138646	46142108	46142669	36	2,0,0,0	0,0,0,0	0,1,0,0	0,1,0,0	144	100	1	1	1.0,NA,NA,NA	NA,0.41,NA,NA	0.59
40	ENSG00000173638	SLC19A1	chr21	-	45530769	45530971	45525816	45525958	45531388	45531541	40	599689732823	0,0,0,0	613601713758	0,0,0,2	200	100	1	1	1.0,1.0,1.0,1.0	1.0,1.0,1.0,0.995	0.001
41	ENSG00000173638	SLC19A1	chr21	-	45537770	45538008	45531388	45532148	45542367	45542440	41	144124164137	10,0,0,1	113117146114	4,2,6,2	200	100	0.35797	1	0.878,1.0,1.0,0.986	0.934,0.967,0.924,0.966	0.018
43	ENSG00000182871	COL18A1	chr21	+	45405378	45405473	45405136	45405241	45468241	45468786	43	346299396366	0,0,1,0	200218239206	0,0,0,0	195	100	1	1	1.0,1.0,0.995,1.0	1.0,1.0,1.0,1.0	-0.001
44	ENSG00000182871	COL18A1	chr21	+	45468241	45468786	45405378	45405473	45473894	45473981	44	376387487400	0,0,3,2	213218260229	0,0,0,0	200	100	1	1	1.0,1.0,0.988,0.99	1.0,1.0,1.0,1.0	-0.006
45	ENSG00000182871	COL18A1	chr21	+	45480069	45480156	45479901	45479964	45480466	45480520	45	107,83,97,108	0,0,0,1	54,56,67,66	0,0,0,0	187	100	1	1	1.0,1.0,1.0,0.983	1.0,1.0,1.0,1.0	-0.004
46	ENSG00000182871	COL18A1	chr21	+	45486860	45486992	45482794	45482821	45488417	45488444	46	70,70,78,69	0,1,0,0	55,41,47,52	0,0,0,0	200	100	1	1	1.0,0.972,1.0,1.0	1.0,1.0,1.0,1.0	-0.007
47	ENSG00000182871	COL18A1	chr21	+	45487446	45487509	45486860	45486992	45488417	45488444	47	77121140103	1,0,4,2	64,49,61,73	0,0,0,1	163	100	0.549941	1	0.979,1.0,0.956,0.969	1.0,1.0,1.0,0.978	-0.018
48	ENSG00000182871	COL18A1	chr21	+	45487446	45487509	45486860	45486992	45489485	45489521	48	33,36,56,23	0,0,0,0	28,23,21,25	0,2,0,0	163	100	1	1	1.0,1.0,1.0,1.0	1.0,0.876,1.0,1.0	0.031
49	ENSG00000182871	COL18A1	chr21	+	45488417	45488444	45486860	45486992	45489485	45489521	49	14,15,31,15	0,0,0,0	15,7,17,11	0,2,0,0	127	100	1	1	1.0,1.0,1.0,1.0	1.0,0.734,1.0,1.0	0.067
50	ENSG00000182871	COL18A1	chr21	+	45488417	45488444	45487446	45487509	45489485	45489521	50	52,90,108,90	0,0,0,0	55,34,57,58	2,0,0,0	127	100	1	1	1.0,1.0,1.0,1.0	0.956,1.0,1.0,1.0	0.011
51	ENSG00000182871	COL18A1	chr21	+	45489485	45489521	45488417	45488444	45490274	45490346	51	65,98,120,100	4,6,6,2	57,41,63,62	0,0,0,0	136	100	4.14841e-05	0.00563619	0.923,0.923,0.936,0.974	1.0,1.0,1.0,1.0	-0.061
52	ENSG00000182871	COL18A1	chr21	+	45494544	45494571	45493500	45493575	45494861	45494915	52	125155157208	0,1,0,0	141112131114	0,0,0,0	127	100	1	1	1.0,0.992,1.0,1.0	1.0,1.0,1.0,1.0	-0.002
53	ENSG00000182871	COL18A1	chr21	+	45504415	45504556	45504010	45504054	45505133	45505278	53	157170235192	0,1,2,2	124155109137	2,2,0,0	200	100	1	1	1.0,0.988,0.983,0.98	0.969,0.975,1.0,1.0	0.002
54	ENSG00000182871	COL18A1	chr21	+	45507560	45507593	45505834	45505966	45509355	45509601	54	229311344320	4,0,0,0	171198188242	0,0,0,0	133	100	1	1	0.977,1.0,1.0,1.0	1.0,1.0,1.0,1.0	-0.006
55	ENSG00000182871	COL18A1	chr21	+	45509355	45509601	45506018	45507593	45510063	45510261	55	279366395397	0,0,2,0	233230227302	0,0,0,0	200	100	1	1	1.0,1.0,0.99,1.0	1.0,1.0,1.0,1.0	-0.002
56	ENSG00000197381	ADARB1	chr21	+	45128401	45128573	45073852	45073903	45171609	45171684	56	17,18,16,30	1,0,0,0	4,11,8,17	0,0,0,0	200	100	1	1	0.895,1.0,1.0,1.0	1.0,1.0,1.0,1.0	-0.026
57	ENSG00000197381	ADARB1	chr21	+	45134714	45134832	45128401	45128573	45137080	45137326	57	0,2,2,1	0,0,1,0	3,3,1,6	0,0,0,0	200	100	1	1	NA,1.0,0.5,1.0	1.0,1.0,1.0,1.0	-0.167
58	ENSG00000197381	ADARB1	chr21	+	45134714	45134832	45128401	45128573	45144630	45144962	58	1,3,1,5	3,2,0,3	5,1,3,2	0,0,1,3	200	100	0.0317179	0.502654	0.143,0.429,1.0,0.455	1.0,1.0,0.6,0.25	-0.206
59	ENSG00000197381	ADARB1	chr21	+	45134714	45134832	45128401	45128573	45171609	45171684	59	4,3,12,7	15,16,16,26	4,4,12,2	2,11,7,15	200	100	0.287334	1	0.118,0.086,0.273,0.119	0.5,0.154,0.462,0.062	-0.146
60	ENSG00000197381	ADARB1	chr21	+	45144630	45144962	45128401	45128573	45171609	45171759	60	3,0,0,1	15,16,16,26	2,0,1,2	2,11,7,15	200	100	0.859375	1	0.091,0.0,0.0,0.019	0.333,0.0,0.067,0.062	-0.088
61	ENSG00000197381	ADARB1	chr21	+	45144630	45144962	45134714	45134832	45171609	45171759	61	1,3,0,5	4,3,12,8	7,1,6,2	6,4,12,2	200	100	0.126415	1	0.111,0.333,0.0,0.238	0.368,0.111,0.2,0.333	-0.083
62	ENSG00000197381	ADARB1	chr21	+	45171609	45171684	45128401	45128573	45175729	45176126	62	24,34,29,46	0,0,0,0	20,22,13,17	1,0,0,0	175	100	1	1	1.0,1.0,1.0,1.0	0.92,1.0,1.0,1.0	0.02
63	ENSG00000197381	ADARB1	chr21	+	45171609	45171684	45128401	45128573	45180329	45180444	63	11,11,9,16	0,0,0,0	0,9,4,5	0,0,0,2	175	100	1	1	1.0,1.0,1.0,1.0	NA,1.0,1.0,0.588	0.137
64	ENSG00000197381	ADARB1	chr21	+	45175729	45176664	45128401	45128573	45180329	45180444	64	51,60,42,50	0,0,0,0	22,44,40,46	0,0,0,2	200	100	1	1	1.0,1.0,1.0,1.0	1.0,1.0,1.0,0.92	0.02
65	ENSG00000197381	ADARB1	chr21	+	45175729	45176664	45171609	45171684	45180329	45180444	65	72,87,71,85	0,0,1,0	48,64,61,62	0,2,0,2	200	100	0.639695	1	1.0,1.0,0.973,1.0	1.0,0.941,1.0,0.939	0.023
66	ENSG00000197381	ADARB1	chr21	+	45181479	45181516	45180435	45180444	45182584	45182753	66	0,1,1,0	36,26,32,26	1,0,0,0	36,30,28,20	137	100	1	1	0.0,0.027,0.022,0.0	0.02,0.0,0.0,0.0	0.007
68	ENSG00000197381	ADARB1	chr21	+	45204554	45204736	45184922	45185091	45220835	45221014	68	101,97,92,69	0,0,0,0	67,75,106,69	0,0,1,0	200	100	1	1	1.0,1.0,1.0,1.0	1.0,1.0,0.981,1.0	0.005
69	ENSG00000160256	FAM207A	chr21	+	44943683	44943792	44940011	44940186	44960099	44960168	69	856793883858	4,8,6,15	762654749735	9,3,2,0	200	100	0.0305349	0.491143	0.991,0.98,0.987,0.966	0.977,0.991,0.995,1.0	-0.01
70	ENSG00000160256	FAM207A	chr21	+	44943683	44943837	44940028	44940186	44960099	44960168	70	9668929481022	4,8,6,15	859755859845	9,3,2,0	200	100	0.0704823	0.826055	0.992,0.982,0.988,0.971	0.979,0.992,0.995,1.0	-0.008
71	ENSG00000160256	FAM207A	chr21	+	44943683	44943837	44940028	44940186	44976679	44976973	71	733651685739	0,0,2,0	662565650620	2,0,0,1	200	100	1	1	1.0,1.0,0.994,1.0	0.994,1.0,1.0,0.997	0.001
72	ENSG00000160256	FAM207A	chr21	+	44960099	44960168	44943683	44943792	44973196	44973265	72	81,89,121,74	0,0,5,1	86,68,82,93	3,1,0,0	169	100	1	1	1.0,1.0,0.935,0.978	0.944,0.976,1.0,1.0	-0.002
73	ENSG00000160256	FAM207A	chr21	+	44960099	44960168	44943683	44943837	44973196	44973265	73	102116129114	1,0,0,1	85,88,93,99	0,0,1,0	169	100	1	1	0.984,1.0,1.0,0.985	1.0,1.0,0.982,1.0	-0.003
74	ENSG00000160256	FAM207A	chr21	+	44967033	44967181	44960099	44960168	44973196	44973265	74	715659770779	1,0,0,0	602567675633	0,0,0,0	200	100	1	1	0.997,1.0,1.0,1.0	1.0,1.0,1.0,1.0	-0.001
75	ENSG00000160256	FAM207A	chr21	+	44973196	44973265	44943683	44943837	44976679	44976973	75	175158159158	3,1,0,0	139148190146	0,0,2,2	169	100	1	1	0.972,0.989,1.0,1.0	1.0,1.0,0.983,0.977	0
76	ENSG00000160256	FAM207A	chr21	+	44973196	44973265	44967033	44967181	44976679	44976973	76	481467512490	28,51,58,48	418416515455	68,60,52,71	169	100	0.00158544	0.0708095	0.91,0.844,0.839,0.858	0.784,0.804,0.854,0.791	0.054
77	ENSG00000182912	TSPEAR-AS2	chr21	+	44518258	44518332	44517215	44517835	44518627	44518756	77	1,0,0,1	11,3,8,8	0,0,0,0	2,1,5,4	174	100	1	1	0.05,0.0,0.0,0.067	0.0,0.0,0.0,0.0	0.029
80	ENSG00000142185	TRPM2	chr21	+	44427009	44427111	44426659	44426736	44435130	44435217	80	0,0,0,0	0,0,1,0	0,0,0,1	0,0,0,0	200	100	1	1	NA,NA,0.0,NA	NA,NA,NA,1.0	-1
81	ENSG00000160226	CFAP410	chr21	-	44330462	44330916	44329890	44330326	44331842	44332014	81	18,17,17,18	2,0,0,1	29,13,12,13	0,2,0,0	200	100	1	1	0.818,1.0,1.0,0.9	1.0,0.765,1.0,1.0	-0.012
82	ENSG00000160226	CFAP410	chr21	-	44330822	44330916	44329890	44330326	44331842	44332014	82	42,53,43,58	2,0,0,1	55,49,39,43	0,2,0,0	194	100	1	1	0.915,1.0,1.0,0.968	1.0,0.927,1.0,1.0	-0.011
83	ENSG00000160226	CFAP410	chr21	-	44330822	44330919	44328943	44330326	44331842	44332014	83	59,47,60,54	2,0,0,1	44,62,50,74	0,2,0,0	197	100	1	1	0.937,1.0,1.0,0.965	1.0,0.94,1.0,1.0	-0.009
85	ENSG00000160226	CFAP410	chr21	-	44337648	44337667	44334060	44335804	44339117	44339390	85	6,0,0,2	2,0,0,0	1,2,4,2	0,0,0,0	119	100	1	1	0.716,NA,NA,1.0	1.0,1.0,1.0,1.0	-0.142
87	ENSG00000160221	GATD3A	chr21	+	44134101	44134154	44133609	44133838	44136059	44136173	87	137123150142	0,4,0,3	112,99,120,112	0,0,0,2	153	100	0.605876	1	1.0,0.953,1.0,0.969	1.0,1.0,1.0,0.973	-0.013
88	ENSG00000160221	GATD3A	chr21	+	44137176	44137296	44136059	44136173	44140249	44140342	88	88,64,92,99	0,0,1,0	63,43,51,72	0,0,0,0	200	100	1	1	1.0,1.0,0.979,1.0	1.0,1.0,1.0,1.0	-0.005
89	ENSG00000160221	GATD3A	chr21	+	44140249	44140342	44137176	44137296	44143204	44143361	89	46,32,61,41	6,4,4,1	29,27,32,35	3,4,0,4	193	100	0.816159	1	0.799,0.806,0.888,0.955	0.834,0.778,1.0,0.819	0.004
90	ENSG00000241945	PWP2	chr21	+	44113752	44113847	44108983	44109096	44114624	44114768	90	91138155152	0,0,1,0	114,90,138,117	1,0,0,0	195	100	1	1	1.0,1.0,0.988,1.0	0.983,1.0,1.0,1.0	0.001
92	ENSG00000241945	PWP2	chr21	+	44115263	44115399	44114575	44114768	44115690	44115744	92	43,37,63,53	0,0,2,0	49,29,50,56	1,0,2,0	200	100	1	1	1.0,1.0,0.94,1.0	0.961,1.0,0.926,1.0	0.013
94	ENSG00000160208	RRP1B	chr21	+	43669883	43669966	43659559	43659794	43672307	43672365	94	444458522461	0,0,0,0	392433407472	0,0,0,1	183	100	1	1	1.0,1.0,1.0,1.0	1.0,1.0,1.0,0.996	0.001
96	ENSG00000160208	RRP1B	chr21	+	43672307	43672365	43669883	43669966	43673869	43673955	96	438464533504	5,8,3,4	399396429441	0,2,7,2	158	100	0.388612	1	0.982,0.973,0.991,0.988	1.0,0.992,0.975,0.993	-0.006
97	ENSG00000160208	RRP1B	chr21	+	43673869	43673955	43672307	43672365	43674635	43674697	97	368379431401	0,0,0,1	319329379316	1,1,0,0	186	100	1	1	1.0,1.0,1.0,0.995	0.994,0.994,1.0,1.0	0.002
98	ENSG00000160208	RRP1B	chr21	+	43676271	43676336	43675033	43675163	43676732	43676914	98	307378431359	0,0,0,1	328342338361	0,0,0,0	165	100	1	1	1.0,1.0,1.0,0.995	1.0,1.0,1.0,1.0	-0.001
99	ENSG00000160207	HSF2BP	chr21	-	43592224	43592328	43529185	43529962	43613829	43613947	99	4,3,4,3	0,3,0,0	3,2,1,1	0,0,1,0	200	100	0.356296	1	1.0,0.333,1.0,1.0	1.0,1.0,0.333,1.0	0
100	ENSG00000160207	HSF2BP	chr21	-	43592224	43592328	43529185	43529962	43630321	43630454	100	1,3,1,2	1,0,0,2	0,0,0,3	0,1,0,2	200	100	1	1	0.333,1.0,1.0,0.333	NA,0.0,NA,0.429	0.452
102	ENSG00000160207	HSF2BP	chr21	-	43613829	43613947	43529185	43529962	43630321	43630454	102	2,4,0,1	1,0,0,2	3,4,1,2	0,1,0,2	200	100	1	1	0.5,1.0,NA,0.2	1.0,0.667,1.0,0.333	-0.183
103	ENSG00000160207	HSF2BP	chr21	-	43613829	43613947	43592224	43592328	43630321	43630454	103	3,1,3,2	0,0,0,0	6,6,2,3	0,0,2,3	200	100	0.0196301	0.369472	1.0,1.0,1.0,1.0	1.0,1.0,0.333,0.333	0.333
104	ENSG00000160207	HSF2BP	chr21	-	43630321	43630454	43529185	43529962	43633271	43633421	104	6,6,3,2	0,1,0,0	2,4,1,5	0,0,0,0	200	100	1	1	1.0,0.75,1.0,1.0	1.0,1.0,1.0,1.0	-0.062
105	ENSG00000160207	HSF2BP	chr21	-	43630321	43630454	43592224	43592328	43633271	43633421	105	5,6,3,0	0,0,0,1	2,3,3,6	0,0,0,0	200	100	1	1	1.0,1.0,1.0,0.0	1.0,1.0,1.0,1.0	-0.25
106	ENSG00000160207	HSF2BP	chr21	-	43656586	43656737	43644288	43644392	43658060	43658320	106	8,11,5,10	1,0,6,0	10,3,1,6	0,0,0,0	200	100	0.00900349	0.220756	0.8,1.0,0.294,1.0	1.0,1.0,1.0,1.0	-0.227
107	ENSG00000160201	U2AF1	chr21	-	43095437	43095536	43094654	43094788	43095693	43095743	107	9,6,13,9	0,0,0,0	11,10,9,11	0,1,0,0	199	100	1	1	1.0,1.0,1.0,1.0	1.0,0.834,1.0,1.0	0.041
108	ENSG00000160201	U2AF1	chr21	-	43100452	43100519	43095693	43095743	43101365	43101432	108	3,1,2,3	2,0,5,1	0,5,6,4	5,1,0,2	167	100	0.59462	1	0.473,1.0,0.193,0.642	0.0,0.75,1.0,0.545	0.003
109	ENSG00000160201	U2AF1	chr21	-	43101365	43101432	43100452	43100519	43104314	43104402	109	2,3,2,3	5,10,18,7	2,2,3,1	9,7,6,4	167	100	0.764123	1	0.193,0.152,0.062,0.204	0.117,0.146,0.23,0.13	-0.003
111	ENSG00000160200	CBS	chr21	-	43058833	43058968	43058144	43058253	43059225	43059303	111	4,4,8,5	0,1,0,0	10,12,11,7	0,2,0,0	200	100	1	1	1.0,0.667,1.0,1.0	1.0,0.75,1.0,1.0	-0.021
112	ENSG00000160200	CBS	chr21	-	43058833	43058968	43058144	43058253	43060440	43060520	112	1,0,1,0	0,0,0,0	2,2,2,3	0,2,0,0	200	100	1	1	1.0,NA,1.0,NA	1.0,0.333,1.0,1.0	0.167
113	ENSG00000160200	CBS	chr21	-	43059225	43059303	43058144	43058253	43060440	43060520	113	16,9,12,9	0,0,0,0	10,11,15,11	0,2,0,0	178	100	1	1	1.0,1.0,1.0,1.0	1.0,0.755,1.0,1.0	0.061
114	ENSG00000160200	CBS	chr21	-	43059225	43059303	43058833	43058968	43060440	43060520	114	19,12,19,14	0,1,0,0	18,18,25,16	0,0,0,1	178	100	1	1	1.0,0.871,1.0,1.0	1.0,1.0,1.0,0.9	-0.007
115	ENSG00000160200	CBS	chr21	-	43065615	43065695	43065386	43065521	43066242	43066377	115	132131156159	1,3,1,0	153149168152	1,2,0,0	180	100	1	1	0.987,0.96,0.989,1.0	0.988,0.976,1.0,1.0	-0.007
116	ENSG00000160200	CBS	chr21	-	43067777	43067960	43066242	43066377	43068508	43068615	116	10,8,16,23	31,12,23,28	14,21,26,18	27,35,20,35	200	100	0.626098	1	0.139,0.25,0.258,0.291	0.206,0.231,0.394,0.205	-0.025
117	ENSG00000160200	CBS	chr21	-	43071984	43072201	43068320	43068615	43073265	43073303	117	16,10,18,14	0,0,0,0	14,13,17,28	0,1,0,0	200	100	1	1	1.0,1.0,1.0,1.0	1.0,0.867,1.0,1.0	0.033
118	ENSG00000160190	SLC37A1	chr21	+	42514630	42514717	42513891	42513924	42518276	42518510	118	15,12,19,17	5,6,2,6	6,11,5,7	0,7,2,5	187	100	0.643683	1	0.616,0.517,0.836,0.602	1.0,0.457,0.572,0.428	0.028
119	ENSG00000160190	SLC37A1	chr21	+	42514869	42514935	42513891	42513924	42518276	42518510	119	2,0,0,1	5,6,2,6	1,1,0,0	0,7,2,5	166	100	1	1	0.194,0.0,0.0,0.091	1.0,0.079,0.0,0.0	-0.198
120	ENSG00000160190	SLC37A1	chr21	+	42514869	42514935	42514523	42514717	42518276	42518510	120	0,4,3,1	18,11,20,20	0,2,1,0	4,11,5,7	166	100	1	1	0.0,0.18,0.083,0.029	0.0,0.099,0.108,0.0	0.021
121	ENSG00000160190	SLC37A1	chr21	+	42534697	42534830	42525775	42525857	42535471	42535550	121	40,43,34,41	2,0,0,0	14,17,9,12	0,0,0,0	200	100	1	1	0.909,1.0,1.0,1.0	1.0,1.0,1.0,1.0	-0.023
122	ENSG00000160190	SLC37A1	chr21	+	42535471	42535550	42525775	42525857	42539511	42539647	122	12,3,6,8	2,0,0,0	1,6,6,3	0,0,0,0	179	100	1	1	0.77,1.0,1.0,1.0	1.0,1.0,1.0,1.0	-0.057
123	ENSG00000160190	SLC37A1	chr21	+	42539511	42539647	42525775	42525857	42542403	42542480	123	20,19,18,30	0,1,0,0	7,6,9,11	0,0,0,0	200	100	1	1	1.0,0.905,1.0,1.0	1.0,1.0,1.0,1.0	-0.024
124	ENSG00000160190	SLC37A1	chr21	+	42542403	42542480	42539511	42539647	42543435	42543602	124	19,23,31,40	1,0,0,1	13,8,13,13	0,2,0,0	177	100	1	1	0.915,1.0,1.0,0.958	1.0,0.693,1.0,1.0	0.045
125	ENSG00000160190	SLC37A1	chr21	+	42558957	42559089	42554061	42554142	42562077	42562168	125	27,26,48,39	0,1,1,1	20,21,25,12	0,0,0,0	200	100	1	1	1.0,0.929,0.96,0.951	1.0,1.0,1.0,1.0	-0.04
126	ENSG00000160190	SLC37A1	chr21	+	42579735	42579800	42574817	42574915	42580344	42581426	126	12,18,23,12	0,0,0,0	4,2,24,5	2,0,0,0	165	100	1	1	1.0,1.0,1.0,1.0	0.548,1.0,1.0,1.0	0.113
151	ENSG00000157578	LCA5L	chr21	-	39444134	39444201	39435419	39435542	39445449	39445733	151	0,0,0,0	1,0,0,0	0,0,0,1	0,0,0,0	167	100	1	1	0.0,NA,NA,NA	NA,NA,NA,1.0	-1
157	ENSG00000285815	WRB-SH3BGR	chr21	+	39390697	39390863	39380331	39380486	39391768	39391836	157	577692663730	2,0,2,0	583523666624	2,0,2,1	200	100	1	1	0.993,1.0,0.994,1.0	0.993,1.0,0.994,0.997	0.001
158	ENSG00000285815	WRB-SH3BGR	chr21	+	39391768	39391836	39390697	39390863	39393165	39393280	158	531655590638	0,0,0,4	518509555518	1,0,0,0	168	100	1	1	1.0,1.0,1.0,0.99	0.997,1.0,1.0,1.0	-0.002
159	ENSG00000285815	WRB-SH3BGR	chr21	+	39393165	39393280	39391768	39391836	39405913	39406058	159	335385380377	0,4,1,0	317294329309	0,3,4,0	200	100	1	1	1.0,0.98,0.995,1.0	1.0,0.98,0.976,1.0	0.005
160	ENSG00000285815	WRB-SH3BGR	chr21	+	39475134	39475215	39462374	39462560	39499822	39499915	160	30,28,30,25	0,1,0,0	27,26,51,23	0,0,0,0	181	100	1	1	1.0,0.939,1.0,1.0	1.0,1.0,1.0,1.0	-0.015
161	ENSG00000285815	WRB-SH3BGR	chr21	+	39499822	39499915	39475134	39475215	39508997	39509027	161	23,24,28,33	1,1,3,3	24,20,38,26	1,4,2,3	193	100	0.694229	1	0.923,0.926,0.829,0.851	0.926,0.722,0.908,0.818	0.039
162	ENSG00000285815	WRB-SH3BGR	chr21	+	39508997	39509027	39499822	39499915	39515087	39515321	162	5,7,4,6	1,0,0,0	5,4,5,7	0,0,0,0	130	100	1	1	0.794,1.0,1.0,1.0	1.0,1.0,1.0,1.0	-0.051
163	ENSG00000285815	WRB-SH3BGR	chr21	+	39511679	39511809	39508997	39509027	39515087	39515321	163	26,29,46,42	0,2,0,0	31,28,29,22	0,1,0,4	200	100	0.411657	1	1.0,0.879,1.0,1.0	1.0,0.933,1.0,0.733	0.053
165	ENSG00000182093	WRB	chr21	+	39390697	39390863	39387764	39387855	39391768	39391836	165	564708629686	1,3,6,1	505473589566	4,0,1,9	200	100	0.905482	1	0.996,0.992,0.981,0.997	0.984,1.0,0.997,0.969	0.004
166	ENSG00000182093	WRB	chr21	+	39390697	39390919	39380371	39380486	39391768	39391836	166	161134154190	2,0,2,0	159118184173	2,0,2,1	200	100	1	1	0.976,1.0,0.975,1.0	0.975,1.0,0.979,0.989	0.002
167	ENSG00000182093	WRB	chr21	+	39390697	39391476	39380367	39380486	39391768	39391836	167	164143168199	2,0,2,0	163127186172	2,0,2,1	200	100	1	1	0.976,1.0,0.977,1.0	0.976,1.0,0.979,0.989	0.002
168	ENSG00000182093	WRB	chr21	+	39390697	39391476	39387790	39387855	39391768	39391836	168	151159134155	1,3,6,1	85,77,109,114	4,0,1,9	200	100	0.107843	1	0.987,0.964,0.918,0.987	0.914,1.0,0.982,0.864	0.024
169	ENSG00000182093	WRB	chr21	+	39391226	39391476	39390697	39390863	39391768	39391836	169	6,9,14,10	419558509541	4,9,5,4	424405485456	200	100	1	1	0.007,0.008,0.014,0.009	0.005,0.011,0.005,0.004	0.003
170	ENSG00000182093	WRB	chr21	+	39393165	39393280	39391768	39391836	39396865	39397116	170	601697669697	5,3,1,8	568563587569	2,3,8,3	200	100	0.880389	1	0.984,0.991,0.997,0.978	0.993,0.989,0.973,0.99	0.001
174	ENSG00000182093	WRB	chr21	+	39408605	39408677	39391768	39391836	39410843	39410937	174	2,0,5,0	0,0,0,0	0,0,1,2	0,0,1,0	172	100	1	1	1.0,NA,1.0,NA	NA,NA,0.368,1.0	0.316
179	ENSG00000205581	HMGN1	chr21	-	39345829	39345958	39345145	39345274	39347113	39347292	179	69,90,87,80	0,0,0,0	45,56,65,37	0,1,0,0	200	100	1	1	1.0,1.0,1.0,1.0	1.0,0.966,1.0,1.0	0.008
180	ENSG00000205581	HMGN1	chr21	-	39345829	39345958	39345145	39345274	39347246	39347292	180	82,102,119,95	16,18,24,14	50,59,77,41	25,14,10,15	200	100	0.0915975	0.972761	0.719,0.739,0.713,0.772	0.5,0.678,0.794,0.577	0.098
181	ENSG00000205581	HMGN1	chr21	-	39345829	39345958	39345145	39345274	39347378	39347478	181	97130135119	94,88,112,132	64,80,102,61	87,81,76,89	200	100	0.153348	1	0.34,0.425,0.376,0.311	0.269,0.331,0.402,0.255	0.049
182	ENSG00000205581	HMGN1	chr21	-	39345829	39345958	39345145	39345274	39348291	39348339	182	87105128127	2693277332012910	53,70,86,60	2081207822532050	200	100	0.0655562	0.791677	0.016,0.019,0.02,0.021	0.013,0.017,0.019,0.014	0.003
183	ENSG00000205581	HMGN1	chr21	-	39345829	39347292	39345145	39345274	39347378	39347483	183	85108105100	94,88,112,132	54,63,78,47	87,81,76,89	200	100	0.0702324	0.824946	0.311,0.38,0.319,0.275	0.237,0.28,0.339,0.209	0.055
184	ENSG00000205581	HMGN1	chr21	-	39347113	39347292	39345145	39345274	39347378	39347483	184	11,16,12,8	94,88,112,132	3,5,5,6	87,81,76,89	200	100	0.00811058	0.206115	0.055,0.083,0.051,0.029	0.017,0.03,0.032,0.033	0.026
185	ENSG00000205581	HMGN1	chr21	-	39347113	39347292	39345829	39345958	39347378	39347483	185	11,16,12,8	29,40,52,39	3,4,5,6	20,24,40,25	200	100	0.0261653	0.44502	0.159,0.167,0.103,0.093	0.07,0.077,0.059,0.107	0.052
186	ENSG00000205581	HMGN1	chr21	-	39347246	39347292	39345145	39345274	39347378	39347483	186	20,27,22,16	94,88,112,132	17,13,11,10	87,81,76,89	146	100	0.153525	1	0.127,0.174,0.119,0.077	0.118,0.099,0.09,0.071	0.03
187	ENSG00000205581	HMGN1	chr21	-	39347246	39347292	39345145	39345274	39348291	39348339	187	9,10,10,9	2693277332012910	16,5,5,9	2081207822532050	146	100	1	1	0.002,0.002,0.002,0.002	0.005,0.002,0.002,0.003	-0.001
188	ENSG00000205581	HMGN1	chr21	-	39347246	39347292	39345829	39345958	39347378	39347483	188	20,20,32,19	29,40,52,39	8,7,15,8	20,24,40,25	146	100	0.0248213	0.431697	0.321,0.255,0.297,0.25	0.215,0.167,0.204,0.18	0.089
189	ENSG00000205581	HMGN1	chr21	-	39347246	39347292	39345829	39345958	39348291	39348339	189	4,7,14,4	19,17,42,47	1,2,6,0	9,15,22,23	146	100	0.0387619	0.571906	0.126,0.22,0.186,0.055	0.071,0.084,0.157,0.0	0.069
190	ENSG00000205581	HMGN1	chr21	-	39347378	39347478	39345145	39345274	39348291	39348339	190	93,91,116,145	2693277332012910	84,76,77,80	2081207822532050	200	100	0.858096	1	0.017,0.016,0.018,0.024	0.02,0.018,0.017,0.019	0
191	ENSG00000205581	HMGN1	chr21	-	39347378	39347478	39345829	39345958	39348291	39348339	191	60,64,71,72	19,17,42,47	44,43,57,43	9,15,22,23	200	100	0.439649	1	0.612,0.653,0.458,0.434	0.71,0.589,0.564,0.483	-0.047
192	ENSG00000205581	HMGN1	chr21	-	39347378	39347483	39345145	39345274	39347915	39347952	192	53,55,76,87	3,1,0,0	55,50,51,57	0,1,0,0	200	100	1	1	0.898,0.965,1.0,1.0	1.0,0.962,1.0,1.0	-0.025
193	ENSG00000205581	HMGN1	chr21	-	39347378	39347483	39345145	39345274	39348291	39348339	193	129169164199	2693277332012910	144143135134	2081207822532050	200	100	0.131437	1	0.023,0.03,0.025,0.033	0.033,0.033,0.029,0.032	-0.004
194	ENSG00000205581	HMGN1	chr21	-	39347378	39347483	39345829	39345958	39348291	39348339	194	66130115124	19,17,42,47	82,90,102,72	9,15,22,23	200	100	0.153234	1	0.635,0.793,0.578,0.569	0.82,0.75,0.699,0.61	-0.076
195	ENSG00000205581	HMGN1	chr21	-	39347378	39347483	39345829	39347292	39348291	39348339	195	71124105115	4,8,8,7	74,79,78,64	8,3,4,7	200	100	0.774853	1	0.899,0.886,0.868,0.891	0.822,0.929,0.907,0.821	0.016
196	ENSG00000205581	HMGN1	chr21	-	39347915	39347952	39345145	39345274	39348291	39348339	196	5,1,3,0	2693277332012910	0,2,0,0	2081207822532050	137	100	1	1	0.001,0.0,0.001,0.0	0.0,0.001,0.0,0.0	0
197	ENSG00000205581	HMGN1	chr21	-	39347915	39347952	39347378	39347483	39348291	39348339	197	2,3,8,0	89132114126	0,2,0,1	93,98,96,82	137	100	0.386725	1	0.016,0.016,0.049,0.0	0.0,0.015,0.0,0.009	0.014
198	ENSG00000205581	HMGN1	chr21	-	39348291	39348339	39345145	39345274	39348421	39348451	198	3030312036493370	2,0,6,5	2374238825972340	2,4,2,4	148	100	1	1	0.999,1.0,0.998,0.998	0.999,0.998,0.999,0.997	0.001
199	ENSG00000205581	HMGN1	chr21	-	39348421	39348451	39345145	39348339	39348544	39348577	199	2770282333733120	10,10,7,8	2240217523822240	6,2,15,3	130	100	1	1	0.995,0.995,0.997,0.997	0.997,0.999,0.992,0.998	0
200	ENSG00000205581	HMGN1	chr21	-	39348421	39348451	39345145	39348339	39348902	39348991	200	593708771770	0,2,2,6	427517561473	0,1,0,0	130	100	1	1	1.0,0.996,0.997,0.99	1.0,0.997,1.0,1.0	-0.004
201	ENSG00000205581	HMGN1	chr21	-	39348421	39348577	39348064	39348339	39348902	39349054	201	2728286432733210	0,2,2,6	1965199823312070	0,1,0,0	200	100	1	1	1.0,0.999,0.999,0.996	1.0,0.999,1.0,1.0	-0.001
202	ENSG00000205581	HMGN1	chr21	-	39348544	39348577	39348291	39348339	39348902	39348991	202	1991205023542300	0,2,2,6	1437139216521530	0,1,0,0	133	100	1	1	1.0,0.999,0.999,0.997	1.0,0.999,1.0,1.0	-0.001
203	ENSG00000205581	HMGN1	chr21	-	39348544	39348577	39348421	39348451	39348902	39348991	203	4050399947714490	0,0,2,6	3094292733553180	0,0,1,0	133	100	1	1	1.0,1.0,0.999,0.998	1.0,1.0,1.0,1.0	-0.001
206	ENSG00000157557	ETS2	chr21	+	38806450	38806808	38805950	38806120	38810034	38810106	206	1,0,2,3	17,38,33,39	3,0,2,0	30,23,45,32	200	100	1	1	0.029,0.0,0.029,0.037	0.048,0.0,0.022,0.0	0.006
209	ENSG00000157540	DYRK1A	chr21	+	37420298	37420384	37365789	37366185	37472683	37472880	209	6,11,15,5	0,0,0,0	5,0,6,4	0,0,0,1	186	100	1	1	1.0,1.0,1.0,1.0	1.0,NA,1.0,0.683	0.106
210	ENSG00000157540	DYRK1A	chr21	+	37420298	37420384	37366772	37367628	37472683	37472880	210	41,38,67,47	7,9,3,12	29,18,31,28	1,0,4,4	186	100	0.0390981	0.574384	0.759,0.694,0.923,0.678	0.94,1.0,0.806,0.79	-0.121
211	ENSG00000157540	DYRK1A	chr21	+	37421773	37421866	37420298	37420384	37472683	37472880	211	1,2,2,0	9,19,23,11	3,9,0,3	10,3,12,7	193	100	0.00186629	0.0789891	0.054,0.052,0.043,0.0	0.135,0.609,0.0,0.182	-0.194
212	ENSG00000157540	DYRK1A	chr21	+	37430268	37430400	37420298	37420384	37472683	37472829	212	2,4,2,1	9,19,23,11	0,0,0,0	10,3,12,7	200	100	0.0121335	0.268656	0.1,0.095,0.042,0.043	0.0,0.0,0.0,0.0	0.07
213	ENSG00000157540	DYRK1A	chr21	+	37456129	37456308	37420327	37420384	37472683	37472880	213	0,2,0,2	9,19,23,11	0,0,0,4	10,3,12,7	200	100	0.372397	1	0.0,0.05,0.0,0.083	0.0,0.0,0.0,0.222	-0.022
214	ENSG00000157540	DYRK1A	chr21	+	37472683	37472880	37366933	37367628	37478207	37478300	214	39,33,27,39	0,0,0,0	12,15,15,25	1,0,0,0	200	100	1	1	1.0,1.0,1.0,1.0	0.857,1.0,1.0,1.0	0.036
217	ENSG00000183145	RIPPLY3	chr21	+	37013550	37013618	37008156	37008223	37017873	37019659	217	5,3,19,6	0,0,0,0	5,4,0,2	0,0,0,2	168	100	1	1	1.0,1.0,1.0,1.0	1.0,1.0,NA,0.373	0.209
218	ENSG00000159263	SIM2	chr21	+	36709167	36709250	36699133	36699921	36712532	36712622	218	68,73,92,78	3,2,2,0	38,41,54,81	0,2,0,0	183	100	0.150277	1	0.925,0.952,0.962,1.0	1.0,0.918,1.0,1.0	-0.02
219	ENSG00000159263	SIM2	chr21	+	36712532	36712622	36699133	36699921	36719820	36719929	219	24,14,34,31	0,1,3,2	18,15,18,23	0,0,0,0	190	100	0.11981	1	1.0,0.881,0.856,0.891	1.0,1.0,1.0,1.0	-0.093
220	ENSG00000159263	SIM2	chr21	+	36719820	36719929	36712532	36712622	36723044	36723130	220	56,51,81,90	1,0,1,0	44,30,44,42	1,0,0,0	200	100	1	1	0.966,1.0,0.976,1.0	0.957,1.0,1.0,1.0	-0.004
221	ENSG00000159263	SIM2	chr21	+	36726118	36726318	36699133	36699921	36731044	36731151	221	31,34,33,48	2,3,0,0	24,25,24,29	0,0,0,0	200	100	0.706201	1	0.886,0.85,1.0,1.0	1.0,1.0,1.0,1.0	-0.066
222	ENSG00000159263	SIM2	chr21	+	36726118	36726318	36723044	36723130	36731044	36731151	222	70,65,71,96	0,0,0,0	45,48,37,53	0,0,2,0	200	100	1	1	1.0,1.0,1.0,1.0	1.0,1.0,0.902,1.0	0.024
223	ENSG00000159263	SIM2	chr21	+	36731044	36731151	36726118	36726318	36744727	36745136	223	26,29,31,36	0,1,0,0	20,24,22,28	0,0,0,0	200	100	1	1	1.0,0.935,1.0,1.0	1.0,1.0,1.0,1.0	-0.016
224	ENSG00000159263	SIM2	chr21	+	36741716	36741864	36731044	36731151	36743386	36743555	224	63,70,77,76	4,3,8,8	26,24,27,31	10,1,8,5	200	100	0.0138584	0.293426	0.887,0.921,0.828,0.826	0.565,0.923,0.628,0.756	0.148
225	ENSG00000159263	SIM2	chr21	+	36743386	36743555	36731044	36731151	36744727	36745136	225	32,22,33,38	0,0,3,0	21,16,26,21	0,0,0,2	200	100	1	1	1.0,1.0,0.846,1.0	1.0,1.0,1.0,0.84	0.002
234	ENSG00000236830	CBR3-AS1	chr21	-	36146255	36146355	36131766	36133074	36156216	36156268	234	0,3,2,0	0,0,0,0	2,0,0,0	1,0,1,0	200	100	1	1	NA,1.0,1.0,NA	0.5,NA,0.0,NA	0.75
237	ENSG00000272657	AP000317.2	chr21	+	34125340	34125480	34073591	34073745	34262819	34262921	237	340265376356	0,1,0,0	253203271285	1,1,0,0	200	100	1	1	1.0,0.993,1.0,1.0	0.992,0.99,1.0,1.0	0.003
240	ENSG00000205726	ITSN1	chr21	+	33689321	33689383	33642451	33642713	33718796	33718856	240	3,3,0,0	159155143146	0,0,0,0	67,74,82,106	162	100	1	1	0.012,0.012,0.0,0.0	0.0,0.0,0.0,0.0	0.006
243	ENSG00000205726	ITSN1	chr21	+	33718796	33718856	33642399	33642713	33721177	33721270	243	195197183165	0,0,1,1	97101106145	0,0,2,0	160	100	1	1	1.0,1.0,0.991,0.99	1.0,1.0,0.971,1.0	0.002
244	ENSG00000205726	ITSN1	chr21	+	33718796	33718856	33642399	33642713	33735043	33735093	244	55,60,54,52	1,0,0,4	23,26,41,40	1,0,0,0	160	100	0.660113	1	0.972,1.0,1.0,0.89	0.935,1.0,1.0,1.0	-0.018
245	ENSG00000205726	ITSN1	chr21	+	33721177	33721270	33642399	33642713	33722587	33722651	245	60,81,70,61	1,0,0,0	24,49,41,41	0,0,0,0	193	100	1	1	0.969,1.0,1.0,1.0	1.0,1.0,1.0,1.0	-0.008
246	ENSG00000205726	ITSN1	chr21	+	33721177	33721270	33642399	33642713	33735043	33735093	246	0,1,1,1	1,0,0,4	0,0,2,0	1,0,0,0	193	100	1	1	0.0,1.0,1.0,0.115	0.0,NA,1.0,NA	0.029
247	ENSG00000205726	ITSN1	chr21	+	33721177	33721270	33718796	33718856	33735043	33735093	247	107,96,93,96	0,0,0,0	46,50,44,75	0,0,1,0	193	100	1	1	1.0,1.0,1.0,1.0	1.0,1.0,0.958,1.0	0.01
248	ENSG00000205726	ITSN1	chr21	+	33722587	33722651	33642399	33642713	33735043	33735093	248	30,44,37,37	1,0,0,4	26,19,22,36	1,0,0,0	164	100	0.921859	1	0.948,1.0,1.0,0.849	0.941,1.0,1.0,1.0	-0.036
250	ENSG00000205726	ITSN1	chr21	+	33722587	33722651	33721177	33721270	33735043	33735093	250	124159141118	1,1,0,0	73,88,81,100	0,0,0,0	164	100	1	1	0.987,0.99,1.0,1.0	1.0,1.0,1.0,1.0	-0.006
251	ENSG00000205726	ITSN1	chr21	+	33735043	33735204	33642399	33642713	33750142	33750322	251	93,81,121,98	0,0,0,1	55,66,67,68	0,0,0,0	200	100	1	1	1.0,1.0,1.0,0.98	1.0,1.0,1.0,1.0	-0.005
252	ENSG00000205726	ITSN1	chr21	+	33735043	33735204	33722587	33722651	33750142	33750322	252	174189218188	0,0,0,2	102120121141	0,0,0,1	200	100	1	1	1.0,1.0,1.0,0.979	1.0,1.0,1.0,0.986	-0.002
255	ENSG00000205726	ITSN1	chr21	+	33755296	33755397	33751809	33751906	33761922	33761986	255	124164150122	1,0,0,0	67,81,105,68	0,0,0,0	200	100	1	1	0.984,1.0,1.0,1.0	1.0,1.0,1.0,1.0	-0.004
257	ENSG00000205726	ITSN1	chr21	+	33767712	33767828	33765874	33766012	33772060	33772282	257	127111161122	1,0,0,0	92,97,79,86	0,0,0,2	200	100	1	1	0.984,1.0,1.0,1.0	1.0,1.0,1.0,0.956	0.007
258	ENSG00000205726	ITSN1	chr21	+	33781460	33781548	33774967	33775108	33781993	33782133	258	138143185130	0,0,0,0	95,101,108,85	0,0,1,0	188	100	1	1	1.0,1.0,1.0,1.0	1.0,1.0,0.983,1.0	0.004
259	ENSG00000205726	ITSN1	chr21	+	33781993	33782133	33774967	33775108	33794340	33794468	259	154117143171	0,2,0,2	76,78,106,79	1,0,0,0	200	100	1	1	1.0,0.967,1.0,0.977	0.974,1.0,1.0,1.0	-0.008
262	ENSG00000205726	ITSN1	chr21	+	33810974	33811222	33799807	33799929	33813912	33814072	262	247223301274	0,1,0,0	163148188189	0,0,0,0	200	100	1	1	1.0,0.991,1.0,1.0	1.0,1.0,1.0,1.0	-0.002
263	ENSG00000205726	ITSN1	chr21	+	33818266	33818472	33813912	33814072	33819240	33819323	263	154137203139	1,3,0,1	92103145107	0,3,0,1	200	100	1	1	0.987,0.958,1.0,0.986	1.0,0.945,1.0,0.982	0.001
264	ENSG00000205726	ITSN1	chr21	+	33819240	33819323	33813912	33814072	33834306	33834424	264	1,3,0,1	0,0,0,1	0,3,0,1	0,0,0,0	183	100	1	1	1.0,1.0,NA,0.353	NA,1.0,NA,1.0	-0.216
265	ENSG00000205726	ITSN1	chr21	+	33823486	33823653	33819240	33819323	33826817	33826863	265	186191218226	2,0,3,1	87120148132	5,0,1,0	200	100	0.728917	1	0.979,1.0,0.973,0.991	0.897,1.0,0.987,1.0	0.015
266	ENSG00000205726	ITSN1	chr21	+	33823486	33823653	33819240	33819323	33829623	33829745	266	86,97,98,88	15,18,10,12	40,51,59,56	8,11,10,14	200	100	0.17071	1	0.741,0.729,0.831,0.786	0.714,0.699,0.747,0.667	0.065
267	ENSG00000205726	ITSN1	chr21	+	33826817	33826863	33819240	33819323	33829623	33829686	267	42,43,55,39	15,18,10,12	18,20,26,38	8,11,10,14	146	100	0.243196	1	0.657,0.621,0.79,0.69	0.606,0.555,0.64,0.65	0.077
268	ENSG00000205726	ITSN1	chr21	+	33826817	33826863	33823486	33823653	33829623	33829686	268	139134170166	0,3,0,0	56,82,111,109	1,0,0,0	146	100	1	1	1.0,0.968,1.0,1.0	0.975,1.0,1.0,1.0	-0.002
269	ENSG00000205726	ITSN1	chr21	+	33828967	33829050	33826817	33826863	33829623	33829745	269	4,6,2,11	125113152143	3,9,5,4	48,73,100,99	183	100	0.258779	1	0.017,0.028,0.007,0.04	0.033,0.063,0.027,0.022	-0.013
271	ENSG00000205726	ITSN1	chr21	+	33836440	33836632	33834306	33834424	33836986	33837018	271	274310367377	0,0,0,0	169181218215	0,0,2,0	200	100	1	1	1.0,1.0,1.0,1.0	1.0,1.0,0.982,1.0	0.004
272	ENSG00000205726	ITSN1	chr21	+	33858685	33858792	33856735	33856857	33865150	33865334	272	1,0,7,6	0,0,2,0	1,3,4,1	0,0,0,0	200	100	1	1	1.0,NA,0.636,1.0	1.0,1.0,1.0,1.0	-0.121
273	ENSG00000205726	ITSN1	chr21	+	33875353	33875521	33867232	33867331	33882242	33882455	273	3,1,7,2	0,0,0,0	2,5,1,0	0,0,0,2	200	100	0.453116	1	1.0,1.0,1.0,1.0	1.0,1.0,1.0,0.0	0.25
276	ENSG00000142188	TMEM50B	chr21	-	33436882	33436992	33432484	33432802	33439213	33439297	276	3,5,3,12	11,13,7,9	4,2,0,13	6,11,5,10	200	100	0.716333	1	0.12,0.161,0.176,0.4	0.25,0.083,0.0,0.394	0.032
277	ENSG00000142188	TMEM50B	chr21	-	33439213	33439297	33432484	33432802	33455726	33455784	277	7,10,6,8	0,0,0,3	5,7,5,9	0,0,0,0	184	100	0.655583	1	1.0,1.0,1.0,0.592	1.0,1.0,1.0,1.0	-0.102
279	ENSG00000142188	TMEM50B	chr21	-	33448781	33450863	33439213	33439297	33455726	33455784	279	139162137111	0,0,1,0	69109106121	0,0,0,0	200	100	1	1	1.0,1.0,0.986,1.0	1.0,1.0,1.0,1.0	-0.004
280	ENSG00000142188	TMEM50B	chr21	-	33448781	33450863	33439213	33439297	33460412	33460505	280	5,3,3,11	0,2,0,0	0,1,4,3	0,0,1,0	200	100	1	1	1.0,0.429,1.0,1.0	NA,1.0,0.667,1.0	-0.032
281	ENSG00000142188	TMEM50B	chr21	-	33455726	33455784	33439213	33439297	33460412	33460505	281	103,112,121,92	0,2,0,0	60,77,78,63	0,0,1,0	158	100	1	1	1.0,0.973,1.0,1.0	1.0,1.0,0.98,1.0	-0.002
282	ENSG00000142188	TMEM50B	chr21	-	33455726	33455784	33448781	33450863	33460412	33460505	282	239269253198	5,3,3,11	125181179180	0,1,4,3	158	100	0.0303299	0.489096	0.968,0.983,0.982,0.919	1.0,0.991,0.966,0.974	-0.02
283	ENSG00000142188	TMEM50B	chr21	-	33456003	33456097	33455726	33455784	33460412	33460505	283	9,6,14,17	176201189151	9,4,12,3	96129127132	194	100	0.539984	1	0.026,0.015,0.037,0.055	0.046,0.016,0.046,0.012	0.003
284	ENSG00000142188	TMEM50B	chr21	-	33460412	33460505	33439213	33439297	33465341	33465409	284	73,96,112,100	0,0,1,4	69,74,65,57	0,0,0,0	193	100	0.593596	1	1.0,1.0,0.983,0.928	1.0,1.0,1.0,1.0	-0.022
285	ENSG00000142188	TMEM50B	chr21	-	33465341	33465409	33460412	33460505	33467009	33467122	285	262272344270	0,1,0,0	161191165189	0,0,0,0	168	100	1	1	1.0,0.994,1.0,1.0	1.0,1.0,1.0,1.0	-0.002
289	ENSG00000159128	IFNGR2	chr21	+	33411444	33411575	33410835	33410892	33414887	33415020	289	0,0,2,1	8,7,6,4	0,0,0,0	6,3,2,5	200	100	1	1	0.0,0.0,0.143,0.111	0.0,0.0,0.0,0.0	0.064
290	ENSG00000159128	IFNGR2	chr21	+	33414887	33415020	33402895	33403616	33421479	33421685	290	150156156190	9,12,19,16	70,75,94,86	4,5,7,6	200	100	0.241556	1	0.893,0.867,0.804,0.856	0.897,0.882,0.87,0.878	-0.027
291	ENSG00000159128	IFNGR2	chr21	+	33421479	33421685	33414887	33415020	33426883	33427032	291	462503519586	0,0,0,0	298234276260	0,0,1,0	200	100	1	1	1.0,1.0,1.0,1.0	1.0,1.0,0.993,1.0	0.002
292	ENSG00000159128	IFNGR2	chr21	+	33426883	33427032	33421479	33421685	33432176	33432216	292	545584636658	0,1,0,1	366289330290	0,0,0,0	200	100	1	1	1.0,0.997,1.0,0.997	1.0,1.0,1.0,1.0	-0.002
293	ENSG00000159128	IFNGR2	chr21	+	33432176	33432336	33426883	33427032	33432713	33432871	293	560619653581	0,1,0,3	337289366311	0,0,2,0	200	100	1	1	1.0,0.997,1.0,0.99	1.0,1.0,0.989,1.0	0
294	ENSG00000159128	IFNGR2	chr21	+	33432713	33432871	33426883	33427032	33436827	33436944	294	263265291260	0,2,0,0	151137155159	0,0,0,0	200	100	1	1	1.0,0.985,1.0,1.0	1.0,1.0,1.0,1.0	-0.004
295	ENSG00000249624	AP000295.1	chr21	+	33241885	33241977	33229900	33230216	33243672	33243714	295	123122144117	1,0,0,0	92,66,100,68	3,0,4,0	192	100	0.483712	1	0.985,1.0,1.0,1.0	0.941,1.0,0.929,1.0	0.029
296	ENSG00000249624	AP000295.1	chr21	+	33241885	33241977	33229900	33230216	33244950	33245074	296	31,48,42,25	1,0,0,0	31,17,31,18	0,3,1,0	192	100	0.69769	1	0.942,1.0,1.0,1.0	1.0,0.747,0.942,1.0	0.063
297	ENSG00000249624	AP000295.1	chr21	+	33243672	33243714	33229900	33230216	33244950	33245074	297	12,9,14,18	1,0,0,0	11,14,23,13	0,3,1,0	142	100	0.713816	1	0.894,1.0,1.0,1.0	1.0,0.767,0.942,1.0	0.046
298	ENSG00000249624	AP000295.1	chr21	+	33243672	33243714	33241885	33241977	33244950	33245074	298	111,96,118,121	0,0,0,0	79,62,98,70	1,0,0,0	142	100	1	1	1.0,1.0,1.0,1.0	0.982,1.0,1.0,1.0	0.004
299	ENSG00000249624	AP000295.1	chr21	+	33248708	33248854	33246717	33246890	33252661	33252830	299	162158216204	0,1,0,0	126143134153	0,0,0,0	200	100	1	1	1.0,0.988,1.0,1.0	1.0,1.0,1.0,1.0	-0.003
300	ENSG00000249624	AP000295.1	chr21	+	33260596	33260727	33252661	33252830	33262792	33263637	300	55,72,65,77	2,3,4,1	56,45,53,59	3,0,0,0	200	100	0.0102727	0.240705	0.932,0.923,0.89,0.975	0.903,1.0,1.0,1.0	-0.046
301	ENSG00000249624	AP000295.1	chr21	+	33260596	33260727	33252661	33252830	33268393	33268517	301	34,46,41,48	0,0,0,1	37,34,34,40	2,0,0,0	200	100	1	1	1.0,1.0,1.0,0.96	0.902,1.0,1.0,1.0	0.014
302	ENSG00000249624	AP000295.1	chr21	+	33262792	33263637	33252661	33252830	33268393	33268517	302	3,3,4,1	0,0,0,1	3,0,0,0	2,0,0,0	200	100	1	1	1.0,1.0,1.0,0.333	0.429,NA,NA,NA	0.404
303	ENSG00000249624	AP000295.1	chr21	+	33262792	33263637	33260596	33260727	33268393	33268517	303	27,26,24,30	1,0,0,1	19,12,19,21	0,0,0,0	200	100	1	1	0.931,1.0,1.0,0.938	1.0,1.0,1.0,1.0	-0.033
304	ENSG00000249624	AP000295.1	chr21	+	33268393	33268517	33252661	33252830	33276595	33276753	304	75,69,77,64	2,0,0,0	38,40,46,36	0,0,0,0	200	100	1	1	0.949,1.0,1.0,1.0	1.0,1.0,1.0,1.0	-0.013
305	ENSG00000249624	AP000295.1	chr21	+	33268393	33268517	33252661	33252830	33279751	33279918	305	4,4,6,10	1,4,2,0	9,4,6,1	1,0,0,0	200	100	0.00019391	0.0170017	0.667,0.333,0.6,1.0	0.818,1.0,1.0,1.0	-0.304
306	ENSG00000249624	AP000295.1	chr21	+	33276595	33276753	33252661	33252830	33279751	33279918	306	74,69,49,73	1,4,2,0	27,30,41,37	1,0,0,0	200	100	0.090008	0.963267	0.974,0.896,0.925,1.0	0.931,1.0,1.0,1.0	-0.034
307	ENSG00000249624	AP000295.1	chr21	+	33276595	33276753	33268393	33268517	33279751	33279918	307	171167149162	4,5,8,11	72,91,102,84	8,6,7,2	200	100	0.23047	1	0.955,0.944,0.903,0.88	0.818,0.883,0.879,0.955	0.037
308	ENSG00000249624	AP000295.1	chr21	+	33288103	33288261	33283093	33283241	33296183	33297160	308	124111155165	0,0,0,1	82,59,91,79	0,2,0,0	200	100	1	1	1.0,1.0,1.0,0.988	1.0,0.937,1.0,1.0	0.013
309	ENSG00000159086	PAXBP1	chr21	-	32743247	32743314	32738172	32738319	32743677	32743754	309	187136203191	1,0,2,0	110129159138	0,0,0,0	167	100	1	1	0.991,1.0,0.984,1.0	1.0,1.0,1.0,1.0	-0.006
310	ENSG00000159086	PAXBP1	chr21	-	32743677	32743754	32743247	32743314	32744791	32744913	310	191151199208	0,0,0,0	140141157147	0,0,0,1	177	100	1	1	1.0,1.0,1.0,1.0	1.0,1.0,1.0,0.988	0.003
311	ENSG00000159086	PAXBP1	chr21	-	32750916	32751032	32748498	32748698	32751118	32751218	311	237249295285	6,1,8,3	232204200245	3,3,4,2	200	100	0.460242	1	0.952,0.992,0.949,0.979	0.975,0.971,0.962,0.984	-0.005
312	ENSG00000159086	PAXBP1	chr21	-	32755212	32755353	32751118	32751218	32759079	32759269	312	205271284300	0,0,0,0	204169236228	0,1,0,0	200	100	1	1	1.0,1.0,1.0,1.0	1.0,0.988,1.0,1.0	0.003
313	ENSG00000159086	PAXBP1	chr21	-	32755229	32755353	32751118	32751218	32759079	32759269	313	285360355414	0,0,0,0	300283327350	0,1,0,0	200	100	1	1	1.0,1.0,1.0,1.0	1.0,0.993,1.0,1.0	0.002
314	ENSG00000159086	PAXBP1	chr21	-	32759079	32759269	32755212	32755353	32759776	32759994	314	297330392386	0,0,0,1	285261346318	0,1,0,0	200	100	1	1	1.0,1.0,1.0,0.995	1.0,0.992,1.0,1.0	0.001
315	ENSG00000159055	MIS18A	chr21	-	32269706	32269803	32268227	32269117	32270406	32270529	315	537580693715	0,1,0,0	438479504415	0,1,0,0	197	100	1	1	1.0,0.997,1.0,1.0	1.0,0.996,1.0,1.0	0
316	ENSG00000159055	MIS18A	chr21	-	32270406	32270529	32269706	32269803	32274829	32274896	316	756771968923	4,0,4,2	560594645577	2,0,3,2	200	100	1	1	0.99,1.0,0.992,0.996	0.993,1.0,0.991,0.993	0
318	ENSG00000142168	SOD1	chr21	+	31661548	31661734	31659692	31659841	31663789	31663886	318	0,1,0,0	4923503754635250	0,0,0,0	3612343740993610	200	100	1	1	0.0,0.0,0.0,0.0	0.0,0.0,0.0,0.0	0
319	ENSG00000142168	SOD1	chr21	+	31663789	31663886	31659621	31659841	31666448	31666518	319	8443866793368980	44,45,75,65	6285604769946210	26,28,45,18	197	100	0.0762068	0.867833	0.99,0.99,0.984,0.986	0.992,0.991,0.987,0.994	-0.004
320	ENSG00000142168	SOD1	chr21	+	31663789	31663886	31659621	31659841	31667257	31667341	320	3821382242803980	14,6,4,0	2777261431382710	1,4,1,0	197	100	1	1	0.993,0.997,0.998,1.0	0.999,0.997,0.999,1.0	-0.002
321	ENSG00000142168	SOD1	chr21	+	31666448	31666518	31659621	31659841	31667257	31667341	321	1337149415311410	14,6,4,0	1061102612261060	1,4,1,0	170	100	1	1	0.983,0.993,0.996,1.0	0.998,0.993,0.999,1.0	-0.005
322	ENSG00000142168	SOD1	chr21	+	31666448	31666518	31663789	31663886	31667257	31667341	322	5934629365146300	1,0,2,0	4511446550314550	0,0,0,0	170	100	1	1	1.0,1.0,0.999,1.0	1.0,1.0,1.0,1.0	0
323	ENSG00000156299	TIAM1	chr21	-	31146894	31147003	31141324	31141504	31152635	31152761	323	69,64,74,101	0,1,0,0	50,43,42,29	0,0,0,0	200	100	1	1	1.0,0.97,1.0,1.0	1.0,1.0,1.0,1.0	-0.008
325	ENSG00000156299	TIAM1	chr21	-	31210044	31210215	31202907	31203012	31213397	31213472	325	158160155194	0,0,0,0	94,106,94,117	0,0,1,0	200	100	1	1	1.0,1.0,1.0,1.0	1.0,1.0,0.979,1.0	0.005
326	ENSG00000156299	TIAM1	chr21	-	31213397	31213472	31210044	31210215	31217552	31217699	326	124104110140	1,0,1,2	64,64,57,75	0,2,0,0	175	100	1	1	0.986,1.0,0.984,0.976	1.0,0.948,1.0,1.0	-0.001
327	ENSG00000156299	TIAM1	chr21	-	31223405	31223591	31217552	31217699	31245487	31245660	327	73,60,46,47	0,1,0,0	29,36,23,23	0,0,0,0	200	100	1	1	1.0,0.968,1.0,1.0	1.0,1.0,1.0,1.0	-0.008
328	ENSG00000156299	TIAM1	chr21	-	31225725	31225950	31223405	31223591	31245487	31245660	328	133101133133	0,0,0,1	64,71,90,68	0,1,0,0	200	100	1	1	1.0,1.0,1.0,0.985	1.0,0.973,1.0,1.0	0.003
329	ENSG00000156299	TIAM1	chr21	-	31245487	31245660	31225725	31225950	31266009	31266983	329	69,63,81,64	1,0,0,0	40,41,46,52	0,0,0,0	200	100	1	1	0.972,1.0,1.0,1.0	1.0,1.0,1.0,1.0	-0.007
330	ENSG00000156299	TIAM1	chr21	-	31251741	31252189	31245487	31245660	31266009	31266983	330	106148143146	0,0,0,0	86,47,104,80	0,0,1,0	200	100	1	1	1.0,1.0,1.0,1.0	1.0,1.0,0.981,1.0	0.005
331	ENSG00000156299	TIAM1	chr21	-	31266009	31266983	31251741	31252189	31276731	31276908	331	95,100,99,117	0,0,0,1	63,42,71,48	0,0,0,0	200	100	1	1	1.0,1.0,1.0,0.983	1.0,1.0,1.0,1.0	-0.004
334	ENSG00000156299	TIAM1	chr21	-	31276731	31276908	31266009	31266983	31339242	31339422	334	61,53,76,63	6,2,6,6	37,28,42,18	2,5,5,1	200	100	0.708772	1	0.836,0.93,0.864,0.84	0.902,0.737,0.808,0.9	0.031
335	ENSG00000156299	TIAM1	chr21	-	31463982	31464035	31339242	31339422	31558926	31558977	335	20,18,19,19	2,9,3,0	21,14,9,21	2,1,0,0	153	100	1	1	0.867,0.567,0.805,1.0	0.873,0.901,1.0,1.0	-0.134
339	ENSG00000156256	USP16	chr21	+	29025708	29025771	29024650	29024777	29027872	29027974	339	0,0,2,2	200209234231	0,2,8,1	159132205217	163	100	1	1	0.0,0.0,0.005,0.005	0.0,0.009,0.023,0.003	-0.006
341	ENSG00000156256	USP16	chr21	+	29027872	29027974	29024628	29024777	29030594	29030773	341	330356400386	1,0,0,2	260268337344	0,0,1,2	200	100	1	1	0.994,1.0,1.0,0.99	1.0,1.0,0.994,0.989	0
342	ENSG00000156256	USP16	chr21	+	29036270	29036374	29034836	29034940	29037278	29037463	342	215233240206	0,1,0,0	181177197165	0,0,0,0	200	100	1	1	1.0,0.991,1.0,1.0	1.0,1.0,1.0,1.0	-0.002
343	ENSG00000156256	USP16	chr21	+	29037275	29037463	29036270	29036374	29038334	29038430	343	281247365302	0,1,1,2	248280260223	1,1,2,0	200	100	1	1	1.0,0.992,0.995,0.987	0.992,0.993,0.985,1.0	0.001
344	ENSG00000156256	USP16	chr21	+	29037278	29037463	29036270	29036374	29038334	29038430	344	264251309271	0,1,1,2	220226251188	1,1,2,0	200	100	1	1	1.0,0.992,0.994,0.985	0.991,0.991,0.984,1.0	0.001
345	ENSG00000156256	USP16	chr21	+	29050091	29050178	29048760	29048855	29053801	29053958	345	237291313280	0,0,0,0	302234258257	0,1,0,0	187	100	1	1	1.0,1.0,1.0,1.0	1.0,0.992,1.0,1.0	0.002
346	ENSG00000156256	USP16	chr21	+	29053801	29053958	29050091	29050178	29054065	29054488	346	333343374352	0,0,2,1	306257289307	0,0,0,0	200	100	1	1	1.0,1.0,0.989,0.994	1.0,1.0,1.0,1.0	-0.004
349	ENSG00000154723	ATP5PF	chr21	-	25729630	25729801	25724697	25725350	25734852	25734904	349	2103238226492460	4,0,0,0	1811179821701970	0,0,0,0	200	100	1	1	0.996,1.0,1.0,1.0	1.0,1.0,1.0,1.0	-0.001
350	ENSG00000154723	ATP5PF	chr21	-	25729630	25729801	25724697	25725350	25734988	25735027	350	1360156316271560	0,0,0,0	1142120813921310	0,0,1,0	200	100	1	1	1.0,1.0,1.0,1.0	1.0,1.0,0.999,1.0	0
351	ENSG00000154723	ATP5PF	chr21	-	25729630	25729801	25724697	25725350	25735314	25735646	351	1373160916541570	0,1,1,0	1151122614011300	0,0,0,0	200	100	1	1	1.0,0.999,0.999,1.0	1.0,1.0,1.0,1.0	0
352	ENSG00000154723	ATP5PF	chr21	-	25729630	25729801	25724697	25725350	25735486	25735639	352	1371161316791560	0,0,0,2	1162117014221330	0,0,0,0	200	100	1	1	1.0,1.0,1.0,0.997	1.0,1.0,1.0,1.0	-0.001
353	ENSG00000154723	ATP5PF	chr21	-	25734332	25734375	25729630	25729801	25734852	25734904	353	49,57,87,58	8489041103998	52,36,52,65	744696868762	143	100	0.855456	1	0.039,0.042,0.052,0.039	0.047,0.035,0.04,0.056	-0.001
359	ENSG00000154640	BTG3	chr21	-	17604144	17604276	17598616	17598824	17604859	17604997	359	4,6,10,7	92,109,85,99	8,12,9,7	72,56,67,57	200	100	0.00985944	0.23442	0.021,0.027,0.056,0.034	0.053,0.097,0.063,0.058	-0.033
360	ENSG00000154640	BTG3	chr21	-	17604859	17604997	17598616	17598824	17608971	17609152	360	204216249231	0,0,0,4	174130135143	1,0,0,0	200	100	1	1	1.0,1.0,1.0,0.967	0.989,1.0,1.0,1.0	-0.005
361	ENSG00000154640	BTG3	chr21	-	17608971	17609152	17598616	17598824	17612698	17612844	361	86,87,111,72	0,0,0,3	56,54,69,64	0,0,0,0	200	100	1	1	1.0,1.0,1.0,0.923	1.0,1.0,1.0,1.0	-0.019
362	ENSG00000154640	BTG3	chr21	-	17611656	17611774	17609006	17609152	17612698	17612945	362	5,7,7,1	86,87,111,68	0,1,4,2	55,54,69,64	200	100	0.0348299	0.533791	0.028,0.039,0.031,0.007	0.0,0.009,0.028,0.015	0.013
367	ENSG00000180530	NRIP1	chr21	-	14991200	14991306	14968154	14968526	15014343	15014466	367	0,1,0,2	18,15,22,18	1,0,1,0	9,13,13,14	200	100	1	1	0.0,0.032,0.0,0.053	0.053,0.0,0.037,0.0	-0.001
368	ENSG00000180530	NRIP1	chr21	-	15014343	15014466	14961234	14968526	15043494	15043574	368	30,24,38,45	18,5,13,12	19,27,24,26	5,5,5,5	200	100	0.0940956	0.986753	0.455,0.706,0.594,0.652	0.655,0.73,0.706,0.722	-0.102
369	ENSG00000180530	NRIP1	chr21	-	15014343	15014466	14961234	14968526	15064744	15065000	369	16,10,19,15	0,10,3,0	10,9,10,12	0,0,3,1	200	100	0.0460716	0.637191	1.0,0.333,0.76,1.0	1.0,1.0,0.625,0.857	-0.097
370	ENSG00000180530	NRIP1	chr21	-	15043494	15043574	14961234	14968526	15064744	15064934	370	31,15,24,27	0,10,3,0	14,14,7,20	0,0,3,1	180	100	0.04687	0.644813	1.0,0.455,0.816,1.0	1.0,1.0,0.565,0.917	-0.053
371	ENSG00000180530	NRIP1	chr21	-	15043494	15043574	15014343	15014466	15064744	15064934	371	29,26,29,43	0,0,1,0	19,28,15,27	1,0,0,0	180	100	1	1	1.0,1.0,0.942,1.0	0.913,1.0,1.0,1.0	0.007
373	ENSG00000224905	AP001347.1	chr21	+	14083949	14084144	14027420	14027597	14143508	14144468	373	36,29,28,20	0,0,0,0	15,13,42,20	0,4,0,0	200	100	0.447727	1	1.0,1.0,1.0,1.0	1.0,0.619,1.0,1.0	0.095
374	ENSG00000224905	AP001347.1	chr21	+	14083949	14084144	14027420	14027597	14143756	14144468	374	33,24,28,20	0,1,0,0	11,12,33,19	0,0,0,0	200	100	1	1	1.0,0.923,1.0,1.0	1.0,1.0,1.0,1.0	-0.019
379	ENSG00000278932	CR381653.1	chr21	+	9325604	9325823	9325038	9325223	9327239	9327298	379	4,4,2,1	1,4,4,0	3,3,7,4	2,0,4,2	200	100	0.454061	1	0.667,0.333,0.2,1.0	0.429,1.0,0.467,0.5	-0.049
384	ENSG00000275895	U2AF1L5	chr21	-	6492130	6492197	6487362	6487412	6493043	6493110	384	3,4,0,7	5,2,4,4	7,0,5,0	4,3,6,3	167	100	0.480309	1	0.264,0.545,0.0,0.512	0.512,0.0,0.333,0.0	0.119
385	ENSG00000275895	U2AF1L5	chr21	-	6493043	6493110	6492130	6492197	6495992	6496080	385	1,4,6,5	17,6,10,16	1,0,5,1	4,7,9,7	167	100	0.171545	1	0.034,0.285,0.264,0.158	0.13,0.0,0.25,0.079	0.07
396	ENSG00000280071	GATD3B	chr21	-	5121710	5121803	5118690	5118847	5124755	5124868	396	39,56,83,75	6,2,2,2	55,55,60,44	4,3,2,2	193	100	0.59021	1	0.771,0.936,0.956,0.951	0.877,0.905,0.94,0.919	-0.007
397	ENSG00000280071	GATD3B	chr21	-	5127897	5127950	5125878	5125992	5128213	5128273	397	181159244226	3,1,12,6	171166167148	1,2,0,4	153	100	0.00507999	0.152776	0.975,0.99,0.93,0.961	0.991,0.982,1.0,0.96	-0.019
398	ENSG00000277117	FP565260.3	chr21	+	5026279	5026630	5025008	5025049	5027934	5028225	398	1,0,2,0	0,0,0,1	2,1,0,0	0,0,0,0	200	100	1	1	1.0,NA,1.0,0.0	1.0,1.0,NA,NA	-0.333
399	ENSG00000277117	FP565260.3	chr21	+	5026431	5026630	5025008	5025049	5027934	5028225	399	1,0,0,0	0,0,0,1	2,0,0,0	0,0,0,0	200	100	1	1	1.0,NA,NA,0.0	1.0,NA,NA,NA	-0.5
400	ENSG00000100288	CHKB	chr22	-	50579726	50579802	50579425	50579507	50580189	50580253	400	62,85,59,65	5,2,0,3	30,48,56,49	1,0,0,1	176	100	0.00850985	0.212783	0.876,0.96,1.0,0.925	0.945,1.0,1.0,0.965	-0.037
401	ENSG00000100288	CHKB	chr22	-	50579726	50579830	50579425	50579507	50580189	50580271	401	71,90,76,73	5,2,0,3	48,54,76,65	1,0,0,1	200	100	0.00777534	0.201458	0.877,0.957,1.0,0.924	0.96,1.0,1.0,0.97	-0.043
402	ENSG00000100288	CHKB	chr22	-	50579973	50580082	50579726	50579802	50580189	50580253	402	59,53,75,79	3,4,0,2	34,40,59,48	0,1,0,0	200	100	0.0115071	0.259115	0.908,0.869,1.0,0.952	1.0,0.952,1.0,1.0	-0.056
403	ENSG00000100288	CHKB	chr22	-	50579973	50580082	50579726	50579830	50580189	50580253	403	88,93,101,111	1,0,4,0	71,57,99,62	3,0,2,7	200	100	0.00973065	0.232658	0.978,1.0,0.927,1.0	0.922,1.0,0.961,0.816	0.052
404	ENSG00000100288	CHKB	chr22	-	50580056	50580082	50579726	50579802	50580189	50580271	404	8,5,5,8	3,4,0,2	2,15,10,6	0,1,0,0	126	100	1.47953e-05	0.00280761	0.679,0.498,1.0,0.76	1.0,0.923,1.0,1.0	-0.246
405	ENSG00000100288	CHKB	chr22	-	50581419	50581553	50580564	50580660	50581748	50581862	405	162131163138	6,0,2,15	90,81,132,117	2,3,1,3	200	100	0.0605807	0.754173	0.931,1.0,0.976,0.821	0.957,0.931,0.985,0.951	-0.024
406	ENSG00000100288	CHKB	chr22	-	50581419	50581553	50580564	50580660	50582248	50582357	406	94,90,115,89	0,2,3,4	59,52,92,83	2,0,0,0	200	100	0.0542574	0.704823	1.0,0.957,0.95,0.918	0.937,1.0,1.0,1.0	-0.028
407	ENSG00000100288	CHKB	chr22	-	50581748	50581862	50579425	50579507	50582248	50582357	407	47,40,55,61	0,0,0,2	25,31,50,25	0,0,0,0	200	100	1	1	1.0,1.0,1.0,0.938	1.0,1.0,1.0,1.0	-0.016
408	ENSG00000100288	CHKB	chr22	-	50581748	50581862	50580564	50580660	50582248	50582357	408	50,40,55,76	0,2,3,4	26,34,51,28	2,0,0,0	200	100	0.00995696	0.236321	1.0,0.909,0.902,0.905	0.867,1.0,1.0,1.0	-0.038
409	ENSG00000100288	CHKB	chr22	-	50581748	50581862	50581419	50581553	50582248	50582357	409	117,78,102,109	1,0,1,0	57,59,87,57	0,0,0,0	200	100	1	1	0.983,1.0,0.981,1.0	1.0,1.0,1.0,1.0	-0.009
410	ENSG00000100288	CHKB	chr22	-	50581748	50582357	50581419	50581553	50582557	50582845	410	87,60,62,67	0,0,0,0	45,38,61,48	0,0,0,1	200	100	1	1	1.0,1.0,1.0,1.0	1.0,1.0,1.0,0.96	0.01
412	ENSG00000100288	CHKB	chr22	-	50582248	50582357	50581419	50581553	50582557	50582999	412	21,20,13,17	0,0,0,0	11,10,21,15	0,0,0,1	200	100	1	1	1.0,1.0,1.0,1.0	1.0,1.0,1.0,0.882	0.029
413	ENSG00000254413	CHKB-CPT1B	chr22	-	50570292	50570406	50569575	50569668	50570890	50571043	413	140,97,135,145	0,0,1,0	90,104,96,93	0,0,0,2	200	100	1	1	1.0,1.0,0.985,1.0	1.0,1.0,1.0,0.959	0.006
414	ENSG00000254413	CHKB-CPT1B	chr22	-	50573519	50573715	50572874	50573060	50574334	50574419	414	60,53,60,71	0,4,1,0	47,26,32,36	1,0,0,0	200	100	0.747141	1	1.0,0.869,0.968,1.0	0.959,1.0,1.0,1.0	-0.031
415	ENSG00000254413	CHKB-CPT1B	chr22	-	50576034	50576112	50574492	50574600	50576197	50576335	415	47,36,35,41	0,0,0,2	37,35,30,29	0,0,0,0	178	100	1	1	1.0,1.0,1.0,0.92	1.0,1.0,1.0,1.0	-0.02
416	ENSG00000254413	CHKB-CPT1B	chr22	-	50576535	50576637	50576197	50576335	50577323	50577463	416	22,50,31,23	3,0,0,0	26,29,28,16	0,0,0,0	200	100	1	1	0.786,1.0,1.0,1.0	1.0,1.0,1.0,1.0	-0.053
417	ENSG00000254413	CHKB-CPT1B	chr22	-	50576856	50577034	50576535	50576637	50577323	50577463	417	81,75,94,63	0,1,1,0	58,63,66,82	0,0,0,2	200	100	1	1	1.0,0.974,0.979,1.0	1.0,1.0,1.0,0.953	0
418	ENSG00000254413	CHKB-CPT1B	chr22	-	50578548	50578659	50577774	50577934	50579035	50579255	418	48,64,72,74	8,2,6,7	57,63,57,63	8,4,4,5	200	100	0.854753	1	0.75,0.941,0.857,0.841	0.781,0.887,0.877,0.863	-0.005
419	ENSG00000205560	CPT1B	chr22	-	50573807	50573921	50573519	50573715	50574334	50574419	419	10,9,3,14	33,23,26,40	7,2,3,4	22,7,14,14	200	100	0.719781	1	0.132,0.164,0.055,0.149	0.137,0.125,0.097,0.125	0.004
421	ENSG00000205560	CPT1B	chr22	-	50576856	50577034	50576197	50576335	50577323	50577463	421	41,31,50,26	3,0,0,0	35,24,39,40	0,0,0,0	200	100	1	1	0.872,1.0,1.0,1.0	1.0,1.0,1.0,1.0	-0.032
423	ENSG00000100239	PPP6R2	chr22	+	50372019	50372150	50343303	50343550	50393892	50394135	423	196241235206	1,0,3,0	114122142123	0,0,0,0	200	100	1	1	0.99,1.0,0.975,1.0	1.0,1.0,1.0,1.0	-0.009
424	ENSG00000100239	PPP6R2	chr22	+	50388985	50389111	50372071	50372150	50391866	50392015	424	2,8,5,9	1,1,0,0	5,4,2,6	1,0,0,2	200	100	1	1	0.5,0.8,1.0,1.0	0.714,1.0,1.0,0.6	-0.004
425	ENSG00000100239	PPP6R2	chr22	+	50388985	50389111	50372071	50372150	50393892	50394135	425	7,13,13,9	115134130100	9,11,7,21	61,60,71,70	200	100	0.00234259	0.0918741	0.03,0.046,0.048,0.043	0.069,0.084,0.047,0.13	-0.041
426	ENSG00000100239	PPP6R2	chr22	+	50391866	50392015	50372071	50372150	50393892	50394135	426	1,1,4,1	115134130100	3,1,0,3	61,60,71,70	200	100	1	1	0.004,0.004,0.015,0.005	0.024,0.008,0.0,0.021	-0.006
427	ENSG00000100239	PPP6R2	chr22	+	50391866	50392015	50388985	50389111	50393892	50394135	427	1,1,4,6	7,8,8,7	2,2,0,1	5,7,7,16	200	100	0.0190885	0.362654	0.067,0.059,0.2,0.3	0.167,0.125,0.0,0.03	0.076
428	ENSG00000100239	PPP6R2	chr22	+	50393892	50394135	50372019	50372150	50406688	50406875	428	339331357343	0,0,1,3	229203254222	0,0,0,0	200	100	1	1	1.0,1.0,0.994,0.983	1.0,1.0,1.0,1.0	-0.006
429	ENSG00000100239	PPP6R2	chr22	+	50393892	50394135	50372019	50372150	50414551	50414689	429	123137134104	0,0,0,0	65,68,71,71	0,0,1,0	200	100	1	1	1.0,1.0,1.0,1.0	1.0,1.0,0.973,1.0	0.007
430	ENSG00000100239	PPP6R2	chr22	+	50406688	50406875	50372019	50372150	50414551	50414689	430	155138189187	0,0,0,0	101,98,111,141	0,0,1,0	200	100	1	1	1.0,1.0,1.0,1.0	1.0,1.0,0.982,1.0	0.004
432	ENSG00000100239	PPP6R2	chr22	+	50406688	50406875	50393892	50394135	50414551	50414689	432	379335415428	8,3,4,4	269241294293	4,8,0,1	200	100	0.729537	1	0.959,0.982,0.981,0.982	0.971,0.938,1.0,0.993	0.001
433	ENSG00000100239	PPP6R2	chr22	+	50414551	50414689	50372019	50372150	50416091	50416157	433	94,115,137,98	1,0,0,0	71,66,86,83	0,0,0,0	200	100	1	1	0.979,1.0,1.0,1.0	1.0,1.0,1.0,1.0	-0.005
434	ENSG00000100239	PPP6R2	chr22	+	50414551	50414689	50406688	50406875	50416091	50416157	434	246253322282	0,0,0,1	171164196224	0,0,0,0	200	100	1	1	1.0,1.0,1.0,0.993	1.0,1.0,1.0,1.0	-0.002
435	ENSG00000100239	PPP6R2	chr22	+	50422253	50422380	50419345	50419462	50423461	50423614	435	472444515513	0,0,0,0	321282350306	0,0,0,1	200	100	1	1	1.0,1.0,1.0,1.0	1.0,1.0,1.0,0.994	0.002
436	ENSG00000100239	PPP6R2	chr22	+	50434965	50435081	50432264	50432329	50436366	50436452	436	328323394433	0,0,1,0	245259273269	0,0,4,1	200	100	1	1	1.0,1.0,0.995,1.0	1.0,1.0,0.972,0.993	0.008
437	ENSG00000100239	PPP6R2	chr22	+	50436987	50437068	50436366	50436452	50437505	50437603	437	246327319382	106,85,116,111	179211219218	50,59,71,70	181	100	0.471418	1	0.562,0.68,0.603,0.655	0.664,0.664,0.63,0.632	-0.023
438	ENSG00000100239	PPP6R2	chr22	+	50437842	50437900	50437505	50437603	50438173	50438298	438	278351386405	0,0,0,0	191232249221	0,0,0,1	158	100	1	1	1.0,1.0,1.0,1.0	1.0,1.0,1.0,0.993	0.002
439	ENSG00000100239	PPP6R2	chr22	+	50440800	50441026	50439960	50440049	50443865	50444117	439	209210310257	1,0,0,0	179189176149	0,0,0,1	200	100	1	1	0.991,1.0,1.0,1.0	1.0,1.0,1.0,0.987	0.001
440	ENSG00000100239	PPP6R2	chr22	+	50440821	50441026	50439960	50440049	50443865	50444117	440	382341529454	1,0,0,0	293313298273	0,0,0,1	200	100	1	1	0.995,1.0,1.0,1.0	1.0,1.0,1.0,0.993	0.001
441	ENSG00000100239	PPP6R2	chr22	+	50443865	50444117	50440800	50441026	50444198	50444371	441	370391513450	4,1,2,0	293285299287	6,1,0,1	200	100	1	1	0.979,0.995,0.992,1.0	0.961,0.993,1.0,0.993	0.005
442	ENSG00000185386	MAPK11	chr22	-	50265581	50265660	50265320	50265494	50266225	50266305	442	21,12,11,33	0,2,0,1	1,9,17,16	2,0,0,0	179	100	0.70011	1	1.0,0.77,1.0,0.949	0.218,1.0,1.0,1.0	0.125
443	ENSG00000185386	MAPK11	chr22	-	50267568	50267627	50267370	50267482	50267819	50267949	443	7,15,11,8	1,1,2,4	9,1,2,11	6,0,6,1	159	100	0.217864	1	0.815,0.904,0.776,0.557	0.485,1.0,0.173,0.874	0.13
444	ENSG00000128159	TUBGCP6	chr22	-	50218188	50218402	50217917	50218117	50218487	50218620	444	152170187222	0,1,0,0	139135144127	0,0,0,0	200	100	1	1	1.0,0.988,1.0,1.0	1.0,1.0,1.0,1.0	-0.003
445	ENSG00000128159	TUBGCP6	chr22	-	50219287	50219456	50219067	50219209	50219643	50219791	445	256269331330	0,0,0,0	164207256245	2,0,0,0	200	100	1	1	1.0,1.0,1.0,1.0	0.976,1.0,1.0,1.0	0.006
446	ENSG00000128159	TUBGCP6	chr22	-	50219287	50219456	50219067	50219209	50219956	50220015	446	94114123141	0,1,0,1	66,87,105,88	0,0,0,0	200	100	1	1	1.0,0.983,1.0,0.986	1.0,1.0,1.0,1.0	-0.008
447	ENSG00000128159	TUBGCP6	chr22	-	50219287	50219791	50219067	50219209	50219956	50220015	447	251267307314	0,1,0,1	172181245210	0,0,0,0	200	100	1	1	1.0,0.993,1.0,0.994	1.0,1.0,1.0,1.0	-0.003
448	ENSG00000128159	TUBGCP6	chr22	-	50219643	50219791	50219067	50219209	50219956	50220015	448	158154184173	0,1,0,1	108,94,140,122	0,0,0,0	200	100	1	1	1.0,0.987,1.0,0.989	1.0,1.0,1.0,1.0	-0.006
449	ENSG00000128159	TUBGCP6	chr22	-	50219643	50219791	50219287	50219456	50219956	50220015	449	321310392361	1,1,0,0	204214291279	0,0,0,0	200	100	1	1	0.994,0.994,1.0,1.0	1.0,1.0,1.0,1.0	-0.003
450	ENSG00000128159	TUBGCP6	chr22	-	50220191	50221874	50219956	50220015	50222027	50222102	450	197178190221	8,14,7,15	110151155167	3,4,7,15	200	100	0.555727	1	0.925,0.864,0.931,0.88	0.948,0.95,0.917,0.848	-0.016
451	ENSG00000128159	TUBGCP6	chr22	-	50220250	50221874	50219956	50220015	50222027	50222102	451	249231240274	8,14,7,15	139182203203	3,4,7,15	200	100	0.590401	1	0.94,0.892,0.945,0.901	0.959,0.958,0.935,0.871	-0.011
452	ENSG00000128159	TUBGCP6	chr22	-	50221274	50221874	50219956	50220015	50222027	50222102	452	194176189221	8,14,7,15	110151155167	3,4,7,15	200	100	0.535559	1	0.924,0.863,0.931,0.88	0.948,0.95,0.917,0.848	-0.016
453	ENSG00000128159	TUBGCP6	chr22	-	50222027	50222102	50219956	50220015	50222453	50222588	453	161137156172	0,0,0,1	110139134152	0,0,0,0	175	100	1	1	1.0,1.0,1.0,0.99	1.0,1.0,1.0,1.0	-0.002
454	ENSG00000128159	TUBGCP6	chr22	-	50222453	50222592	50219956	50220015	50224140	50224256	454	178170188194	0,2,0,2	121137122166	2,1,0,0	200	100	1	1	1.0,0.977,1.0,0.98	0.968,0.986,1.0,1.0	0.001
455	ENSG00000128159	TUBGCP6	chr22	-	50226998	50227077	50226732	50226842	50227906	50228028	455	117127124113	7,1,6,5	106,89,82,81	3,0,2,1	179	100	0.00959565	0.230384	0.903,0.986,0.92,0.927	0.952,1.0,0.958,0.978	-0.038
456	ENSG00000128159	TUBGCP6	chr22	-	50227906	50228028	50226998	50227077	50240203	50240367	456	64,68,76,72	1,0,0,0	68,54,54,42	0,0,0,0	200	100	1	1	0.97,1.0,1.0,1.0	1.0,1.0,1.0,1.0	-0.008
457	ENSG00000128159	TUBGCP6	chr22	-	50229403	50229577	50227906	50228028	50233315	50233526	457	247286259288	0,0,0,1	214189246222	0,0,0,0	200	100	1	1	1.0,1.0,1.0,0.993	1.0,1.0,1.0,1.0	-0.002
458	ENSG00000128159	TUBGCP6	chr22	-	50229403	50229577	50227906	50228028	50240203	50240367	458	135169143192	0,0,1,0	141108156129	0,0,1,0	200	100	1	1	1.0,1.0,0.986,1.0	1.0,1.0,0.987,1.0	0
459	ENSG00000128159	TUBGCP6	chr22	-	50233315	50233526	50227906	50228028	50240203	50240367	459	55,70,73,64	0,0,1,0	40,58,46,60	0,0,1,0	200	100	1	1	1.0,1.0,0.973,1.0	1.0,1.0,0.958,1.0	0.004
460	ENSG00000128159	TUBGCP6	chr22	-	50233315	50233526	50229403	50229577	50240203	50240367	460	169188193160	2,1,4,2	116139136153	3,0,0,0	200	100	0.642343	1	0.977,0.989,0.96,0.976	0.951,1.0,1.0,1.0	-0.012
461	ENSG00000128159	TUBGCP6	chr22	-	50240203	50240367	50233315	50233526	50243718	50244971	461	139188196181	4,1,4,0	127144128147	0,0,0,6	200	100	0.466552	1	0.946,0.989,0.961,1.0	1.0,1.0,1.0,0.925	-0.007
462	ENSG00000170638	TRABD	chr22	+	50193026	50193093	50185914	50185976	50193575	50193654	462	515578607599	7,6,9,13	451444558543	3,5,10,5	167	100	0.251965	1	0.978,0.983,0.976,0.965	0.989,0.982,0.971,0.985	-0.006
463	ENSG00000170638	TRABD	chr22	+	50193026	50193093	50185916	50186001	50193575	50193654	463	290306318274	0,0,1,2	245247293293	0,0,0,2	167	100	1	1	1.0,1.0,0.995,0.988	1.0,1.0,1.0,0.989	-0.001
464	ENSG00000170638	TRABD	chr22	+	50193575	50193654	50185914	50185976	50197240	50197351	464	0,0,0,2	0,0,0,1	0,0,0,0	0,1,0,0	179	100	1	1	NA,NA,NA,0.528	NA,0.0,NA,NA	0.528
465	ENSG00000170638	TRABD	chr22	+	50193575	50193654	50193013	50193093	50194339	50194506	465	984105511161053	0,0,0,0	800813937933	0,1,0,0	179	100	1	1	1.0,1.0,1.0,1.0	1.0,0.998,1.0,1.0	0
466	ENSG00000170638	TRABD	chr22	+	50194339	50194506	50193575	50193654	50197240	50197351	466	492521544514	0,0,0,2	357399418432	0,0,0,0	200	100	1	1	1.0,1.0,1.0,0.992	1.0,1.0,1.0,1.0	-0.002
467	ENSG00000170638	TRABD	chr22	+	50194339	50194506	50193575	50193654	50198074	50198186	467	488521546511	0,0,0,0	357398418431	0,0,0,1	200	100	1	1	1.0,1.0,1.0,1.0	1.0,1.0,1.0,0.995	0.001
468	ENSG00000170638	TRABD	chr22	+	50194899	50195040	50194339	50194506	50197240	50197351	468	1184128314771490	4,0,1,3	1165102712631230	0,1,0,1	200	100	1	1	0.993,1.0,0.999,0.996	1.0,0.998,1.0,0.998	-0.002
469	ENSG00000170638	TRABD	chr22	+	50194899	50195040	50194339	50194506	50198074	50198186	469	455504623541	0,0,3,0	452382498466	0,0,0,0	200	100	1	1	1.0,1.0,0.99,1.0	1.0,1.0,1.0,1.0	-0.002
470	ENSG00000170638	TRABD	chr22	+	50197240	50197351	50193575	50193654	50198074	50198186	470	1,0,0,11	0,0,0,0	3,4,2,7	0,0,0,1	200	100	1	1	1.0,NA,NA,1.0	1.0,1.0,1.0,0.778	0.055
471	ENSG00000170638	TRABD	chr22	+	50197240	50197351	50194339	50194506	50198074	50198186	471	5,0,0,10	0,0,3,0	3,5,2,8	0,0,0,0	200	100	1	1	1.0,NA,0.0,1.0	1.0,1.0,1.0,1.0	-0.333
472	ENSG00000170638	TRABD	chr22	+	50197240	50197351	50194899	50195040	50197448	50197588	472	1225126613981460	6,8,10,11	1089107412251230	7,11,8,9	200	100	0.585864	1	0.99,0.988,0.986,0.985	0.987,0.98,0.987,0.986	0.002
473	ENSG00000170638	TRABD	chr22	+	50197240	50197351	50194899	50195040	50198074	50198186	473	628647732814	2,0,2,2	579534637640	2,4,0,1	200	100	1	1	0.994,1.0,0.995,0.995	0.993,0.985,1.0,0.997	0.002
474	ENSG00000170638	TRABD	chr22	+	50197448	50197588	50194899	50195040	50198074	50198186	474	10,13,10,20	2,0,2,2	8,19,12,14	2,4,0,1	200	100	0.804672	1	0.714,1.0,0.714,0.833	0.667,0.704,1.0,0.875	0.004
475	ENSG00000170638	TRABD	chr22	+	50197448	50197588	50197240	50197351	50197822	50197995	475	1047107811971190	3,0,0,0	94396410321015	2,0,0,0	200	100	1	1	0.994,1.0,1.0,1.0	0.996,1.0,1.0,1.0	-0.001
476	ENSG00000170638	TRABD	chr22	+	50197448	50197588	50197240	50197351	50198074	50198186	476	634657709701	4,0,0,9	542570622623	3,5,2,8	200	100	0.773823	1	0.988,1.0,1.0,0.975	0.989,0.983,0.994,0.975	0.005
477	ENSG00000170638	TRABD	chr22	+	50197822	50197995	50197240	50197351	50198074	50198186	477	372312374372	4,0,0,9	366351380386	3,5,2,8	200	100	0.368136	1	0.979,1.0,1.0,0.954	0.984,0.972,0.99,0.96	0.007
478	ENSG00000170638	TRABD	chr22	+	50197822	50197995	50197448	50197588	50198074	50198186	478	789737853884	4,5,0,9	773758789784	1,8,4,5	200	100	1	1	0.99,0.987,1.0,0.98	0.997,0.979,0.99,0.987	0.001
479	ENSG00000170638	TRABD	chr22	+	50198344	50198515	50198074	50198186	50199115	50199569	479	523482603529	5,5,1,6	434438542483	0,2,5,7	200	100	0.759842	1	0.981,0.98,0.997,0.978	1.0,0.991,0.982,0.972	-0.002
484	ENSG00000100427	MLC1	chr22	-	50064033	50064198	50059390	50061657	50068432	50068555	484	0,0,1,1	0,0,1,2	2,1,1,3	1,0,2,0	200	100	1	1	NA,NA,0.333,0.2	0.5,1.0,0.2,1.0	-0.409
485	ENSG00000100427	MLC1	chr22	-	50070526	50070583	50068432	50068555	50074215	50074332	485	3,3,5,5	0,0,0,2	6,5,4,13	0,0,0,0	157	100	1	1	1.0,1.0,1.0,0.614	1.0,1.0,1.0,1.0	-0.097
486	ENSG00000100427	MLC1	chr22	-	50083083	50083173	50080343	50080397	50084725	50084961	486	5,5,3,6	0,0,0,1	5,4,6,3	0,0,0,0	190	100	1	1	1.0,1.0,1.0,0.759	1.0,1.0,1.0,1.0	-0.06
487	ENSG00000198355	PIM3	chr22	+	49961124	49961234	49960771	49961032	49961317	49961368	487	473482521524	1,0,0,0	496446577490	0,0,0,2	200	100	1	1	0.996,1.0,1.0,1.0	1.0,1.0,1.0,0.992	0.001
488	ENSG00000198355	PIM3	chr22	+	49962688	49962865	49961441	49961811	49962939	49964072	488	668628744702	0,0,1,0	740694746618	0,0,0,0	200	100	1	1	1.0,1.0,0.997,1.0	1.0,1.0,1.0,1.0	-0.001
489	ENSG00000184164	CRELD2	chr22	+	49919229	49919312	49918634	49918898	49919729	49919840	489	435461547483	0,0,1,0	334337356377	0,0,1,0	183	100	1	1	1.0,1.0,0.997,1.0	1.0,1.0,0.995,1.0	0
490	ENSG00000184164	CRELD2	chr22	+	49919729	49919840	49919229	49919312	49920155	49920247	490	532582716691	0,0,0,0	393414468475	1,0,0,0	200	100	1	1	1.0,1.0,1.0,1.0	0.995,1.0,1.0,1.0	0.001
491	ENSG00000184164	CRELD2	chr22	+	49922296	49922443	49921584	49921761	49922611	49922707	491	30,22,22,23	407458550468	14,5,12,9	309328324322	200	100	0.00629	0.176249	0.036,0.023,0.02,0.024	0.022,0.008,0.018,0.014	0.01
492	ENSG00000184164	CRELD2	chr22	+	49923233	49923317	49922611	49922707	49924359	49924455	492	566628658673	0,5,6,3	465403515433	1,1,4,4	184	100	1	1	1.0,0.986,0.983,0.992	0.996,0.995,0.986,0.983	0
493	ENSG00000184164	CRELD2	chr22	+	49923233	49923317	49922611	49922707	49925416	49925557	493	205242241241	1,0,0,0	177144166146	0,0,0,0	184	100	1	1	0.991,1.0,1.0,1.0	1.0,1.0,1.0,1.0	-0.002
494	ENSG00000184164	CRELD2	chr22	+	49924359	49924455	49922611	49922707	49925416	49925557	494	224219281285	1,0,0,0	157193236198	0,0,0,0	196	100	1	1	0.991,1.0,1.0,1.0	1.0,1.0,1.0,1.0	-0.002
495	ENSG00000184164	CRELD2	chr22	+	49924359	49924455	49923233	49923317	49925416	49925557	495	591601694724	0,0,2,1	449453584482	2,0,0,0	196	100	1	1	1.0,1.0,0.994,0.997	0.991,1.0,1.0,1.0	0
530	ENSG00000054611	TBC1D22A	chr22	+	46792519	46792576	46762616	46762848	46793500	46793675	530	207246277252	0,0,0,0	143151181173	2,0,2,1	157	100	1	1	1.0,1.0,1.0,1.0	0.979,1.0,0.983,0.991	0.012
531	ENSG00000054611	TBC1D22A	chr22	+	46792667	46792762	46792519	46792576	46793500	46793671	531	0,0,5,1	167210236199	0,0,0,0	123129148145	195	100	1	1	0.0,0.0,0.011,0.003	0.0,0.0,0.0,0.0	0.003
532	ENSG00000054611	TBC1D22A	chr22	+	46792667	46792804	46792519	46792576	46793500	46793616	532	0,0,5,3	167210236199	0,0,0,0	123129148145	200	100	1	1	0.0,0.0,0.01,0.007	0.0,0.0,0.0,0.0	0.004
533	ENSG00000054611	TBC1D22A	chr22	+	46793500	46793841	46762680	46762848	46797443	46797620	533	108108146130	0,0,2,0	100,81,87,69	4,0,0,2	200	100	0.514759	1	1.0,1.0,0.973,1.0	0.926,1.0,1.0,0.945	0.025
534	ENSG00000054611	TBC1D22A	chr22	+	46793500	46793841	46762680	46762848	46878652	46878723	534	5,10,15,12	11,6,8,7	6,3,4,6	4,1,11,5	200	100	0.474298	1	0.185,0.455,0.484,0.462	0.429,0.6,0.154,0.375	0.007
535	ENSG00000054611	TBC1D22A	chr22	+	46797443	46797620	46762616	46762848	46878652	46878723	535	95,63,100,88	11,6,8,7	68,61,60,64	4,1,11,5	200	100	0.610186	1	0.812,0.84,0.862,0.863	0.895,0.968,0.732,0.865	-0.021
536	ENSG00000054611	TBC1D22A	chr22	+	46797443	46797620	46762616	46762848	46891265	46891394	536	1,1,3,0	1,0,0,1	4,0,1,3	0,1,0,1	200	100	1	1	0.333,1.0,1.0,0.0	1.0,0.0,1.0,0.6	-0.067
537	ENSG00000054611	TBC1D22A	chr22	+	46797443	46797620	46793500	46793841	46878652	46878723	537	203171244218	5,10,15,12	162141145130	4,3,2,5	200	100	0.0053432	0.158393	0.953,0.895,0.891,0.901	0.953,0.959,0.973,0.929	-0.044
538	ENSG00000054611	TBC1D22A	chr22	+	46878652	46878723	46762616	46762848	46891265	46891394	538	102,94,87,82	1,0,0,1	41,41,65,63	0,1,0,1	171	100	1	1	0.984,1.0,1.0,0.98	1.0,0.96,1.0,0.974	0.007
539	ENSG00000054611	TBC1D22A	chr22	+	46878652	46878723	46762616	46762848	46997633	46997709	539	3,1,2,3	0,1,0,0	2,1,4,0	0,0,0,0	171	100	1	1	1.0,0.369,1.0,1.0	1.0,1.0,1.0,NA	-0.158
540	ENSG00000054611	TBC1D22A	chr22	+	46878652	46878723	46797443	46797620	46891265	46891394	540	185152176162	1,1,1,0	101100114119	0,0,1,1	171	100	1	1	0.991,0.989,0.99,1.0	1.0,1.0,0.985,0.986	0
541	ENSG00000054611	TBC1D22A	chr22	+	46878652	46878723	46797443	46797620	46894783	46894846	541	52,27,45,32	0,0,0,0	23,22,24,28	0,0,1,0	171	100	1	1	1.0,1.0,1.0,1.0	1.0,1.0,0.933,1.0	0.017
542	ENSG00000054611	TBC1D22A	chr22	+	46891265	46891394	46797443	46797620	46894783	46894846	542	57,70,90,77	0,0,0,0	53,41,51,52	0,0,1,0	200	100	1	1	1.0,1.0,1.0,1.0	1.0,1.0,0.962,1.0	0.01
543	ENSG00000054611	TBC1D22A	chr22	+	46891265	46891394	46878652	46878723	46894783	46894846	543	207206230221	0,0,1,0	140120148148	0,0,0,0	200	100	1	1	1.0,1.0,0.991,1.0	1.0,1.0,1.0,1.0	-0.002
544	ENSG00000054611	TBC1D22A	chr22	+	46894783	46894846	46878652	46878723	46912073	46912188	544	19,17,32,25	0,1,1,3	18,17,6,19	0,0,0,0	163	100	0.640177	1	1.0,0.913,0.952,0.836	1.0,1.0,1.0,1.0	-0.075
546	ENSG00000054611	TBC1D22A	chr22	+	46912073	46912188	46878652	46878723	46997633	46997709	546	1,11,1,3	1,0,0,0	0,4,3,0	0,0,0,0	200	100	1	1	0.333,1.0,1.0,1.0	NA,1.0,1.0,NA	-0.167
547	ENSG00000054611	TBC1D22A	chr22	+	46912073	46912188	46894783	46894846	46997633	46997709	547	47,71,57,59	0,2,0,2	51,33,44,52	0,0,0,0	200	100	0.628414	1	1.0,0.947,1.0,0.937	1.0,1.0,1.0,1.0	-0.029
548	ENSG00000054611	TBC1D22A	chr22	+	46913333	46913446	46912073	46912188	46974289	46974399	548	3,4,0,0	111,88,113,82	0,0,0,1	61,66,76,58	200	100	1	1	0.013,0.022,0.0,0.0	0.0,0.0,0.0,0.009	0.006
549	ENSG00000054611	TBC1D22A	chr22	+	46913333	46913446	46912073	46912188	46997633	46997709	549	3,4,0,0	1,10,0,0	0,0,0,1	0,7,3,0	200	100	1	1	0.6,0.167,NA,NA	NA,0.0,0.0,1.0	0.05
551	ENSG00000054611	TBC1D22A	chr22	+	46974289	46974399	46912073	46912188	46997633	46997709	551	245197281207	1,10,0,0	147146162167	0,7,3,0	200	100	0.67473	1	0.992,0.908,1.0,1.0	1.0,0.912,0.964,1.0	0.006
552	ENSG00000054611	TBC1D22A	chr22	+	46974289	46974399	46912073	46912188	47037070	47037198	552	94,68,93,74	1,0,1,0	51,56,68,50	0,0,0,2	200	100	1	1	0.979,1.0,0.979,1.0	1.0,1.0,1.0,0.926	0.008
554	ENSG00000054611	TBC1D22A	chr22	+	46997633	46997709	46912073	46912188	47037070	47037198	554	103126137150	1,0,1,0	69,83,79,93	0,0,0,2	176	100	1	1	0.983,1.0,0.987,1.0	1.0,1.0,1.0,0.964	0.002
555	ENSG00000054611	TBC1D22A	chr22	+	46997633	46997709	46974289	46974399	47037070	47037198	555	255243324284	2,1,0,0	164163168210	0,0,0,0	176	100	1	1	0.986,0.993,1.0,1.0	1.0,1.0,1.0,1.0	-0.005
556	ENSG00000054611	TBC1D22A	chr22	+	46997633	46997709	46974289	46974399	47111507	47111603	556	62,62,93,61	0,0,0,0	54,39,46,47	0,0,0,2	176	100	1	1	1.0,1.0,1.0,1.0	1.0,1.0,1.0,0.93	0.017
557	ENSG00000054611	TBC1D22A	chr22	+	47037070	47037198	46974289	46974399	47111507	47111603	557	109127146139	0,0,0,0	87,78,80,82	0,0,0,2	200	100	1	1	1.0,1.0,1.0,1.0	1.0,1.0,1.0,0.953	0.012
558	ENSG00000054611	TBC1D22A	chr22	+	47037070	47037198	46997633	46997709	47111507	47111603	558	308326396369	3,9,5,3	199209209251	2,2,4,3	200	100	0.50329	1	0.981,0.948,0.975,0.984	0.98,0.981,0.963,0.977	-0.003
559	ENSG00000054611	TBC1D22A	chr22	+	47037070	47037198	46997633	46997709	47173497	47174083	559	184170222192	1,0,0,0	105117114149	0,0,0,0	200	100	1	1	0.989,1.0,1.0,1.0	1.0,1.0,1.0,1.0	-0.003
560	ENSG00000054611	TBC1D22A	chr22	+	47111507	47111603	46997633	46997709	47173497	47174083	560	132140140115	1,0,0,0	69,59,103,94	0,0,0,0	196	100	1	1	0.985,1.0,1.0,1.0	1.0,1.0,1.0,1.0	-0.004
561	ENSG00000054611	TBC1D22A	chr22	+	47111507	47111603	47037070	47037198	47173497	47174083	561	251294308289	0,1,0,0	163147192192	0,0,0,0	196	100	1	1	1.0,0.993,1.0,1.0	1.0,1.0,1.0,1.0	-0.002
562	ENSG00000075240	GRAMD4	chr22	+	46637839	46637960	46626750	46626961	46658186	46658307	562	74,64,69,57	0,4,2,3	42,52,38,42	1,0,1,0	200	100	1	1	1.0,0.889,0.945,0.905	0.955,1.0,0.95,1.0	-0.042
563	ENSG00000075240	GRAMD4	chr22	+	46658186	46658307	46637839	46637960	46663039	46663172	563	30,32,25,25	0,0,1,0	24,31,16,26	0,0,1,0	200	100	1	1	1.0,1.0,0.926,1.0	1.0,1.0,0.889,1.0	0.009
564	ENSG00000075240	GRAMD4	chr22	+	46661380	46661442	46658186	46658307	46663039	46663172	564	77,71,79,69	0,0,2,0	45,55,52,58	0,4,0,0	162	100	0.827011	1	1.0,1.0,0.961,1.0	1.0,0.895,1.0,1.0	0.016
565	ENSG00000075240	GRAMD4	chr22	+	46675467	46675552	46674607	46674750	46676599	46676668	565	121130196135	0,0,1,0	123,76,120,87	0,0,0,0	185	100	1	1	1.0,1.0,0.991,1.0	1.0,1.0,1.0,1.0	-0.002
566	ENSG00000075240	GRAMD4	chr22	+	46676599	46676668	46675467	46675552	46677146	46679683	566	93,89,136,99	3,6,0,2	101,64,90,54	2,2,0,4	169	100	0.733456	1	0.948,0.898,1.0,0.967	0.968,0.95,1.0,0.889	0.001
567	ENSG00000075218	GTSE1	chr22	+	46308149	46308207	46297379	46297479	46308318	46308943	567	439471494473	39,34,33,41	313375386394	30,41,46,45	158	100	0.0140279	0.295621	0.877,0.898,0.905,0.88	0.868,0.853,0.842,0.847	0.037
568	ENSG00000075218	GTSE1	chr22	+	46308318	46308943	46297379	46297479	46312140	46312305	568	416398554502	2,1,0,0	401350418414	0,0,0,0	200	100	1	1	0.99,0.995,1.0,1.0	1.0,1.0,1.0,1.0	-0.004
569	ENSG00000075218	GTSE1	chr22	+	46308318	46308943	46297379	46297479	46323189	46323262	569	40,34,33,41	0,0,1,0	30,42,46,45	0,0,0,1	200	100	1	1	1.0,1.0,0.943,1.0	1.0,1.0,1.0,0.957	-0.003
570	ENSG00000075218	GTSE1	chr22	+	46312140	46312305	46297379	46297479	46316031	46316412	570	6,2,6,0	0,0,0,0	0,1,5,1	0,2,0,0	200	100	1	1	1.0,1.0,1.0,NA	NA,0.2,1.0,1.0	0.267
571	ENSG00000075218	GTSE1	chr22	+	46312140	46312305	46308318	46308943	46313889	46314013	571	762760951862	0,1,0,2	673635734737	0,0,2,1	200	100	1	1	1.0,0.997,1.0,0.995	1.0,1.0,0.995,0.997	0
572	ENSG00000075218	GTSE1	chr22	+	46313889	46314013	46308318	46308943	46323189	46323262	572	4,4,4,7	1,0,0,0	1,2,4,0	0,1,0,0	200	100	1	1	0.667,1.0,1.0,1.0	1.0,0.5,1.0,NA	0.083
573	ENSG00000075218	GTSE1	chr22	+	46313889	46314013	46312140	46312305	46316031	46316412	573	663710787732	4,1,6,0	492561653679	0,1,5,1	200	100	1	1	0.988,0.997,0.985,1.0	1.0,0.996,0.985,0.997	-0.002
574	ENSG00000075218	GTSE1	chr22	+	46316031	46316412	46297379	46297479	46323189	46323262	574	326351392380	0,0,1,0	272246336297	0,0,0,1	200	100	1	1	1.0,1.0,0.995,1.0	1.0,1.0,1.0,0.993	0.001
575	ENSG00000075218	GTSE1	chr22	+	46316031	46316412	46313889	46314013	46323189	46323262	575	735821900848	4,3,4,5	563587760742	1,2,2,0	200	100	1	1	0.989,0.993,0.991,0.988	0.996,0.993,0.995,1.0	-0.006
576	ENSG00000075218	GTSE1	chr22	+	46323189	46323262	46316031	46316412	46328687	46328889	576	192213223246	0,0,0,3	133129193177	0,0,0,0	173	100	1	1	1.0,1.0,1.0,0.979	1.0,1.0,1.0,1.0	-0.005
577	ENSG00000075218	GTSE1	chr22	+	46326435	46326654	46323189	46323262	46328687	46328889	577	558624645613	1,0,6,0	555463566518	4,2,2,6	200	100	0.778693	1	0.996,1.0,0.982,1.0	0.986,0.991,0.993,0.977	0.008
578	ENSG00000075234	TTC38	chr22	+	46269141	46269289	46268513	46268591	46272334	46272416	578	11,3,2,10	220247267272	2,11,5,1	208214219204	200	100	0.832168	1	0.024,0.006,0.004,0.018	0.005,0.025,0.011,0.002	0.002
579	ENSG00000075234	TTC38	chr22	+	46273897	46274069	46272334	46272416	46275247	46275285	579	402385401409	0,1,0,0	317307357329	0,0,0,0	200	100	1	1	1.0,0.995,1.0,1.0	1.0,1.0,1.0,1.0	-0.001
580	ENSG00000075234	TTC38	chr22	+	46273897	46274069	46272334	46272416	46278585	46278661	580	153165161186	0,0,1,0	134165133135	0,0,0,0	200	100	1	1	1.0,1.0,0.988,1.0	1.0,1.0,1.0,1.0	-0.003
581	ENSG00000075234	TTC38	chr22	+	46275247	46275421	46272334	46272416	46278585	46278661	581	145160137186	0,0,1,0	141165148158	0,0,0,0	200	100	1	1	1.0,1.0,0.986,1.0	1.0,1.0,1.0,1.0	-0.004
582	ENSG00000075234	TTC38	chr22	+	46275247	46275421	46273897	46274069	46278585	46278661	582	396388377409	2,9,0,0	327310374354	3,3,2,2	200	100	1	1	0.99,0.956,1.0,1.0	0.982,0.981,0.989,0.989	0.001
583	ENSG00000075234	TTC38	chr22	+	46281598	46281718	46278585	46278661	46283972	46284032	583	209256256242	0,0,0,1	228181256207	0,0,2,0	200	100	1	1	1.0,1.0,1.0,0.992	1.0,1.0,0.985,1.0	0.002
584	ENSG00000075234	TTC38	chr22	+	46281970	46282151	46281598	46281718	46283972	46284032	584	5,3,4,1	122146124134	0,1,0,1	136,91,160,116	200	100	0.915249	1	0.02,0.01,0.016,0.004	0.0,0.005,0.0,0.004	0.01
585	ENSG00000075234	TTC38	chr22	+	46287072	46287154	46285240	46285279	46288422	46288588	585	365324407318	2,1,0,4	334240306345	0,0,0,1	182	100	1	1	0.99,0.994,1.0,0.978	1.0,1.0,1.0,0.995	-0.008
586	ENSG00000075234	TTC38	chr22	+	46288422	46288588	46285240	46285279	46289401	46289561	586	193167229177	0,0,0,1	157139204170	0,0,1,0	200	100	1	1	1.0,1.0,1.0,0.989	1.0,1.0,0.99,1.0	0
587	ENSG00000075234	TTC38	chr22	+	46289401	46289561	46285240	46285279	46292790	46292933	587	2,1,1,1	0,0,0,2	0,0,2,0	0,0,0,0	200	100	1	1	1.0,1.0,1.0,0.2	NA,NA,1.0,NA	-0.2
588	ENSG00000075234	TTC38	chr22	+	46289825	46289899	46289401	46289561	46292790	46294008	588	265250310243	2,1,1,0	217271282263	0,0,1,0	174	100	1	1	0.987,0.993,0.994,1.0	1.0,1.0,0.994,1.0	-0.005
591	ENSG00000130638	ATXN10	chr22	+	45689711	45689903	45671833	45672179	45692995	45693078	591	100193411481060	3,0,1,2	764744876721	0,2,0,0	200	100	1	1	0.994,1.0,0.998,0.996	1.0,0.995,1.0,1.0	-0.002
592	ENSG00000130638	ATXN10	chr22	+	45689711	45689903	45671833	45672179	45718412	45718464	592	542542650637	0,0,0,1	425383516440	0,2,0,0	200	100	1	1	1.0,1.0,1.0,0.997	1.0,0.99,1.0,1.0	0.002
593	ENSG00000130638	ATXN10	chr22	+	45689711	45689903	45671833	45672179	45729424	45729590	593	541542650637	0,0,4,1	425383516441	0,0,1,0	200	100	1	1	1.0,1.0,0.988,0.997	1.0,1.0,0.996,1.0	-0.003
594	ENSG00000130638	ATXN10	chr22	+	45718412	45718493	45671797	45672179	45729424	45729590	594	301332341327	0,0,4,1	254272275255	0,0,1,0	181	100	1	1	1.0,1.0,0.979,0.994	1.0,1.0,0.993,1.0	-0.005
595	ENSG00000130638	ATXN10	chr22	+	45718412	45718493	45689711	45689903	45729424	45729590	595	302332341326	0,0,0,0	254270276255	0,0,1,1	181	100	1	1	1.0,1.0,1.0,1.0	1.0,1.0,0.993,0.993	0.004
596	ENSG00000130638	ATXN10	chr22	+	45718412	45718493	45702688	45702847	45729424	45729590	596	791804895856	0,3,2,0	645634681604	5,2,1,2	181	100	1	1	1.0,0.993,0.996,1.0	0.986,0.994,0.997,0.994	0.004
597	ENSG00000130638	ATXN10	chr22	+	45806958	45807022	45740368	45740538	45842990	45843178	597	1137143914971590	1,1,1,0	9629931140995	1,0,1,3	164	100	1	1	0.999,0.999,0.999,1.0	0.998,1.0,0.999,0.995	0.001
598	ENSG00000130638	ATXN10	chr22	+	45806958	45807104	45740368	45740538	45811697	45811794	598	565782797835	0,0,1,0	460505548524	0,0,0,0	200	100	1	1	1.0,1.0,0.997,1.0	1.0,1.0,1.0,1.0	-0.001
599	ENSG00000128408	RIBC2	chr22	+	45417601	45417946	45414321	45414403	45422289	45422408	599	76,72,76,85	0,0,0,2	69,32,63,66	0,0,1,0	200	100	1	1	1.0,1.0,1.0,0.955	1.0,1.0,0.969,1.0	-0.003
600	ENSG00000128408	RIBC2	chr22	+	45422289	45422408	45417601	45417946	45425947	45426175	600	20,18,30,12	0,0,0,0	12,12,16,12	0,2,0,0	200	100	1	1	1.0,1.0,1.0,1.0	1.0,0.75,1.0,1.0	0.062
601	ENSG00000100376	FAM118A	chr22	+	45322041	45322215	45310136	45310183	45322370	45322383	601	5,0,3,5	123136144121	2,2,6,5	89,95,101,110	200	100	0.372075	1	0.02,0.0,0.01,0.02	0.011,0.01,0.029,0.022	-0.006
602	ENSG00000100376	FAM118A	chr22	+	45322370	45322426	45309933	45310183	45323174	45323427	602	162178166144	0,1,0,0	114117128128	0,0,0,0	156	100	1	1	1.0,0.991,1.0,1.0	1.0,1.0,1.0,1.0	-0.002
603	ENSG00000100376	FAM118A	chr22	+	45323174	45323427	45309933	45310183	45327841	45327960	603	111132160145	0,0,0,0	94118102105	0,0,0,2	200	100	1	1	1.0,1.0,1.0,1.0	1.0,1.0,1.0,0.963	0.009
604	ENSG00000100376	FAM118A	chr22	+	45327841	45328063	45323174	45323427	45330602	45330731	604	111131160145	1,0,0,0	94118102105	0,0,0,1	200	100	1	1	0.982,1.0,1.0,1.0	1.0,1.0,1.0,0.981	0
605	ENSG00000100376	FAM118A	chr22	+	45332424	45332710	45330456	45330731	45335349	45335382	605	88,107,99,104	0,1,0,0	61,67,94,82	0,0,0,0	200	100	1	1	1.0,0.982,1.0,1.0	1.0,1.0,1.0,1.0	-0.004
606	ENSG00000100376	FAM118A	chr22	+	45332424	45332710	45330456	45330731	45340385	45341955	606	36,64,45,48	0,0,0,1	29,24,46,37	0,0,0,0	200	100	1	1	1.0,1.0,1.0,0.96	1.0,1.0,1.0,1.0	-0.01
607	ENSG00000100376	FAM118A	chr22	+	45335349	45335382	45332424	45332710	45336327	45336410	607	64,51,64,63	3,0,1,4	38,49,61,51	0,3,1,1	133	100	0.349144	1	0.941,1.0,0.98,0.922	1.0,0.925,0.979,0.975	-0.009
608	ENSG00000100376	FAM118A	chr22	+	45336327	45336411	45332424	45332710	45340385	45340761	608	39,43,62,52	0,0,1,0	47,40,45,46	0,0,0,0	184	100	1	1	1.0,1.0,0.971,1.0	1.0,1.0,1.0,1.0	-0.007
610	ENSG00000100364	KIAA0930	chr22	-	45202989	45203184	45199872	45200035	45203844	45203985	610	584655800760	0,0,0,0	483478626569	0,0,0,1	200	100	1	1	1.0,1.0,1.0,1.0	1.0,1.0,1.0,0.996	0.001
615	ENSG00000093000	NUP50	chr22	+	45168167	45168246	45163924	45164296	45171599	45171667	615	442389459473	0,0,0,0	339327443321	1,0,0,0	179	100	1	1	1.0,1.0,1.0,1.0	0.995,1.0,1.0,1.0	0.001
616	ENSG00000093000	NUP50	chr22	+	45170987	45171143	45168167	45168246	45171599	45171683	616	45,42,54,50	290262318343	26,39,33,30	226227311217	200	100	0.170976	1	0.072,0.074,0.078,0.068	0.054,0.079,0.05,0.065	0.011
617	ENSG00000093000	NUP50	chr22	+	45170987	45171152	45168167	45168246	45171599	45171639	617	80,66,101,82	290262318343	50,53,55,57	226227311217	200	100	0.0794929	0.889842	0.121,0.112,0.137,0.107	0.1,0.105,0.081,0.116	0.019
618	ENSG00000093000	NUP50	chr22	+	45170987	45171177	45168165	45168246	45171599	45171683	618	45,42,55,50	290262318343	26,39,31,29	226227311217	200	100	0.116388	1	0.072,0.074,0.08,0.068	0.054,0.079,0.047,0.063	0.013
619	ENSG00000093000	NUP50	chr22	+	45171599	45171683	45163924	45164296	45181285	45181367	619	6,6,6,2	0,0,0,0	4,1,2,3	0,0,0,1	184	100	1	1	1.0,1.0,1.0,1.0	1.0,1.0,1.0,0.62	0.095
620	ENSG00000093000	NUP50	chr22	+	45171808	45172037	45171599	45171683	45175893	45176080	620	4,1,9,4	377443440495	3,8,4,3	316358400349	200	100	1	1	0.005,0.001,0.01,0.004	0.005,0.011,0.005,0.004	-0.001
621	ENSG00000093000	NUP50	chr22	+	45175893	45176080	45171599	45171683	45178237	45178430	621	733838846927	4,6,22,15	595692781707	5,4,8,2	200	100	0.00353626	0.12004	0.989,0.986,0.951,0.969	0.983,0.989,0.98,0.994	-0.013
622	ENSG00000093000	NUP50	chr22	+	45175893	45176080	45171599	45171683	45181285	45181367	622	380447446493	12,11,10,4	319360401349	9,2,3,4	200	100	0.0443152	0.621348	0.941,0.953,0.957,0.984	0.947,0.989,0.985,0.978	-0.016
623	ENSG00000093000	NUP50	chr22	+	45178237	45178900	45171599	45171683	45181285	45181367	623	198214326251	12,11,10,4	199243226210	9,2,3,4	200	100	0.020857	0.384156	0.892,0.907,0.942,0.969	0.917,0.984,0.974,0.963	-0.032
624	ENSG00000093000	NUP50	chr22	+	45178237	45178900	45175893	45176080	45181285	45181367	624	550603713671	3,4,8,1	473573598567	3,2,1,1	200	100	0.900366	1	0.989,0.987,0.978,0.997	0.987,0.993,0.997,0.996	-0.006
625	ENSG00000093000	NUP50	chr22	+	45178237	45178900	45175893	45176080	45183401	45183520	625	357398410435	0,0,0,0	279334381359	0,0,2,0	200	100	1	1	1.0,1.0,1.0,1.0	1.0,1.0,0.99,1.0	0.002
626	ENSG00000093000	NUP50	chr22	+	45180219	45180320	45178237	45178900	45181285	45181367	626	2,0,0,0	194208305236	0,0,1,1	194239218208	200	100	1	1	0.005,0.0,0.0,0.0	0.0,0.0,0.002,0.002	0
627	ENSG00000093000	NUP50	chr22	+	45181285	45181367	45171599	45171683	45184452	45184504	627	6,6,4,4	0,0,2,2	5,1,1,1	0,0,0,0	182	100	0.364505	1	1.0,1.0,0.524,0.524	1.0,1.0,1.0,1.0	-0.238
628	ENSG00000093000	NUP50	chr22	+	45181285	45181367	45175893	45176080	45183401	45183515	628	199205300209	0,0,0,0	165150201182	0,0,2,0	182	100	1	1	1.0,1.0,1.0,1.0	1.0,1.0,0.982,1.0	0.004
629	ENSG00000093000	NUP50	chr22	+	45181285	45181367	45177698	45178900	45183401	45183515	629	386406590441	1,3,1,0	352381412386	0,0,1,0	182	100	1	1	0.995,0.987,0.997,1.0	1.0,1.0,0.996,1.0	-0.004
630	ENSG00000093000	NUP50	chr22	+	45183401	45183520	45181285	45181367	45184452	45184504	630	535600738597	0,1,0,2	484502548559	1,0,0,0	200	100	1	1	1.0,0.997,1.0,0.993	0.996,1.0,1.0,1.0	-0.002
631	ENSG00000056487	PHF21B	chr22	-	44885862	44885938	44885425	44885529	44887962	44888121	631	3,8,10,6	0,0,0,1	2,11,16,11	0,0,0,0	176	100	1	1	1.0,1.0,1.0,0.773	1.0,1.0,1.0,1.0	-0.057
632	ENSG00000056487	PHF21B	chr22	-	44889759	44889782	44887962	44888121	44891305	44891360	632	0,0,0,0	4,6,3,8	0,2,0,0	9,1,14,4	123	100	1	1	0.0,0.0,0.0,0.0	0.0,0.619,0.0,0.0	-0.155
633	ENSG00000056487	PHF21B	chr22	-	44920397	44920490	44916279	44916630	45008544	45008610	633	12,18,15,18	0,0,0,2	17,34,6,23	0,0,2,0	193	100	1	1	1.0,1.0,1.0,0.823	1.0,1.0,0.609,1.0	0.053
634	ENSG00000056487	PHF21B	chr22	-	44933472	44933518	44920397	44920490	45008544	45008610	634	0,3,0,0	5,5,5,10	0,0,0,0	4,21,3,14	146	100	0.816027	1	0.0,0.291,0.0,0.0	0.0,0.0,0.0,0.0	0.073
635	ENSG00000159200	RCAN1	chr21	-	34525087	34525608	34523536	34523710	34526662	34526850	635	2,0,0,0	11,15,9,11	0,0,0,0	1,6,13,0	200	100	1	1	0.083,0.0,0.0,0.0	0.0,0.0,0.0,NA	0.021
637	ENSG00000248405	PRR5-ARHGAP8	chr22	+	44714590	44714671	44702232	44702608	44725243	44725292	637	163131203197	11,5,0,2	158143141154	2,3,5,1	181	100	0.313058	1	0.891,0.935,1.0,0.982	0.978,0.963,0.94,0.988	-0.015
638	ENSG00000248405	PRR5-ARHGAP8	chr22	+	44714590	44714671	44702232	44702608	44726576	44726634	638	71,44,88,96	0,0,0,0	79,72,69,77	0,10,0,0	181	100	0.0144874	0.30223	1.0,1.0,1.0,1.0	1.0,0.799,1.0,1.0	0.05
639	ENSG00000248405	PRR5-ARHGAP8	chr22	+	44725243	44725292	44702232	44702608	44726576	44726634	639	51,26,40,43	0,0,0,0	36,21,46,37	0,10,0,0	149	100	0.00679036	0.185073	1.0,1.0,1.0,1.0	1.0,0.585,1.0,1.0	0.104
640	ENSG00000248405	PRR5-ARHGAP8	chr22	+	44725243	44725292	44714590	44714671	44726576	44726634	640	137118158147	3,1,5,2	117,99,120,119	4,6,4,4	149	100	0.0497088	0.669757	0.968,0.988,0.955,0.98	0.952,0.917,0.953,0.952	0.029
641	ENSG00000248405	PRR5-ARHGAP8	chr22	+	44726576	44726634	44714590	44714671	44786456	44786606	641	2,1,1,2	0,0,0,0	3,4,1,3	0,0,0,1	158	100	1	1	1.0,1.0,1.0,1.0	1.0,1.0,1.0,0.655	0.086
642	ENSG00000248405	PRR5-ARHGAP8	chr22	+	44731729	44731821	44726576	44726634	44732250	44732391	642	141116137144	0,2,0,0	142,82,139,120	0,0,0,0	192	100	1	1	1.0,0.968,1.0,1.0	1.0,1.0,1.0,1.0	-0.008
643	ENSG00000248405	PRR5-ARHGAP8	chr22	+	44732250	44732391	44731729	44731821	44735026	44735162	643	128118138132	4,0,0,4	144114144121	1,5,1,2	200	100	0.76362	1	0.941,1.0,1.0,0.943	0.986,0.919,0.986,0.968	0.006
644	ENSG00000248405	PRR5-ARHGAP8	chr22	+	44802076	44802164	44786456	44786606	44808306	44808438	644	261260380338	30,25,29,17	235183216209	6,18,11,15	188	100	0.0735821	0.848787	0.822,0.847,0.875,0.914	0.954,0.844,0.913,0.881	-0.034
645	ENSG00000248405	PRR5-ARHGAP8	chr22	+	44802076	44802164	44786456	44786606	44814671	44814758	645	141146216198	5,10,4,9	134121116118	0,0,0,1	188	100	1.92902e-07	0.000110596	0.938,0.886,0.966,0.921	1.0,1.0,1.0,0.984	-0.068
646	ENSG00000248405	PRR5-ARHGAP8	chr22	+	44808306	44808438	44786456	44786606	44814671	44814758	646	116139151135	5,10,4,9	94,89,104,86	0,0,0,1	200	100	3.99387e-08	3.62764e-05	0.921,0.874,0.95,0.882	1.0,1.0,1.0,0.977	-0.087
647	ENSG00000248405	PRR5-ARHGAP8	chr22	+	44808306	44808438	44802076	44802164	44814671	44814758	647	207232287259	0,1,2,2	197140192168	6,4,0,4	200	100	0.00751816	0.197069	1.0,0.991,0.986,0.985	0.943,0.946,1.0,0.955	0.03
648	ENSG00000248405	PRR5-ARHGAP8	chr22	+	44814671	44814758	44786456	44786606	44822370	44822469	648	119,86,122,132	0,0,1,0	87,45,82,84	0,0,0,0	187	100	1	1	1.0,1.0,0.985,1.0	1.0,1.0,1.0,1.0	-0.004
649	ENSG00000248405	PRR5-ARHGAP8	chr22	+	44848931	44849060	44847972	44848050	44859679	44859834	649	80,84,98,90	0,0,0,0	72,51,80,60	1,0,0,0	200	100	1	1	1.0,1.0,1.0,1.0	0.973,1.0,1.0,1.0	0.007
650	ENSG00000248405	PRR5-ARHGAP8	chr22	+	44859679	44859834	44848931	44849060	44862274	44862671	650	47,39,45,53	6,2,7,8	28,36,40,54	3,10,8,5	200	100	0.394173	1	0.797,0.907,0.763,0.768	0.824,0.643,0.714,0.844	0.053
651	ENSG00000248405	PRR5-ARHGAP8	chr22	+	44859730	44859834	44848931	44849060	44862274	44862671	651	103,106,96,106	6,2,7,8	86,60,67,95	3,10,8,5	200	100	0.181746	1	0.896,0.964,0.873,0.869	0.935,0.75,0.807,0.905	0.051
654	ENSG00000100347	SAMM50	chr22	+	43963285	43963396	43955441	43955598	43964451	43964553	654	100095510701125	0,0,0,0	9788881130968	0,1,0,0	200	100	1	1	1.0,1.0,1.0,1.0	1.0,0.998,1.0,1.0	0
655	ENSG00000100347	SAMM50	chr22	+	43963285	43963396	43955441	43955598	43968730	43968818	655	359321407442	1,0,0,0	408348400410	0,0,0,0	200	100	1	1	0.994,1.0,1.0,1.0	1.0,1.0,1.0,1.0	-0.002
656	ENSG00000100347	SAMM50	chr22	+	43964451	43964553	43955441	43955598	43968730	43968818	656	248227283298	1,0,0,0	228232289218	0,0,0,0	200	100	1	1	0.992,1.0,1.0,1.0	1.0,1.0,1.0,1.0	-0.002
657	ENSG00000100347	SAMM50	chr22	+	43964451	43964553	43963285	43963396	43968730	43968818	657	92690610061042	0,0,0,2	8557941069854	0,0,0,0	200	100	1	1	1.0,1.0,1.0,0.996	1.0,1.0,1.0,1.0	-0.001
658	ENSG00000100347	SAMM50	chr22	+	43972235	43972342	43968730	43968818	43972870	43973001	658	684653744715	0,0,0,2	639616682532	0,0,0,0	200	100	1	1	1.0,1.0,1.0,0.994	1.0,1.0,1.0,1.0	-0.002
659	ENSG00000100344	PNPLA3	chr22	+	43939992	43940125	43937050	43937272	43944690	43944795	659	44,36,57,60	0,0,0,0	51,81,86,89	0,0,0,2	200	100	1	1	1.0,1.0,1.0,1.0	1.0,1.0,1.0,0.957	0.011
660	ENSG00000186732	MPPED1	chr22	+	43424907	43425209	43412012	43412158	43435033	43435167	660	3,0,0,1	2,0,1,0	1,0,0,2	0,0,0,0	200	100	1	1	0.429,NA,0.0,1.0	1.0,NA,NA,1.0	-0.524
661	ENSG00000159307	SCUBE1	chr22	-	43255487	43255577	43237575	43238954	43258218	43258335	661	2,2,1,0	0,2,1,0	1,0,0,1	3,1,0,5	190	100	1	1	1.0,0.345,0.345,NA	0.149,0.0,NA,0.095	0.482
663	ENSG00000100266	PACSIN2	chr22	-	42876887	42877010	42876136	42876333	42879047	42879169	663	809790887886	15,8,17,17	534506571557	12,10,5,19	200	100	0.351702	1	0.964,0.98,0.963,0.963	0.957,0.962,0.983,0.936	0.008
664	ENSG00000100266	PACSIN2	chr22	-	42880616	42880622	42879047	42879169	42882183	42882304	664	0,0,8,1	567479600581	0,0,6,2	354369385404	106	100	1	1	0.0,0.0,0.012,0.002	0.0,0.0,0.014,0.005	-0.001
665	ENSG00000100266	PACSIN2	chr22	-	42882183	42882304	42879047	42879169	42884385	42884561	665	809736864826	0,4,0,0	557542573587	0,0,0,0	200	100	1	1	1.0,0.989,1.0,1.0	1.0,1.0,1.0,1.0	-0.003
666	ENSG00000100266	PACSIN2	chr22	-	42890946	42891182	42888642	42888798	42893456	42893613	666	519603608727	0,0,0,0	407366403349	1,1,0,2	200	100	1	1	1.0,1.0,1.0,1.0	0.995,0.995,1.0,0.989	0.005
667	ENSG00000100266	PACSIN2	chr22	-	42893456	42893613	42890934	42891182	42912020	42912157	667	789835803896	2,0,0,0	497543562582	0,0,0,0	200	100	1	1	0.995,1.0,1.0,1.0	1.0,1.0,1.0,1.0	-0.001
668	ENSG00000100266	PACSIN2	chr22	-	42909426	42909565	42893456	42893613	42912020	42912157	668	0,0,0,0	505464462483	0,0,0,3	291325328367	200	100	1	1	0.0,0.0,0.0,0.0	0.0,0.0,0.0,0.004	-0.001
669	ENSG00000100266	PACSIN2	chr22	-	42912020	42912157	42893456	42893613	42959571	42959899	669	467434431448	0,0,2,0	270301303336	0,0,0,0	200	100	1	1	1.0,1.0,0.991,1.0	1.0,1.0,1.0,1.0	-0.002
670	ENSG00000100266	PACSIN2	chr22	-	42912020	42912157	42893456	42893613	42959798	42959881	670	489462450474	4,1,2,4	278308312343	0,0,0,0	200	100	1	1	0.984,0.996,0.991,0.983	1.0,1.0,1.0,1.0	-0.011
671	ENSG00000100266	PACSIN2	chr22	-	42912020	42912157	42893456	42893613	43015020	43015098	671	9589369211034	38,40,56,55	632626671759	37,53,29,46	200	100	0.0937121	0.985251	0.926,0.921,0.892,0.904	0.895,0.855,0.92,0.892	0.02
672	ENSG00000100266	PACSIN2	chr22	-	42993619	42993780	42912020	42912157	43015020	43015135	672	2,2,3,2	509523509611	1,0,0,0	378337379442	200	100	1	1	0.002,0.002,0.003,0.002	0.001,0.0,0.0,0.0	0.002
673	ENSG00000100243	CYB5R3	chr22	-	42623788	42623888	42617839	42619945	42627303	42627389	673	1994209524362480	1,1,1,2	1261120514291390	0,0,0,2	200	100	1	1	0.999,0.999,0.999,0.998	1.0,1.0,1.0,0.997	0
674	ENSG00000100243	CYB5R3	chr22	-	42628151	42628281	42627604	42627688	42630881	42630988	674	1588163817931780	0,0,0,1	97895611471122	0,1,2,0	200	100	1	1	1.0,1.0,1.0,0.999	1.0,0.998,0.997,1.0	0.001
675	ENSG00000100243	CYB5R3	chr22	-	42636714	42636846	42631040	42631450	42649294	42649392	675	3043301834283470	0,0,2,0	1741177220872060	1,0,0,0	200	100	1	1	1.0,1.0,0.999,1.0	0.999,1.0,1.0,1.0	0
677	ENSG00000183569	SERHL2	chr22	+	42554937	42555087	42553858	42554042	42555231	42555345	677	17,12,16,19	0,0,0,0	17,22,10,7	0,2,0,0	200	100	1	1	1.0,1.0,1.0,1.0	1.0,0.846,1.0,1.0	0.038
678	ENSG00000183569	SERHL2	chr22	+	42555663	42555705	42555231	42555345	42556063	42556083	678	1,3,7,0	3,2,3,0	0,2,1,1	0,3,0,0	142	100	1	1	0.19,0.514,0.622,NA	NA,0.319,1.0,1.0	-0.331
681	ENSG00000183569	SERHL2	chr22	+	42566303	42566338	42560185	42560265	42571120	42571203	681	1,3,4,8	4,0,0,0	5,0,10,1	2,2,2,0	135	100	0.0826698	0.913025	0.156,1.0,1.0,1.0	0.649,0.0,0.787,1.0	0.18
685	ENSG00000100207	TCF20	chr22	-	42168608	42168703	42161097	42161358	42169846	42169896	685	31,21,38,28	56,56,72,78	27,28,27,22	42,54,65,78	195	100	0.869616	1	0.221,0.161,0.213,0.155	0.248,0.21,0.176,0.126	-0.002
686	ENSG00000100207	TCF20	chr22	-	42168608	42168736	42160012	42161358	42169846	42169896	686	44,40,53,44	56,56,72,78	27,33,47,33	42,54,65,78	200	100	0.292753	1	0.282,0.263,0.269,0.22	0.243,0.234,0.266,0.175	0.029
687	ENSG00000100207	TCF20	chr22	-	42179608	42179702	42169846	42169896	42209650	42210208	687	122135146150	0,0,1,0	125104119136	0,2,1,0	194	100	1	1	1.0,1.0,0.987,1.0	1.0,0.964,0.984,1.0	0.01
688	ENSG00000226450	CYP2D8P	chr22	-	42150754	42150939	42150162	42150304	42151143	42151285	688	1,2,2,1	2,0,0,0	3,1,0,0	2,0,0,0	200	100	1	1	0.2,1.0,1.0,1.0	0.429,1.0,NA,NA	0.086
692	ENSG00000100197	CYP2D6	chr22	-	42127841	42127983	42127446	42127634	42128173	42128350	692	0,0,0,0	1,0,2,2	1,0,0,0	1,0,2,1	200	100	1	1	0.0,NA,0.0,0.0	0.333,NA,0.0,0.0	-0.111
693	ENSG00000100197	CYP2D6	chr22	-	42129032	42129185	42128783	42128944	42129737	42129909	693	1,0,0,0	0,0,3,8	0,2,0,0	4,2,7,0	200	100	1	1	1.0,NA,0.0,0.0	0.0,0.333,0.0,NA	0.222
703	ENSG00000237037	NDUFA6-DT	chr22	+	42135677	42135743	42124874	42125407	42136198	42136282	703	0,0,0,2	5,2,6,5	0,0,0,0	2,2,7,2	166	100	1	1	0.0,0.0,0.0,0.194	0.0,0.0,0.0,0.0	0.049
704	ENSG00000237037	NDUFA6-DT	chr22	+	42135677	42135743	42133039	42133090	42136198	42136282	704	0,0,0,0	0,2,0,0	0,1,0,0	0,0,0,0	166	100	1	1	NA,0.0,NA,NA	NA,1.0,NA,NA	-1
705	ENSG00000183172	SMDT1	chr22	+	42081924	42082065	42079690	42079905	42083118	42083353	705	499428493566	1,3,1,0	382356406353	2,0,0,1	200	100	1	1	0.996,0.986,0.996,1.0	0.99,1.0,1.0,0.994	-0.002
706	ENSG00000183172	SMDT1	chr22	+	42081924	42082065	42079694	42079954	42083118	42083353	706	106198511031259	6,10,8,3	756713871742	2,1,7,6	200	100	0.830722	1	0.989,0.98,0.986,0.995	0.995,0.997,0.984,0.984	-0.002
707	ENSG00000198951	NAGA	chr22	-	42065737	42065899	42062826	42063024	42066709	42066804	707	350374386490	1,0,0,0	268271341270	0,0,2,0	200	100	1	1	0.994,1.0,1.0,1.0	1.0,1.0,0.988,1.0	0.001
708	ENSG00000198951	NAGA	chr22	-	42066709	42066804	42065737	42065899	42067112	42067290	708	288300318384	1,0,0,0	253211262226	0,0,0,0	195	100	1	1	0.993,1.0,1.0,1.0	1.0,1.0,1.0,1.0	-0.002
709	ENSG00000198951	NAGA	chr22	-	42067764	42067936	42067112	42067290	42068438	42068574	709	450476489493	6,2,4,8	363357421373	1,1,2,5	200	100	0.106102	1	0.974,0.992,0.984,0.969	0.995,0.994,0.991,0.974	-0.009
716	ENSG00000196419	XRCC6	chr22	+	41621989	41622086	41621118	41621345	41628117	41628230	716	6617722781057900	0,0,1,0	5677578070476350	0,0,0,0	197	100	1	1	1.0,1.0,1.0,1.0	1.0,1.0,1.0,1.0	0
717	ENSG00000196419	XRCC6	chr22	+	41628117	41628230	41621349	41622086	41636112	41636251	717	9.92511e+18	19,20,30,33	8.67286e+16	21,13,50,26	200	100	1	1	0.996,0.996,0.995,0.994	0.995,0.997,0.991,0.994	0.001
718	ENSG00000196419	XRCC6	chr22	+	41637607	41637791	41636515	41636770	41646895	41647082	718	7503762084698420	0,3,0,0	6764661075216960	0,0,0,0	200	100	1	1	1.0,0.999,1.0,1.0	1.0,1.0,1.0,1.0	0
719	ENSG00000196419	XRCC6	chr22	+	41646895	41647082	41637607	41637791	41650722	41650891	719	5769580764376310	1,0,0,0	5394509755705120	0,0,0,0	200	100	1	1	1.0,1.0,1.0,1.0	1.0,1.0,1.0,1.0	0
720	ENSG00000196419	XRCC6	chr22	+	41653528	41653690	41650722	41650891	41656902	41657032	720	6024625972876860	5,4,6,6	5782538863335380	0,3,1,3	200	100	1	1	0.998,0.999,0.998,0.998	1.0,0.999,1.0,0.999	-0.001
721	ENSG00000196419	XRCC6	chr22	+	41656902	41657032	41653528	41653690	41661330	41661444	721	2688293032623020	0,0,1,3	2602244228772540	0,0,0,0	200	100	1	1	1.0,1.0,0.999,0.998	1.0,1.0,1.0,1.0	-0.001
722	ENSG00000196419	XRCC6	chr22	+	41658251	41658352	41656902	41657032	41661330	41661444	722	5847590869416450	2,1,1,3	5714523760335140	1,3,0,0	200	100	1	1	0.999,1.0,1.0,0.999	1.0,0.999,1.0,1.0	0
723	ENSG00000196419	XRCC6	chr22	+	41658251	41658352	41656902	41657032	41663621	41664034	723	2101225326352380	0,0,1,4	2163197122931880	0,0,0,0	200	100	1	1	1.0,1.0,0.999,0.997	1.0,1.0,1.0,1.0	-0.001
724	ENSG00000196419	XRCC6	chr22	+	41661330	41661444	41656902	41657032	41663621	41664034	724	2139196222772220	0,0,1,4	1866183921271730	0,0,0,0	200	100	1	1	1.0,1.0,0.999,0.996	1.0,1.0,1.0,1.0	-0.001
725	ENSG00000196419	XRCC6	chr22	+	41661330	41661444	41658251	41658352	41663621	41664034	725	5886560665846280	13,9,10,13	5412509458644990	6,11,10,15	200	100	1	1	0.996,0.997,0.997,0.996	0.998,0.996,0.997,0.994	0
726	ENSG00000100418	DESI1	chr22	-	41604043	41604153	41603258	41603381	41607261	41607331	726	527533658610	0,0,0,0	539511570555	0,0,1,0	200	100	1	1	1.0,1.0,1.0,1.0	1.0,1.0,0.997,1.0	0.001
727	ENSG00000100418	DESI1	chr22	-	41604043	41604153	41603258	41603381	41620751	41621043	727	359357426399	1,0,2,0	310332363388	0,0,0,0	200	100	1	1	0.994,1.0,0.991,1.0	1.0,1.0,1.0,1.0	-0.004
728	ENSG00000100418	DESI1	chr22	-	41607261	41607331	41603258	41603381	41620751	41621043	728	1,6,1,5	1,0,2,0	1,1,4,5	0,0,0,0	170	100	0.533123	1	0.37,1.0,0.227,1.0	1.0,1.0,1.0,1.0	-0.351
729	ENSG00000100418	DESI1	chr22	-	41607261	41607331	41604043	41604153	41607839	41607861	729	263296327324	2,2,1,0	301269321279	0,2,2,4	170	100	1	1	0.987,0.989,0.995,1.0	1.0,0.988,0.99,0.976	0.004
730	ENSG00000100418	DESI1	chr22	-	41607261	41607331	41604043	41604153	41620751	41621043	730	85103114124	3,3,1,3	118,95,103,80	3,3,4,5	170	100	0.184273	1	0.943,0.953,0.985,0.96	0.959,0.949,0.938,0.904	0.023
731	ENSG00000100418	DESI1	chr22	-	41607839	41607861	41604043	41604153	41620751	41621043	731	34,22,22,21	3,3,1,3	25,23,23,29	3,3,4,5	122	100	0.255236	1	0.903,0.857,0.947,0.852	0.872,0.863,0.825,0.826	0.043
732	ENSG00000100418	DESI1	chr22	-	41607839	41607861	41607261	41607331	41620751	41621043	732	217220237229	3,6,3,9	208200246238	6,3,6,8	122	100	0.745311	1	0.983,0.968,0.985,0.954	0.966,0.982,0.971,0.961	0.002
733	ENSG00000100413	POLR3H	chr22	-	41532603	41532745	41532093	41532157	41540698	41540795	733	374396514442	6,4,6,5	404433426423	1,2,4,3	200	100	0.0405708	0.588102	0.969,0.98,0.977,0.978	0.995,0.991,0.982,0.986	-0.012
734	ENSG00000100413	POLR3H	chr22	-	41532658	41532745	41532093	41532157	41540698	41540795	734	8528591006930	6,4,6,5	871880913898	1,2,4,3	187	100	1	1	0.987,0.991,0.989,0.99	0.998,0.996,0.992,0.994	-0.006
735	ENSG00000100413	POLR3H	chr22	-	41533521	41533687	41532658	41532745	41540698	41540795	735	18,20,34,11	591627730672	8,8,14,13	641665652653	200	100	0.00752664	0.197163	0.015,0.016,0.023,0.008	0.006,0.006,0.011,0.01	0.007
736	ENSG00000100413	POLR3H	chr22	-	41540698	41540795	41525798	41529336	41543990	41544121	736	275283294277	1,0,0,0	235275313270	0,0,2,0	197	100	1	1	0.993,1.0,1.0,1.0	1.0,1.0,0.988,1.0	0.001
737	ENSG00000100413	POLR3H	chr22	-	41540698	41540795	41532603	41532745	41543990	41544121	737	856897999933	1,0,1,1	862933960912	2,0,2,0	197	100	1	1	0.998,1.0,0.998,0.998	0.995,1.0,0.996,1.0	0.001
738	ENSG00000100413	POLR3H	chr22	-	41543990	41544121	41539142	41540795	41544510	41544606	738	401412476446	0,0,0,0	375440488435	0,0,1,0	200	100	1	1	1.0,1.0,1.0,1.0	1.0,1.0,0.996,1.0	0.001
739	ENSG00000100412	ACO2	chr22	+	41499725	41499862	41469116	41469182	41507790	41508049	739	655688760677	1,0,2,0	414457601555	3,0,2,0	200	100	1	1	0.997,1.0,0.995,1.0	0.986,1.0,0.993,1.0	0.003
740	ENSG00000100412	ACO2	chr22	+	41499725	41499862	41469159	41469508	41507790	41508049	740	389420455399	0,2,2,2	244274389344	1,2,1,1	200	100	1	1	1.0,0.991,0.991,0.99	0.992,0.986,0.995,0.994	0.001
741	ENSG00000100412	ACO2	chr22	+	41515766	41515917	41515376	41515535	41517526	41517631	741	1067103511501140	1,1,3,1	787745960845	0,0,0,0	200	100	1	1	0.998,0.998,0.995,0.998	1.0,1.0,1.0,1.0	-0.003
742	ENSG00000100412	ACO2	chr22	+	41515766	41515992	41515376	41515535	41517526	41517631	742	501440532514	1,1,3,1	349345411357	0,0,0,0	200	100	1	1	0.996,0.995,0.989,0.996	1.0,1.0,1.0,1.0	-0.006
743	ENSG00000100412	ACO2	chr22	+	41517526	41517631	41515765	41515917	41518480	41518572	743	991102411331118	1,0,0,0	780705972853	0,0,0,0	200	100	1	1	0.998,1.0,1.0,1.0	1.0,1.0,1.0,1.0	0
744	ENSG00000100412	ACO2	chr22	+	41517526	41517631	41515765	41515917	41522829	41522987	744	441463508492	0,0,0,0	336302447386	1,0,0,0	200	100	1	1	1.0,1.0,1.0,1.0	0.994,1.0,1.0,1.0	0.002
745	ENSG00000100412	ACO2	chr22	+	41518480	41518572	41515765	41515917	41522829	41522987	745	0,4,0,1	0,0,0,0	0,0,0,0	1,0,0,0	192	100	1	1	NA,1.0,NA,1.0	0.0,NA,NA,NA	1
746	ENSG00000100412	ACO2	chr22	+	41518480	41518572	41517526	41517631	41520170	41520276	746	91494210811048	0,0,3,0	740709882816	0,1,0,0	192	100	1	1	1.0,1.0,0.995,1.0	1.0,0.997,1.0,1.0	0
747	ENSG00000100412	ACO2	chr22	+	41518480	41518572	41517526	41517631	41522829	41522987	747	339372385416	0,0,2,3	280251325307	0,0,0,0	192	100	1	1	1.0,1.0,0.99,0.986	1.0,1.0,1.0,1.0	-0.006
748	ENSG00000100412	ACO2	chr22	+	41520170	41520276	41517526	41517631	41522829	41522987	748	402384452418	0,0,2,3	259273317325	0,0,0,0	200	100	1	1	1.0,1.0,0.991,0.986	1.0,1.0,1.0,1.0	-0.006
749	ENSG00000100412	ACO2	chr22	+	41520170	41520276	41518480	41518572	41522829	41522987	749	99797611801061	0,6,0,2	732739881856	0,1,0,0	200	100	1	1	1.0,0.988,1.0,0.996	1.0,0.997,1.0,1.0	-0.003
750	ENSG00000100412	ACO2	chr22	+	41520170	41520276	41518480	41518572	41523204	41523278	750	477453591495	2,2,0,0	363341439433	0,0,0,0	200	100	1	1	0.992,0.991,1.0,1.0	1.0,1.0,1.0,1.0	-0.004
751	ENSG00000100412	ACO2	chr22	+	41522829	41522987	41518480	41518572	41523204	41523278	751	372344480441	2,2,0,0	293285352294	0,0,0,0	200	100	1	1	0.989,0.989,1.0,1.0	1.0,1.0,1.0,1.0	-0.006
752	ENSG00000100412	ACO2	chr22	+	41522829	41522987	41520170	41520276	41523204	41523278	752	90187610881029	0,0,0,1	670699803729	0,0,0,0	200	100	1	1	1.0,1.0,1.0,0.998	1.0,1.0,1.0,1.0	0
753	ENSG00000100412	ACO2	chr22	+	41526261	41526453	41525192	41525348	41527287	41527420	753	758867891886	0,0,0,0	615610645643	0,2,0,0	200	100	1	1	1.0,1.0,1.0,1.0	1.0,0.993,1.0,1.0	0.002
754	ENSG00000100412	ACO2	chr22	+	41527287	41527420	41526261	41526453	41527900	41528022	754	8619179171036	0,1,1,0	621631747707	1,1,0,0	200	100	1	1	1.0,0.998,0.998,1.0	0.997,0.997,1.0,1.0	0.001
755	ENSG00000100401	RANGAP1	chr22	-	41249329	41249451	41245610	41246672	41249728	41249817	755	2382239728842790	0,5,4,4	2091209823812120	0,1,1,0	200	100	1	1	1.0,0.996,0.997,0.997	1.0,0.999,0.999,1.0	-0.002
756	ENSG00000100401	RANGAP1	chr22	-	41249329	41249451	41245610	41246672	41251006	41251109	756	1029102312181210	0,0,0,0	947903961855	0,0,0,2	200	100	1	1	1.0,1.0,1.0,1.0	1.0,1.0,1.0,0.995	0.001
757	ENSG00000100401	RANGAP1	chr22	-	41249728	41249817	41245610	41246672	41251006	41251109	757	757714770828	0,0,0,0	575628706645	0,0,0,2	189	100	1	1	1.0,1.0,1.0,1.0	1.0,1.0,1.0,0.994	0.002
758	ENSG00000100401	RANGAP1	chr22	-	41249728	41249817	41249329	41249451	41251006	41251109	758	2099207923942380	0,2,0,3	1707182021201900	0,0,0,0	189	100	1	1	1.0,0.998,1.0,0.998	1.0,1.0,1.0,1.0	-0.001
759	ENSG00000100401	RANGAP1	chr22	-	41251006	41251109	41245610	41246672	41252871	41252991	759	96289110481087	0,0,0,1	792793847741	0,0,0,0	200	100	1	1	1.0,1.0,1.0,0.998	1.0,1.0,1.0,1.0	0
760	ENSG00000100401	RANGAP1	chr22	-	41252871	41252991	41251006	41251109	41254307	41254494	760	3190302436453660	0,0,0,3	2642268929452700	0,1,0,0	200	100	1	1	1.0,1.0,1.0,0.998	1.0,0.999,1.0,1.0	0
761	ENSG00000100401	RANGAP1	chr22	-	41256190	41256290	41256020	41256105	41256710	41256824	761	1975233624842480	0,1,0,0	1878205219831960	1,0,0,3	200	100	1	1	1.0,0.999,1.0,1.0	0.999,1.0,1.0,0.997	0.001
762	ENSG00000100401	RANGAP1	chr22	-	41256710	41256824	41256190	41256290	41257947	41258106	762	2104238526102700	0,0,3,1	1966206320752030	0,1,1,0	200	100	1	1	1.0,1.0,0.998,0.999	1.0,0.999,0.999,1.0	0
763	ENSG00000100401	RANGAP1	chr22	-	41257947	41258106	41256710	41256824	41261445	41261580	763	2654283930133080	0,1,0,0	2331224924362250	4,0,2,0	200	100	1	1	1.0,0.999,1.0,1.0	0.997,1.0,0.998,1.0	0.001
764	ENSG00000100401	RANGAP1	chr22	-	41261445	41261580	41257947	41258106	41264663	41264843	764	2499275430342890	18,17,16,16	2195204223512170	18,12,12,14	200	100	0.830083	1	0.986,0.988,0.99,0.989	0.984,0.988,0.99,0.987	0.001
765	ENSG00000100401	RANGAP1	chr22	-	41261445	41261580	41257947	41258106	41268096	41268156	765	1528160116631660	0,0,0,1	1275122113891260	0,0,0,0	200	100	1	1	1.0,1.0,1.0,0.999	1.0,1.0,1.0,1.0	0
766	ENSG00000100401	RANGAP1	chr22	-	41264663	41264843	41257947	41258106	41268096	41268156	766	1509146018001770	0,0,0,1	1232119814871340	0,0,0,0	200	100	1	1	1.0,1.0,1.0,0.999	1.0,1.0,1.0,1.0	0
767	ENSG00000100401	RANGAP1	chr22	-	41264663	41264843	41261445	41261580	41268096	41268156	767	2602271932783120	47,52,33,33	2252211825752340	35,49,56,47	200	100	0.00659745	0.181343	0.965,0.963,0.98,0.979	0.97,0.956,0.958,0.961	0.011
768	ENSG00000100401	RANGAP1	chr22	-	41268096	41268156	41261445	41261580	41285985	41286251	768	8,14,8,13	0,0,0,0	4,14,13,16	0,1,0,0	160	100	1	1	1.0,1.0,1.0,1.0	1.0,0.897,1.0,1.0	0.026
769	ENSG00000100401	RANGAP1	chr22	-	41274599	41274727	41268096	41268156	41280932	41281082	769	2474255529792890	8,2,3,0	2179212024232240	2,0,6,0	200	100	1	1	0.994,0.998,0.998,1.0	0.998,1.0,0.995,1.0	-0.001
770	ENSG00000100401	RANGAP1	chr22	-	41274599	41274727	41268096	41268156	41285985	41286251	770	1474142017451660	2,5,0,0	1257123814291330	1,2,0,1	200	100	1	1	0.997,0.993,1.0,1.0	0.998,0.997,1.0,0.999	-0.001
771	ENSG00000100401	RANGAP1	chr22	-	41280932	41281082	41268096	41268156	41285985	41286251	771	1203124914061340	2,5,0,0	97995611151060	1,2,0,1	200	100	1	1	0.997,0.992,1.0,1.0	0.998,0.996,1.0,0.998	-0.001
772	ENSG00000100401	RANGAP1	chr22	-	41280932	41281082	41274599	41274727	41285985	41286251	772	2205239026582580	0,0,6,0	1924184321211970	2,0,0,0	200	100	1	1	1.0,1.0,0.996,1.0	0.998,1.0,1.0,1.0	-0.001
773	ENSG00000100401	RANGAP1	chr22	-	41280932	41281212	41268096	41268156	41285985	41286251	773	11,2,6,0	2,5,0,0	4,4,8,2	1,2,0,1	200	100	1	1	0.733,0.167,1.0,NA	0.667,0.5,1.0,0.5	-0.033
774	ENSG00000100401	RANGAP1	chr22	-	41280932	41281212	41274599	41274727	41285985	41286251	774	1013114312581240	0,0,6,0	9498911014919	2,0,0,0	200	100	1	1	1.0,1.0,0.991,1.0	0.996,1.0,1.0,1.0	-0.001
777	ENSG00000100393	EP300	chr22	+	41117186	41117821	41092591	41093098	41125863	41126040	777	250247312256	2,1,0,1	178188178221	0,0,0,0	200	100	1	1	0.984,0.992,1.0,0.992	1.0,1.0,1.0,1.0	-0.008
778	ENSG00000100393	EP300	chr22	+	41137652	41137790	41135812	41135906	41140139	41140257	778	178163171227	1,0,0,0	159127122118	2,4,0,0	200	100	0.542333	1	0.989,1.0,1.0,1.0	0.975,0.941,1.0,1.0	0.018
779	ENSG00000100393	EP300	chr22	+	41141047	41141222	41140139	41140257	41146738	41146809	779	232214271278	6,1,0,0	164159179169	0,0,0,0	200	100	1	1	0.951,0.991,1.0,1.0	1.0,1.0,1.0,1.0	-0.014
780	ENSG00000100393	EP300	chr22	+	41146738	41146816	41141047	41141222	41147836	41147946	780	183174204194	11,9,24,11	115112142120	21,5,7,4	178	100	0.916027	1	0.903,0.916,0.827,0.908	0.755,0.926,0.919,0.944	0.002
781	ENSG00000100393	EP300	chr22	+	41160641	41160722	41158411	41158500	41162722	41162779	781	155162190150	1,0,0,1	104,92,134,123	0,0,0,0	181	100	1	1	0.988,1.0,1.0,0.988	1.0,1.0,1.0,1.0	-0.006
782	ENSG00000100393	EP300	chr22	+	41164052	41164130	41162722	41162779	41166598	41166666	782	96121176120	0,0,0,3	87,77,104,93	0,0,0,0	178	100	1	1	1.0,1.0,1.0,0.957	1.0,1.0,1.0,1.0	-0.011
783	ENSG00000100393	EP300	chr22	+	41172498	41172663	41170405	41170571	41173622	41173784	783	382417460481	0,0,0,0	264284320332	1,0,0,0	200	100	1	1	1.0,1.0,1.0,1.0	0.992,1.0,1.0,1.0	0.002
784	ENSG00000100372	SLC25A17	chr22	-	40773936	40774019	40769629	40770981	40777039	40777135	784	314325368317	1,2,4,1	268295339259	6,2,13,6	183	100	0.000119297	0.0120247	0.994,0.989,0.98,0.994	0.961,0.988,0.934,0.959	0.029
785	ENSG00000100372	SLC25A17	chr22	-	40773936	40774019	40769629	40770981	40819194	40819316	785	149157184146	0,0,0,0	116139156120	0,2,0,0	183	100	1	1	1.0,1.0,1.0,1.0	1.0,0.974,1.0,1.0	0.006
786	ENSG00000100372	SLC25A17	chr22	-	40776189	40776308	40773936	40774019	40777039	40777135	786	1,1,1,0	170182187178	4,2,0,0	153170184140	200	100	1	1	0.003,0.003,0.003,0.0	0.013,0.006,0.0,0.0	-0.002
787	ENSG00000100372	SLC25A17	chr22	-	40779008	40779125	40769629	40770981	40819194	40819316	787	30,21,21,14	0,0,0,0	18,38,31,22	0,2,0,0	200	100	1	1	1.0,1.0,1.0,1.0	1.0,0.905,1.0,1.0	0.024
789	ENSG00000100372	SLC25A17	chr22	-	40779757	40779894	40779008	40779125	40794513	40794580	789	3,0,1,1	6,2,0,3	0,0,0,2	6,1,3,0	200	100	0.707078	1	0.2,0.0,1.0,0.143	0.0,0.0,0.0,1.0	0.086
790	ENSG00000100372	SLC25A17	chr22	-	40779757	40779894	40779008	40779125	40819194	40819338	790	6,0,1,1	31,22,24,13	0,0,0,1	18,38,31,22	200	100	0.170978	1	0.088,0.0,0.02,0.037	0.0,0.0,0.0,0.022	0.031
797	ENSG00000100372	SLC25A17	chr22	-	40794513	40794580	40779008	40779125	40799022	40799040	797	77,73,80,102	10,14,15,17	92,82,78,71	26,20,18,6	167	100	0.329902	1	0.822,0.757,0.762,0.782	0.679,0.711,0.722,0.876	0.034
798	ENSG00000100372	SLC25A17	chr22	-	40794513	40794580	40779008	40779125	40819194	40819326	798	2,0,1,1	31,22,24,13	1,1,0,1	18,38,31,22	167	100	1	1	0.037,0.0,0.024,0.044	0.032,0.016,0.0,0.026	0.008
799	ENSG00000100372	SLC25A17	chr22	-	40794513	40794580	40779757	40779894	40819194	40819326	799	0,0,1,0	3,0,0,0	0,0,0,1	0,0,0,0	167	100	1	1	0.0,NA,1.0,NA	NA,NA,NA,1.0	-0.5
802	ENSG00000100372	SLC25A17	chr22	-	40797253	40797336	40794513	40794580	40799022	40799083	802	1,0,0,2	75,73,80,101	0,4,0,0	92,81,78,72	183	100	1	1	0.007,0.0,0.0,0.011	0.0,0.026,0.0,0.0	-0.002
803	ENSG00000100372	SLC25A17	chr22	-	40797283	40797336	40794513	40794580	40799022	40799083	803	1,0,0,2	75,73,80,101	0,4,0,0	92,81,78,72	153	100	1	1	0.009,0.0,0.0,0.013	0.0,0.031,0.0,0.0	-0.002
805	ENSG00000100372	SLC25A17	chr22	-	40799022	40799040	40794513	40794580	40819194	40819316	805	0,1,0,0	0,0,1,0	3,0,1,0	0,0,0,1	118	100	1	1	NA,1.0,0.0,NA	1.0,NA,1.0,0.0	-0.167
806	ENSG00000100372	SLC25A17	chr22	-	40799022	40799083	40779008	40779125	40819194	40819326	806	101124140130	31,22,24,13	104115121111	18,38,31,22	161	100	0.168057	1	0.669,0.778,0.784,0.861	0.782,0.653,0.708,0.758	0.048
808	ENSG00000100372	SLC25A17	chr22	-	40799022	40799083	40794513	40794580	40819194	40819326	808	165182205215	0,0,1,0	170171179176	0,0,0,1	161	100	1	1	1.0,1.0,0.992,1.0	1.0,1.0,1.0,0.991	0
811	ENSG00000100359	SGSM3	chr22	+	40401592	40401675	40400695	40400813	40402138	40402205	811	193156233217	77,93,93,105	172136139128	60,60,47,65	183	100	0.316496	1	0.578,0.478,0.578,0.53	0.61,0.553,0.618,0.518	-0.034
812	ENSG00000100359	SGSM3	chr22	+	40402138	40402205	40400695	40400813	40404246	40404455	812	225223215265	5,2,11,2	150144146137	5,0,4,3	167	100	1	1	0.964,0.985,0.921,0.988	0.947,1.0,0.956,0.965	-0.002
813	ENSG00000100359	SGSM3	chr22	+	40405140	40405284	40404556	40404664	40405648	40405844	813	497496515474	15,9,10,12	319317354337	22,7,28,15	200	100	3.01966e-05	0.00457986	0.943,0.965,0.963,0.952	0.879,0.958,0.863,0.918	0.051
814	ENSG00000100359	SGSM3	chr22	+	40407412	40407568	40407016	40407328	40407788	40407843	814	513485591539	0,0,0,0	310353398370	0,0,1,0	200	100	1	1	1.0,1.0,1.0,1.0	1.0,1.0,0.995,1.0	0.001
815	ENSG00000100359	SGSM3	chr22	+	40407412	40407568	40407016	40407328	40408276	40408429	815	321278334307	0,1,0,2	207207257233	0,0,0,0	200	100	1	1	1.0,0.993,1.0,0.987	1.0,1.0,1.0,1.0	-0.005
816	ENSG00000100359	SGSM3	chr22	+	40407412	40407568	40407016	40407328	40408626	40408697	816	321278335307	0,2,0,0	206207257233	1,0,0,0	200	100	1	1	1.0,0.986,1.0,1.0	0.99,1.0,1.0,1.0	-0.001
817	ENSG00000100359	SGSM3	chr22	+	40407788	40407843	40407016	40407328	40408276	40408409	817	0,0,0,0	0,1,0,2	1,0,1,0	0,0,0,0	155	100	1	1	NA,0.0,NA,0.0	1.0,NA,1.0,NA	-1
818	ENSG00000100359	SGSM3	chr22	+	40407788	40407843	40407016	40407328	40408626	40408697	818	0,0,0,0	0,2,0,0	0,0,1,0	1,0,0,0	155	100	1	1	NA,0.0,NA,NA	0.0,NA,1.0,NA	-0.5
819	ENSG00000100359	SGSM3	chr22	+	40407788	40407843	40407016	40407568	40408070	40408120	819	266278364296	11,3,3,1	170200216190	0,4,7,5	155	100	0.495568	1	0.94,0.984,0.987,0.995	1.0,0.97,0.952,0.961	0.006
820	ENSG00000100359	SGSM3	chr22	+	40407788	40407843	40407016	40407568	40408276	40408409	820	90,84,103,93	0,0,0,0	44,44,60,50	1,0,0,0	155	100	1	1	1.0,1.0,1.0,1.0	0.966,1.0,1.0,1.0	0.008
821	ENSG00000100359	SGSM3	chr22	+	40407788	40407843	40407016	40407568	40408626	40408697	821	90,84,103,93	0,0,1,0	43,44,60,50	0,0,0,0	155	100	1	1	1.0,1.0,0.985,1.0	1.0,1.0,1.0,1.0	-0.004
822	ENSG00000100359	SGSM3	chr22	+	40408070	40408120	40407016	40407568	40408276	40408409	822	65,76,82,66	0,0,0,0	53,56,66,50	1,0,0,0	150	100	1	1	1.0,1.0,1.0,1.0	0.972,1.0,1.0,1.0	0.007
823	ENSG00000100359	SGSM3	chr22	+	40408070	40408120	40407016	40407568	40408626	40408687	823	5,1,2,5	0,0,1,0	0,5,0,0	0,0,0,0	150	100	1	1	1.0,1.0,0.571,1.0	NA,1.0,NA,NA	-0.107
824	ENSG00000100359	SGSM3	chr22	+	40408070	40408120	40407338	40407843	40408276	40408409	824	233274349276	0,0,0,1	182206220197	2,0,0,0	150	100	1	1	1.0,1.0,1.0,0.995	0.984,1.0,1.0,1.0	0.003
825	ENSG00000100359	SGSM3	chr22	+	40408070	40408120	40407338	40407843	40408626	40408687	825	50,70,84,68	0,0,0,0	23,42,42,54	1,0,0,0	150	100	1	1	1.0,1.0,1.0,1.0	0.939,1.0,1.0,1.0	0.015
826	ENSG00000100359	SGSM3	chr22	+	40408276	40408429	40407016	40407328	40408626	40408687	826	212207238205	0,2,0,0	182171160122	1,0,0,0	200	100	1	1	1.0,0.981,1.0,1.0	0.989,1.0,1.0,1.0	-0.002
827	ENSG00000100359	SGSM3	chr22	+	40408276	40408429	40407016	40407568	40408626	40408687	827	212206238203	0,0,1,0	183171160122	0,0,0,0	200	100	1	1	1.0,1.0,0.992,1.0	1.0,1.0,1.0,1.0	-0.002
828	ENSG00000100359	SGSM3	chr22	+	40408276	40408429	40407338	40407843	40408626	40408687	828	212206238204	0,0,0,0	184171160122	1,0,0,0	200	100	1	1	1.0,1.0,1.0,1.0	0.989,1.0,1.0,1.0	0.003
829	ENSG00000100359	SGSM3	chr22	+	40408276	40408429	40408070	40408120	40408626	40408687	829	430441534443	1,2,3,6	356362363282	1,10,2,0	200	100	0.445351	1	0.995,0.991,0.989,0.974	0.994,0.948,0.989,1.0	0.004
830	ENSG00000100359	SGSM3	chr22	+	40408932	40409018	40408793	40408842	40409249	40409372	830	250262324288	0,0,1,0	197208237217	0,0,0,0	186	100	1	1	1.0,1.0,0.994,1.0	1.0,1.0,1.0,1.0	-0.002
831	ENSG00000100359	SGSM3	chr22	+	40409249	40409372	40408932	40409018	40409464	40409525	831	228292341290	0,0,0,1	158206225211	2,0,0,1	200	100	1	1	1.0,1.0,1.0,0.993	0.975,1.0,1.0,0.991	0.007
832	ENSG00000100359	SGSM3	chr22	+	40409339	40409372	40408932	40409018	40409464	40409525	832	54,59,52,42	0,0,0,1	26,38,38,42	2,0,0,1	133	100	1	1	1.0,1.0,1.0,0.969	0.907,1.0,1.0,0.969	0.023
833	ENSG00000100359	SGSM3	chr22	+	40409464	40409525	40408932	40409018	40409681	40410047	833	47,41,64,49	0,0,0,0	34,27,46,48	0,0,0,1	161	100	1	1	1.0,1.0,1.0,1.0	1.0,1.0,1.0,0.968	0.008
834	ENSG00000239900	ADSL	chr22	+	40349831	40350035	40346499	40346711	40353072	40353117	834	1845185321282090	1,6,5,5	2121195622812280	10,10,3,4	200	100	1	1	0.999,0.994,0.995,0.995	0.991,0.99,0.997,0.997	0.002
835	ENSG00000239900	ADSL	chr22	+	40349831	40350035	40346499	40346711	40358863	40359035	835	94185610801020	4,0,4,1	101993811611123	9,1,4,3	200	100	1	1	0.992,1.0,0.993,0.998	0.983,0.998,0.993,0.995	0.003
836	ENSG00000239900	ADSL	chr22	+	40353072	40353117	40346499	40346711	40358863	40359035	836	3,3,2,1	4,0,4,1	4,1,2,1	9,1,4,3	145	100	0.205712	1	0.341,1.0,0.256,0.408	0.235,0.408,0.256,0.187	0.23
837	ENSG00000239900	ADSL	chr22	+	40353072	40353117	40346528	40346656	40358863	40359035	837	5,4,2,3	0,2,0,0	4,1,1,1	6,0,0,0	145	100	0.150553	1	1.0,0.58,1.0,1.0	0.315,1.0,1.0,1.0	0.066
839	ENSG00000239900	ADSL	chr22	+	40353072	40353117	40349831	40350035	40354247	40354327	839	1057114112101240	10,13,7,14	1250118112991330	19,20,19,18	145	100	0.0163531	0.328634	0.986,0.984,0.992,0.984	0.978,0.976,0.979,0.981	0.008
840	ENSG00000239900	ADSL	chr22	+	40353072	40353117	40349831	40350035	40358863	40359035	840	280281324269	6,1,4,6	313291349353	0,0,6,1	145	100	0.138346	1	0.97,0.995,0.982,0.969	1.0,1.0,0.976,0.996	-0.014
843	ENSG00000239900	ADSL	chr22	+	40354247	40354327	40349831	40350035	40358863	40358912	843	316324398349	6,1,4,6	353304373318	0,0,6,1	180	100	0.106493	1	0.967,0.994,0.982,0.97	1.0,1.0,0.972,0.994	-0.013
844	ENSG00000239900	ADSL	chr22	+	40354247	40354327	40353072	40353117	40358863	40358912	844	1066117612821290	6,7,6,4	1277118113061260	6,5,5,3	180	100	1	1	0.99,0.989,0.992,0.994	0.992,0.992,0.993,0.996	-0.002
845	ENSG00000239900	ADSL	chr22	+	40361487	40361635	40361272	40361342	40362980	40363014	845	1488137916461730	0,1,0,0	1723157818981490	0,2,0,0	200	100	1	1	1.0,0.999,1.0,1.0	1.0,0.997,1.0,1.0	0.001
846	ENSG00000239900	ADSL	chr22	+	40361487	40361666	40361087	40361342	40362980	40363053	846	864793966994	0,1,0,0	9449051107839	0,2,0,0	200	100	1	1	1.0,0.997,1.0,1.0	1.0,0.996,1.0,1.0	0
847	ENSG00000239900	ADSL	chr22	+	40361487	40361677	40361272	40361342	40362980	40363071	847	866797968997	0,1,0,0	9469031111835	0,2,0,0	200	100	1	1	1.0,0.997,1.0,1.0	1.0,0.996,1.0,1.0	0
848	ENSG00000239900	ADSL	chr22	+	40364879	40365056	40364275	40364365	40366435	40366489	848	92391811451020	27,37,24,44	1143105312531070	25,16,38,17	200	100	0.0031184	0.110857	0.945,0.925,0.96,0.921	0.958,0.971,0.943,0.969	-0.022
853	ENSG00000187051	RPS19BP1	chr22	-	39529819	39529917	39529092	39529623	39532394	39532523	853	1604154016981690	0,0,0,2	1291126913511250	0,0,0,0	198	100	1	1	1.0,1.0,1.0,0.998	1.0,1.0,1.0,1.0	0
855	ENSG00000128272	ATF4	chr22	+	39521353	39521671	39520177	39520751	39521772	39522683	855	1.12611e+19	0,4,0,4	8220801795049140	0,0,0,2	200	100	1	1	1.0,0.999,1.0,0.999	1.0,1.0,1.0,1.0	0
856	ENSG00000100307	CBX7	chr22	-	39134400	39134473	39133583	39134048	39138635	39138702	856	6,12,6,5	0,0,5,0	3,7,7,7	0,0,0,1	173	100	0.146114	1	1.0,1.0,0.41,1.0	1.0,1.0,1.0,0.802	-0.098
857	ENSG00000100307	CBX7	chr22	-	39134400	39134752	39130771	39134048	39138635	39138702	857	24,25,20,25	0,0,5,0	10,17,15,14	0,0,0,1	200	100	0.31565	1	1.0,1.0,0.667,1.0	1.0,1.0,1.0,0.875	-0.052
858	ENSG00000100307	CBX7	chr22	-	39138635	39138702	39134400	39134473	39149788	39149832	858	0,2,0,0	0,0,0,0	2,0,0,0	0,1,0,0	167	100	1	1	NA,1.0,NA,NA	1.0,0.0,NA,NA	0.5
859	ENSG00000100307	CBX7	chr22	-	39138635	39138702	39134400	39134752	39149788	39149832	859	9,10,6,4	0,0,0,0	1,6,5,2	0,1,0,0	167	100	1	1	1.0,1.0,1.0,1.0	1.0,0.782,1.0,1.0	0.054
860	ENSG00000100307	CBX7	chr22	-	39141370	39141436	39138635	39138702	39149788	39149832	860	15,14,15,15	0,0,0,0	10,13,18,16	1,0,0,0	166	100	1	1	1.0,1.0,1.0,1.0	0.858,1.0,1.0,1.0	0.035
861	ENSG00000128394	APOBEC3F	chr22	+	39042936	39043090	39040856	39040977	39044940	39045192	861	23,37,25,30	2,0,0,1	22,11,16,16	0,0,0,0	200	100	1	1	0.852,1.0,1.0,0.938	1.0,1.0,1.0,1.0	-0.052
862	ENSG00000128394	APOBEC3F	chr22	+	39049424	39049581	39045183	39045542	39052073	39052287	862	20,14,17,13	1,0,5,0	10,14,8,10	2,0,0,0	200	100	0.12372	1	0.909,1.0,0.63,1.0	0.714,1.0,1.0,1.0	-0.044
864	ENSG00000243811	APOBEC3D	chr22	+	39025069	39025349	39022821	39023014	39025556	39025671	864	8,3,2,6	1,0,1,0	2,0,4,0	0,0,0,0	200	100	1	1	0.8,1.0,0.5,1.0	1.0,NA,1.0,NA	-0.175
865	ENSG00000243811	APOBEC3D	chr22	+	39025556	39025671	39022821	39023014	39029362	39029519	865	4,0,2,1	0,0,0,1	3,2,2,3	0,0,0,0	200	100	1	1	1.0,NA,1.0,0.333	1.0,1.0,1.0,1.0	-0.222
866	ENSG00000243811	APOBEC3D	chr22	+	39029362	39029519	39022821	39023014	39031693	39031973	866	2,4,4,2	0,2,1,3	1,0,0,0	0,0,0,0	200	100	1	1	1.0,0.5,0.667,0.25	1.0,NA,NA,NA	-0.396
867	ENSG00000244509	APOBEC3C	chr22	+	39015594	39015751	39014256	39014379	39017765	39018045	867	256256320250	6,6,8,9	179174223161	4,6,17,4	200	100	0.126541	1	0.955,0.955,0.952,0.933	0.957,0.935,0.868,0.953	0.021
868	ENSG00000100246	DNAL4	chr22	-	38780925	38781009	38778507	38779613	38782662	38782870	868	89,97,119,103	0,0,0,0	60,65,69,54	0,0,0,2	184	100	1	1	1.0,1.0,1.0,1.0	1.0,1.0,1.0,0.936	0.016
871	ENSG00000100246	DNAL4	chr22	-	38782662	38782870	38780717	38781009	38794067	38794143	871	78,107,113,92	9,3,6,7	71,55,80,73	1,1,2,2	200	100	0.000824739	0.0454472	0.813,0.947,0.904,0.868	0.973,0.965,0.952,0.948	-0.077
872	ENSG00000100221	JOSD1	chr22	-	38688934	38689129	38685542	38688001	38689295	38689424	872	268289269334	0,0,0,3	207183216243	0,0,0,0	200	100	1	1	1.0,1.0,1.0,0.982	1.0,1.0,1.0,1.0	-0.004
873	ENSG00000100221	JOSD1	chr22	-	38688934	38689129	38685542	38688001	38699802	38699970	873	142156130178	0,1,2,0	123101120145	0,0,0,0	200	100	1	1	1.0,0.987,0.97,1.0	1.0,1.0,1.0,1.0	-0.011
874	ENSG00000100221	JOSD1	chr22	-	38689295	38689424	38685542	38688001	38699802	38700123	874	101107116128	0,1,2,0	66,85,71,83	0,0,0,0	200	100	1	1	1.0,0.982,0.967,1.0	1.0,1.0,1.0,1.0	-0.013
875	ENSG00000100221	JOSD1	chr22	-	38689295	38689424	38688934	38689129	38699802	38700123	875	223237247271	2,0,0,0	147163162177	1,0,0,1	200	100	1	1	0.982,1.0,1.0,1.0	0.987,1.0,1.0,0.989	0.002
876	ENSG00000100216	TOMM22	chr22	+	38682322	38682441	38681956	38682095	38682878	38682996	876	2961307232883280	0,1,0,1	2812274430352920	0,2,0,0	200	100	1	1	1.0,0.999,1.0,0.999	1.0,0.999,1.0,1.0	0
878	ENSG00000100211	CBY1	chr22	+	38656955	38657143	38656639	38656750	38668016	38668132	878	44,40,27,59	195183217191	43,28,36,36	95,88,137,95	200	100	0.00169551	0.0738487	0.101,0.099,0.059,0.134	0.185,0.137,0.116,0.159	-0.051
879	ENSG00000100211	CBY1	chr22	+	38656955	38657143	38656639	38656750	38670766	38670989	879	33,22,16,38	0,0,0,1	32,18,23,16	0,0,0,0	200	100	1	1	1.0,1.0,1.0,0.95	1.0,1.0,1.0,1.0	-0.012
880	ENSG00000100211	CBY1	chr22	+	38656955	38657143	38656639	38656750	38670883	38670989	880	35,22,19,39	16,9,15,19	33,18,24,17	5,6,14,6	200	100	0.160011	1	0.522,0.55,0.388,0.506	0.767,0.6,0.462,0.586	-0.112
881	ENSG00000100211	CBY1	chr22	+	38665545	38665685	38656650	38656750	38668016	38668132	881	2,10,14,15	195183217191	14,16,7,14	95,88,137,95	200	100	0.000209139	0.017759	0.005,0.027,0.031,0.038	0.069,0.083,0.025,0.069	-0.036
882	ENSG00000100211	CBY1	chr22	+	38665545	38665685	38656955	38657143	38668016	38668132	882	2,10,14,15	11,18,11,22	14,16,7,14	11,10,13,20	200	100	0.251213	1	0.083,0.217,0.389,0.254	0.389,0.444,0.212,0.259	-0.09
884	ENSG00000100211	CBY1	chr22	+	38668016	38668132	38656635	38656750	38670766	38670989	884	158138141133	0,0,0,1	67,68,98,72	0,0,0,0	200	100	1	1	1.0,1.0,1.0,0.985	1.0,1.0,1.0,1.0	-0.004
885	ENSG00000100211	CBY1	chr22	+	38668016	38668132	38656635	38656750	38670883	38670989	885	367319399384	16,9,15,19	207172235188	5,6,14,6	200	100	0.698124	1	0.92,0.947,0.93,0.91	0.954,0.935,0.894,0.94	-0.004
886	ENSG00000100211	CBY1	chr22	+	38668016	38668132	38656955	38657143	38670766	38670989	886	38,39,22,39	0,0,0,1	16,23,31,35	0,0,0,0	200	100	1	1	1.0,1.0,1.0,0.951	1.0,1.0,1.0,1.0	-0.012
887	ENSG00000100211	CBY1	chr22	+	38668016	38668132	38656955	38657143	38670883	38670989	887	216192229248	2,0,3,2	133110143130	1,0,1,1	200	100	0.963722	1	0.982,1.0,0.974,0.984	0.985,1.0,0.986,0.985	-0.004
888	ENSG00000100211	CBY1	chr22	+	38670766	38670989	38656687	38656750	38673158	38673413	888	6,6,9,8	0,0,0,0	1,4,4,10	0,0,1,0	200	100	1	1	1.0,1.0,1.0,1.0	1.0,1.0,0.667,1.0	0.083
889	ENSG00000100211	CBY1	chr22	+	38670883	38670989	38656639	38656750	38673158	38673844	889	12,9,16,18	0,0,0,0	4,8,11,13	0,0,1,0	200	100	1	1	1.0,1.0,1.0,1.0	1.0,1.0,0.846,1.0	0.038
890	ENSG00000100211	CBY1	chr22	+	38671069	38671188	38670766	38670989	38673158	38673413	890	430432470502	9,7,12,11	263232295261	1,5,5,10	200	100	0.627819	1	0.96,0.969,0.951,0.958	0.992,0.959,0.967,0.929	-0.002
891	ENSG00000184949	FAM227A	chr22	-	38607388	38607476	38605253	38605348	38620211	38620291	891	17,6,5,7	0,2,0,2	1,0,0,2	0,1,0,0	188	100	1	1	1.0,0.615,1.0,0.651	1.0,0.0,NA,1.0	0.15
893	ENSG00000184949	FAM227A	chr22	-	38626179	38626303	38623171	38623279	38628833	38628935	893	2,7,6,7	0,0,1,3	6,1,4,3	0,0,0,0	200	100	0.41261	1	1.0,1.0,0.75,0.538	1.0,1.0,1.0,1.0	-0.178
894	ENSG00000184949	FAM227A	chr22	-	38628237	38628342	38626179	38626303	38628833	38628935	894	2,1,5,0	1,3,4,5	0,0,0,0	5,1,3,2	200	100	0.00129269	0.0620177	0.5,0.143,0.385,0.0	0.0,0.0,0.0,0.0	0.257
895	ENSG00000184949	FAM227A	chr22	-	38628833	38628935	38623171	38623279	38636450	38636551	895	0,0,2,4	0,1,0,0	2,1,1,0	0,0,0,0	200	100	1	1	NA,0.0,1.0,1.0	1.0,1.0,1.0,NA	-0.333
896	ENSG00000184949	FAM227A	chr22	-	38636450	38636597	38628833	38628935	38638745	38638822	896	2,12,3,9	0,1,0,0	9,8,3,6	0,0,0,0	200	100	1	1	1.0,0.857,1.0,1.0	1.0,1.0,1.0,1.0	-0.036
897	ENSG00000184949	FAM227A	chr22	-	38639614	38639724	38638745	38638822	38645562	38645645	897	2,8,0,10	0,2,3,0	3,3,2,1	0,0,0,0	200	100	0.0115254	0.25931	1.0,0.667,0.0,1.0	1.0,1.0,1.0,1.0	-0.333
898	ENSG00000184949	FAM227A	chr22	-	38639654	38639724	38638745	38638822	38645562	38645645	898	2,10,0,11	0,2,3,0	6,8,0,2	0,0,0,0	170	100	1	1	1.0,0.746,0.0,1.0	1.0,1.0,NA,1.0	-0.314
899	ENSG00000100196	KDELR3	chr22	+	38474522	38474623	38468077	38468324	38479592	38479751	899	143162161167	0,0,1,0	78,90,92,101	0,0,0,0	200	100	1	1	1.0,1.0,0.988,1.0	1.0,1.0,1.0,1.0	-0.003
900	ENSG00000100196	KDELR3	chr22	+	38479592	38479751	38474522	38474623	38481211	38481464	900	101124160142	3,4,4,1	70,86,77,73	4,1,0,1	200	100	0.298095	1	0.944,0.939,0.952,0.986	0.897,0.977,1.0,0.973	-0.007
901	ENSG00000244627	TPTEP2	chr22	-	38347488	38347585	38336607	38336706	38361398	38361560	901	3,2,0,0	2,1,8,4	0,0,0,0	0,3,0,3	197	100	1	1	0.432,0.504,0.0,0.0	NA,0.0,NA,0.0	0.234
903	ENSG00000244627	TPTEP2	chr22	-	38361398	38361560	38344531	38344741	38380369	38380423	903	2,0,1,0	0,0,0,0	0,0,0,0	0,0,2,0	200	100	1	1	1.0,NA,1.0,NA	NA,NA,0.0,NA	1
907	ENSG00000244627	TPTEP2	chr22	-	38369985	38370045	38363053	38363104	38380369	38380423	907	15,2,16,10	1,2,3,0	6,3,9,6	1,0,2,1	160	100	0.693754	1	0.904,0.385,0.769,1.0	0.789,1.0,0.738,0.789	-0.065
909	ENSG00000198792	TMEM184B	chr22	-	38222641	38222662	38221144	38221710	38224784	38224979	909	7,10,10,9	205220244286	5,8,3,5	160180243208	121	100	0.156526	1	0.027,0.036,0.033,0.025	0.025,0.035,0.01,0.019	0.008
910	ENSG00000198792	TMEM184B	chr22	-	38230668	38230744	38226598	38226870	38231243	38231334	910	285283320299	0,0,0,0	171211224167	1,0,0,2	176	100	1	1	1.0,1.0,1.0,1.0	0.99,1.0,1.0,0.979	0.008
911	ENSG00000198792	TMEM184B	chr22	-	38231243	38231334	38230668	38230744	38245934	38246092	911	273276278280	1,0,0,0	185196217168	0,0,0,0	191	100	1	1	0.993,1.0,1.0,1.0	1.0,1.0,1.0,1.0	-0.002
912	ENSG00000198792	TMEM184B	chr22	-	38245934	38246100	38231243	38231334	38247769	38248019	912	318338351320	1,0,1,0	255225269247	2,3,0,2	200	100	1	1	0.994,1.0,0.994,1.0	0.985,0.974,1.0,0.984	0.011
913	ENSG00000198792	TMEM184B	chr22	-	38246784	38246885	38245934	38246100	38247769	38248019	913	1,0,0,0	205198223188	0,0,0,0	147124167157	200	100	1	1	0.002,0.0,0.0,0.0	0.0,0.0,0.0,0.0	0.001
915	ENSG00000198792	TMEM184B	chr22	-	38247769	38248019	38231243	38231334	38272883	38272938	915	222241281266	0,0,2,0	186221197213	0,1,0,0	200	100	1	1	1.0,1.0,0.986,1.0	1.0,0.991,1.0,1.0	-0.001
917	ENSG00000184381	PLA2G6	chr22	-	38116319	38116410	38116074	38116211	38120758	38120909	917	0,1,0,0	34,32,60,38	0,1,0,0	19,10,20,16	191	100	1	1	0.0,0.016,0.0,0.0	0.0,0.05,0.0,0.0	-0.009
918	ENSG00000184381	PLA2G6	chr22	-	38123094	38123258	38120758	38120909	38126370	38126442	918	15,23,34,33	1,1,6,2	14,10,19,19	3,0,1,0	200	100	0.041472	0.596965	0.882,0.92,0.739,0.892	0.7,1.0,0.905,1.0	-0.043
920	ENSG00000184381	PLA2G6	chr22	-	38127406	38127458	38126370	38126449	38128268	38128430	920	10,6,6,7	0,0,0,2	3,4,5,5	1,1,2,7	152	100	1.93578e-06	0.000626546	1.0,1.0,1.0,0.697	0.664,0.725,0.622,0.32	0.342
921	ENSG00000184381	PLA2G6	chr22	-	38128268	38128430	38126370	38126449	38129453	38129562	921	34,33,27,34	7,9,16,9	9,13,12,22	1,1,3,1	200	100	0.00230853	0.091167	0.708,0.647,0.458,0.654	0.818,0.867,0.667,0.917	-0.201
923	ENSG00000184381	PLA2G6	chr22	-	38139981	38140169	38134987	38135084	38143104	38143288	923	51,57,58,52	6,2,1,0	21,21,22,22	3,0,1,3	200	100	0.524888	1	0.81,0.934,0.967,1.0	0.778,1.0,0.917,0.786	0.057
924	ENSG00000184381	PLA2G6	chr22	-	38140133	38140169	38134987	38135084	38143104	38143288	924	6,1,6,1	6,2,1,0	1,2,1,3	3,0,1,3	136	100	0.44424	1	0.424,0.269,0.815,1.0	0.197,1.0,0.424,0.424	0.116
925	ENSG00000184381	PLA2G6	chr22	-	38143104	38143288	38139981	38140169	38145437	38145464	925	40,48,56,46	0,0,0,4	18,22,19,13	0,0,0,0	200	100	0.770388	1	1.0,1.0,1.0,0.852	1.0,1.0,1.0,1.0	-0.037
926	ENSG00000184381	PLA2G6	chr22	-	38144895	38144978	38143236	38143288	38145437	38145653	926	0,2,1,2	10,19,23,20	1,0,1,0	8,15,11,3	183	100	1	1	0.0,0.054,0.023,0.052	0.064,0.0,0.047,0.0	0.005
927	ENSG00000184381	PLA2G6	chr22	-	38145437	38145653	38143104	38143288	38169217	38169471	927	70,52,76,77	0,0,0,2	24,40,43,28	2,0,0,0	200	100	1	1	1.0,1.0,1.0,0.951	0.857,1.0,1.0,1.0	0.023
928	ENSG00000184381	PLA2G6	chr22	-	38148492	38148623	38145492	38145653	38169217	38169467	928	2,0,0,0	60,33,53,57	1,0,0,0	16,25,32,25	200	100	1	1	0.016,0.0,0.0,0.0	0.03,0.0,0.0,0.0	-0.003
930	ENSG00000100142	POLR2F	chr22	+	37956772	37956842	37953696	37953807	37959345	37959476	930	4087385842634230	0,0,2,0	3435329138563300	0,0,0,0	170	100	1	1	1.0,1.0,0.999,1.0	1.0,1.0,1.0,1.0	0
931	ENSG00000100142	POLR2F	chr22	+	37956772	37956901	37953696	37953807	37959345	37959476	931	922793907932	0,0,2,0	681721748656	0,0,0,0	200	100	1	1	1.0,1.0,0.996,1.0	1.0,1.0,1.0,1.0	-0.001
933	ENSG00000100142	POLR2F	chr22	+	37959345	37959476	37956772	37956842	37967098	37967170	933	5572550859206000	12,16,11,13	4821454755344640	18,13,16,10	200	100	1	1	0.996,0.994,0.996,0.996	0.993,0.994,0.994,0.996	0.001
934	ENSG00000100142	POLR2F	chr22	+	37959345	37959476	37956772	37956901	37967098	37967170	934	2446247626172640	0,7,0,4	2060195623981990	1,0,4,1	200	100	1	1	1.0,0.994,1.0,0.997	0.999,1.0,0.997,0.999	-0.001
937	ENSG00000128346	C22orf23	chr22	-	37947280	37947463	37945041	37945173	37951459	37951522	937	10,11,4,3	0,4,2,0	4,5,2,6	0,0,0,0	200	100	0.0115012	0.259055	1.0,0.579,0.5,1.0	1.0,1.0,1.0,1.0	-0.23
938	ENSG00000128346	C22orf23	chr22	-	37951459	37951522	37947280	37947463	37953046	37953158	938	9,10,4,2	1,0,6,2	3,3,6,8	0,0,0,0	163	100	4.50487e-05	0.00601933	0.847,1.0,0.29,0.38	1.0,1.0,1.0,1.0	-0.371
939	ENSG00000100129	EIF3L	chr22	+	37850014	37850063	37848867	37849482	37851279	37851490	939	1023106211611170	0,2,2,2	102390311401040	0,1,0,6	149	100	1	1	1.0,0.997,0.997,0.997	1.0,0.998,1.0,0.991	0
941	ENSG00000100129	EIF3L	chr22	+	37855564	37855644	37851279	37851490	37858678	37858740	941	1154119212601230	3,6,1,1	1254107012421060	4,2,2,2	180	100	1	1	0.995,0.991,0.999,0.999	0.994,0.997,0.997,0.997	0
942	ENSG00000100129	EIF3L	chr22	+	37855564	37855644	37851279	37851490	37862968	37863033	942	352356408385	0,0,0,0	432377397320	1,0,0,0	180	100	1	1	1.0,1.0,1.0,1.0	0.996,1.0,1.0,1.0	0.001
943	ENSG00000100129	EIF3L	chr22	+	37858678	37858740	37851279	37851490	37862968	37863033	943	352313364385	0,0,0,0	348288382341	1,0,0,0	162	100	1	1	1.0,1.0,1.0,1.0	0.995,1.0,1.0,1.0	0.001
944	ENSG00000100129	EIF3L	chr22	+	37858678	37858740	37851279	37851490	37870175	37870347	944	5,2,0,1	0,1,0,0	3,2,0,0	0,0,0,0	162	100	1	1	1.0,0.552,NA,1.0	1.0,1.0,NA,NA	-0.149
945	ENSG00000100129	EIF3L	chr22	+	37858678	37858740	37855564	37855644	37862968	37863033	945	1158115612331220	0,0,1,0	117699112271098	0,0,0,2	162	100	1	1	1.0,1.0,0.999,1.0	1.0,1.0,1.0,0.997	0.001
946	ENSG00000100129	EIF3L	chr22	+	37862968	37863038	37851279	37851490	37870175	37870189	946	0,0,1,0	0,1,0,0	1,0,0,0	0,0,0,0	170	100	1	1	NA,0.0,1.0,NA	1.0,NA,NA,NA	-0.5
947	ENSG00000100129	EIF3L	chr22	+	37862968	37863038	37855564	37855644	37863271	37863288	947	635619768735	0,0,0,0	629536665666	0,0,1,0	170	100	1	1	1.0,1.0,1.0,1.0	1.0,1.0,0.997,1.0	0.001
948	ENSG00000100129	EIF3L	chr22	+	37862968	37863038	37858564	37858740	37870175	37870189	948	346383363366	4,0,0,0	383295361338	0,0,0,0	170	100	1	1	0.981,1.0,1.0,1.0	1.0,1.0,1.0,1.0	-0.005
949	ENSG00000100129	EIF3L	chr22	+	37863271	37863345	37862968	37863038	37870175	37870189	949	1683162119031840	0,0,1,0	1691146717861650	1,0,0,0	174	100	1	1	1.0,1.0,0.999,1.0	0.999,1.0,1.0,1.0	0
950	ENSG00000100129	EIF3L	chr22	+	37877673	37878171	37875840	37876011	37886764	37886845	950	1861206222352080	1,2,0,4	1971186722472140	0,0,0,0	200	100	1	1	0.999,0.998,1.0,0.996	1.0,1.0,1.0,1.0	-0.002
951	ENSG00000100129	EIF3L	chr22	+	37886764	37886845	37877673	37878171	37888425	37888479	951	1193141214781360	14,9,12,13	1451124014921270	9,14,18,12	181	100	0.660391	1	0.979,0.989,0.986,0.983	0.989,0.98,0.979,0.983	0.001
953	ENSG00000100116	GCAT	chr22	+	37809948	37810157	37807904	37808163	37812886	37812988	953	318303368290	30,24,22,19	241247306264	13,30,24,8	200	100	0.729073	1	0.841,0.863,0.893,0.884	0.903,0.805,0.864,0.943	-0.009
954	ENSG00000100116	GCAT	chr22	+	37809948	37810157	37807904	37808163	37815125	37815280	954	62,66,99,64	0,0,2,0	60,66,79,75	0,0,0,0	200	100	1	1	1.0,1.0,0.961,1.0	1.0,1.0,1.0,1.0	-0.01
955	ENSG00000100116	GCAT	chr22	+	37810026	37810157	37807911	37808163	37812886	37812988	955	412407437420	30,24,22,19	322297401330	13,30,24,8	200	100	0.873928	1	0.873,0.895,0.909,0.917	0.925,0.832,0.893,0.954	-0.002
956	ENSG00000100116	GCAT	chr22	+	37810026	37810157	37807911	37808163	37815125	37815280	956	154156172181	0,0,2,0	122114158136	0,0,0,0	200	100	1	1	1.0,1.0,0.977,1.0	1.0,1.0,1.0,1.0	-0.006
957	ENSG00000100116	GCAT	chr22	+	37812886	37812988	37807922	37808163	37813462	37813609	957	127167179106	0,0,0,0	139113159116	0,0,0,2	200	100	1	1	1.0,1.0,1.0,1.0	1.0,1.0,1.0,0.967	0.008
958	ENSG00000100116	GCAT	chr22	+	37812886	37812988	37807922	37808163	37815125	37815208	958	20,20,19,14	0,0,2,0	12,28,17,6	0,0,0,0	200	100	1	1	1.0,1.0,0.826,1.0	1.0,1.0,1.0,1.0	-0.043
959	ENSG00000100116	GCAT	chr22	+	37812886	37812988	37809948	37810157	37815125	37815208	959	202191224202	0,0,10,5	157162207176	0,2,0,1	200	100	0.00795786	0.203702	1.0,1.0,0.918,0.953	1.0,0.976,1.0,0.989	-0.023
960	ENSG00000100116	GCAT	chr22	+	37813462	37813609	37807904	37808163	37815125	37815208	960	106150138129	0,0,2,0	116,120,117,96	0,0,0,0	200	100	1	1	1.0,1.0,0.972,1.0	1.0,1.0,1.0,1.0	-0.007
961	ENSG00000100116	GCAT	chr22	+	37813462	37813609	37812886	37812988	37815125	37815208	961	284365361284	0,0,0,0	283243311238	0,0,1,0	200	100	1	1	1.0,1.0,1.0,1.0	1.0,1.0,0.994,1.0	0.002
964	ENSG00000100106	TRIOBP	chr22	+	37750641	37750730	37746321	37746420	37751771	37751828	964	0,1,2,0	236243230264	2,2,0,0	123118157155	189	100	1	1	0.0,0.002,0.005,0.0	0.009,0.009,0.0,0.0	-0.003
965	ENSG00000100106	TRIOBP	chr22	+	37754876	37754984	37751771	37751828	37755100	37755190	965	175177193230	0,3,8,0	108109136139	2,2,3,4	200	100	0.403027	1	1.0,0.967,0.923,1.0	0.964,0.965,0.958,0.946	0.014
966	ENSG00000100106	TRIOBP	chr22	+	37757612	37758138	37751771	37751828	37759153	37759264	966	84,95,116,121	0,0,1,0	68,62,64,55	0,0,0,0	200	100	1	1	1.0,1.0,0.983,1.0	1.0,1.0,1.0,1.0	-0.004
967	ENSG00000100106	TRIOBP	chr22	+	37768073	37768176	37765669	37765817	37769027	37769187	967	99135146117	0,0,0,2	57,69,46,56	0,0,0,0	200	100	1	1	1.0,1.0,1.0,0.967	1.0,1.0,1.0,1.0	-0.008
968	ENSG00000100106	TRIOBP	chr22	+	37768073	37768176	37765669	37765817	37771649	37771736	968	58,89,73,75	0,2,0,0	31,36,27,24	0,0,0,0	200	100	1	1	1.0,0.957,1.0,1.0	1.0,1.0,1.0,1.0	-0.011
969	ENSG00000100106	TRIOBP	chr22	+	37769027	37769187	37768073	37768176	37769261	37769375	969	97115137139	3,2,6,8	55,70,55,63	1,3,3,0	200	100	0.151461	1	0.942,0.966,0.919,0.897	0.965,0.921,0.902,1.0	-0.016
970	ENSG00000100106	TRIOBP	chr22	+	37769261	37769375	37768073	37768176	37771649	37771736	970	47,55,76,69	0,2,0,1	25,32,34,24	0,0,0,0	200	100	1	1	1.0,0.932,1.0,0.972	1.0,1.0,1.0,1.0	-0.024
971	ENSG00000100101	Z83844.1	chr22	+	37691173	37691424	37690696	37690794	37693331	37693410	971	719721717788	6,2,2,0	650562662590	2,0,2,1	200	100	1	1	0.984,0.994,0.994,1.0	0.994,1.0,0.994,0.997	-0.003
972	ENSG00000100092	SH3BP1	chr22	+	37641125	37641168	37639049	37639846	37641373	37641478	972	50,48,48,42	13,12,20,13	37,43,40,33	12,13,23,10	143	100	0.422181	1	0.729,0.737,0.627,0.693	0.683,0.698,0.549,0.698	0.039
973	ENSG00000100092	SH3BP1	chr22	+	37642538	37642615	37641373	37641478	37642894	37643006	973	77,70,98,75	0,0,0,1	70,39,81,59	0,1,0,0	177	100	1	1	1.0,1.0,1.0,0.977	1.0,0.957,1.0,1.0	0.005
974	ENSG00000100092	SH3BP1	chr22	+	37642538	37642615	37641373	37641478	37642898	37643006	974	13,16,15,26	0,0,0,1	17,9,21,13	0,0,0,2	177	100	1	1	1.0,1.0,1.0,0.936	1.0,1.0,1.0,0.786	0.037
975	ENSG00000100092	SH3BP1	chr22	+	37642538	37642737	37641373	37641478	37642894	37643006	975	12,17,16,25	0,0,0,1	18,9,23,18	0,1,0,0	200	100	1	1	1.0,1.0,1.0,0.926	1.0,0.818,1.0,1.0	0.027
976	ENSG00000100092	SH3BP1	chr22	+	37643097	37643174	37642894	37643006	37643643	37643788	976	96,95,99,94	0,0,2,0	82,38,65,69	0,0,0,2	177	100	1	1	1.0,1.0,0.965,1.0	1.0,1.0,1.0,0.951	0.003
977	ENSG00000100092	SH3BP1	chr22	+	37643643	37643788	37642894	37643006	37644636	37644705	977	131109135149	0,0,0,0	94,94,99,134	0,1,0,0	200	100	1	1	1.0,1.0,1.0,1.0	1.0,0.979,1.0,1.0	0.005
978	ENSG00000100092	SH3BP1	chr22	+	37646817	37646929	37645364	37645510	37647266	37647291	978	107,96,152,124	0,0,1,1	84,83,84,92	0,0,0,0	200	100	1	1	1.0,1.0,0.987,0.984	1.0,1.0,1.0,1.0	-0.007
979	ENSG00000100092	SH3BP1	chr22	+	37648318	37648435	37647440	37647521	37650151	37650249	979	167144181193	0,1,0,0	115105117120	0,0,0,0	200	100	1	1	1.0,0.986,1.0,1.0	1.0,1.0,1.0,1.0	-0.004
981	ENSG00000100092	SH3BP1	chr22	+	37650085	37650249	37648318	37648435	37650541	37650725	981	121129136128	4,0,0,0	77,99,111,99	0,0,0,0	200	100	1	1	0.938,1.0,1.0,1.0	1.0,1.0,1.0,1.0	-0.016
982	ENSG00000100092	SH3BP1	chr22	+	37650151	37650249	37648318	37648435	37650541	37650614	982	193207226213	4,0,0,0	132163172147	0,0,0,0	198	100	1	1	0.961,1.0,1.0,1.0	1.0,1.0,1.0,1.0	-0.01
983	ENSG00000100092	SH3BP1	chr22	+	37655271	37655315	37653778	37653873	37655925	37656042	983	14,27,23,12	0,3,0,1	10,24,8,17	0,0,0,0	144	100	0.812592	1	1.0,0.862,1.0,0.893	1.0,1.0,1.0,1.0	-0.061
984	ENSG00000100083	GGA1	chr22	+	37613023	37613191	37608844	37608903	37614189	37614274	984	11,15,16,11	147171205161	11,8,12,10	98,68,137,152	200	100	0.592513	1	0.036,0.042,0.038,0.033	0.053,0.056,0.042,0.032	-0.009
985	ENSG00000100083	GGA1	chr22	+	37613023	37613191	37608844	37608903	37614193	37614274	985	1,0,1,0	0,4,0,7	1,1,0,0	2,5,1,3	200	100	1	1	1.0,0.0,1.0,0.0	0.2,0.091,0.0,0.0	0.427
986	ENSG00000100083	GGA1	chr22	+	37613023	37613191	37608934	37608983	37614189	37614274	986	10,15,15,11	0,0,0,0	10,7,12,10	2,0,0,0	200	100	1	1	1.0,1.0,1.0,1.0	0.714,1.0,1.0,1.0	0.072
987	ENSG00000100083	GGA1	chr22	+	37613023	37613191	37608959	37609154	37614189	37614274	987	12,16,17,12	13,4,13,9	11,8,12,10	6,8,10,12	200	100	0.443671	1	0.316,0.667,0.395,0.4	0.478,0.333,0.375,0.294	0.075
988	ENSG00000100083	GGA1	chr22	+	37613023	37613191	37609065	37609356	37614189	37614274	988	10,18,15,11	2,9,10,6	14,9,12,10	1,7,14,5	200	100	0.915932	1	0.714,0.5,0.429,0.478	0.875,0.391,0.3,0.5	0.014
989	ENSG00000100083	GGA1	chr22	+	37613032	37613191	37609039	37609356	37614189	37614274	989	10,15,15,11	2,9,10,6	10,7,12,10	1,7,14,5	200	100	0.755738	1	0.714,0.455,0.429,0.478	0.833,0.333,0.3,0.5	0.028
990	ENSG00000100083	GGA1	chr22	+	37613032	37613191	37609059	37609154	37614189	37614274	990	10,15,15,11	13,4,13,9	10,7,12,10	6,8,10,12	200	100	0.557107	1	0.278,0.652,0.366,0.379	0.455,0.304,0.375,0.294	0.062
991	ENSG00000100083	GGA1	chr22	+	37613118	37613191	37608844	37608903	37614189	37614195	991	2,9,8,10	147171205161	4,4,9,2	98,68,137,152	173	100	0.824792	1	0.008,0.03,0.022,0.035	0.023,0.033,0.037,0.008	-0.002
992	ENSG00000100083	GGA1	chr22	+	37613118	37613191	37608976	37609154	37614189	37614195	992	6,8,10,10	13,4,13,9	4,4,9,2	6,8,10,12	173	100	0.151141	1	0.211,0.536,0.308,0.391	0.278,0.224,0.342,0.088	0.128
993	ENSG00000100083	GGA1	chr22	+	37613118	37613191	37609065	37609356	37614189	37614195	993	2,8,9,9	2,9,10,6	4,4,9,2	1,7,14,5	173	100	0.448463	1	0.366,0.339,0.342,0.464	0.698,0.248,0.271,0.188	0.027
994	ENSG00000100083	GGA1	chr22	+	37614189	37614274	37608724	37608903	37616921	37616997	994	242271336293	0,0,1,0	166143238237	1,0,0,0	185	100	1	1	1.0,1.0,0.995,1.0	0.989,1.0,1.0,1.0	0.002
995	ENSG00000100083	GGA1	chr22	+	37614193	37614274	37608834	37608903	37616921	37616997	995	83105129139	0,0,1,0	64,78,97,89	1,0,0,0	181	100	1	1	1.0,1.0,0.986,1.0	0.972,1.0,1.0,1.0	0.003
996	ENSG00000100083	GGA1	chr22	+	37616921	37616997	37614132	37614274	37618447	37618515	996	309347449370	3,1,2,0	226203314312	0,1,0,8	176	100	0.906071	1	0.983,0.995,0.992,1.0	1.0,0.991,1.0,0.957	0.005
997	ENSG00000100083	GGA1	chr22	+	37616921	37617048	37614189	37614274	37618447	37618546	997	209250293242	3,1,2,0	143126188187	0,1,0,8	200	100	0.383261	1	0.972,0.992,0.987,1.0	1.0,0.984,1.0,0.921	0.011
998	ENSG00000100083	GGA1	chr22	+	37618447	37618546	37616921	37616997	37619799	37620044	998	71,67,118,94	0,0,0,0	45,65,88,84	0,0,0,2	199	100	1	1	1.0,1.0,1.0,1.0	1.0,1.0,1.0,0.955	0.011
999	ENSG00000100083	GGA1	chr22	+	37618447	37618546	37616921	37616997	37620237	37620267	999	262266338310	0,0,0,0	187195255238	0,1,0,0	199	100	1	1	1.0,1.0,1.0,1.0	1.0,0.99,1.0,1.0	0.002
1000	ENSG00000100083	GGA1	chr22	+	37621615	37621696	37620812	37620913	37623326	37623467	1000	256342378383	0,0,0,2	267210298255	0,0,0,0	181	100	1	1	1.0,1.0,1.0,0.991	1.0,1.0,1.0,1.0	-0.002
1001	ENSG00000100083	GGA1	chr22	+	37624968	37625076	37623551	37623633	37625796	37625949	1001	479513604571	0,0,1,1	380442485488	2,1,4,0	200	100	1	1	1.0,1.0,0.997,0.997	0.99,0.995,0.984,1.0	0.006
1002	ENSG00000100083	GGA1	chr22	+	37624968	37625076	37623551	37623633	37629461	37629526	1002	202199228201	17,27,21,36	152198204167	23,13,17,19	200	100	0.299026	1	0.856,0.787,0.844,0.736	0.768,0.884,0.857,0.815	-0.025
1003	ENSG00000100083	GGA1	chr22	+	37625796	37625949	37623551	37623633	37629461	37629526	1003	153150157142	17,27,21,36	112122130129	23,13,17,19	200	100	0.481216	1	0.818,0.735,0.789,0.664	0.709,0.824,0.793,0.772	-0.023
1004	ENSG00000100083	GGA1	chr22	+	37625796	37625949	37624968	37625076	37629461	37629526	1004	440479553519	4,2,12,2	348368418452	2,0,4,2	200	100	0.106322	1	0.982,0.992,0.958,0.992	0.989,1.0,0.981,0.991	-0.009
1005	ENSG00000100083	GGA1	chr22	+	37629461	37629526	37624968	37625076	37630902	37631099	1005	4,0,3,2	0,0,0,0	0,3,2,0	0,0,1,0	165	100	1	1	1.0,NA,1.0,1.0	NA,1.0,0.548,NA	0.226
1006	ENSG00000100083	GGA1	chr22	+	37629997	37630170	37629461	37629526	37630902	37631099	1006	337344376399	0,0,0,0	276277303275	0,3,0,0	200	100	1	1	1.0,1.0,1.0,1.0	1.0,0.979,1.0,1.0	0.005
1007	ENSG00000100083	GGA1	chr22	+	37629997	37630170	37629461	37629526	37631995	37632165	1007	192185199221	0,1,0,0	135146151151	0,0,0,1	200	100	1	1	1.0,0.989,1.0,1.0	1.0,1.0,1.0,0.987	0
1008	ENSG00000100083	GGA1	chr22	+	37630902	37631099	37629461	37629526	37631995	37632165	1008	149152190146	0,1,0,0	84,111,99,146	0,0,0,1	200	100	1	1	1.0,0.987,1.0,1.0	1.0,1.0,1.0,0.986	0
1009	ENSG00000100083	GGA1	chr22	+	37630902	37631099	37629997	37630170	37631995	37632165	1009	294311367325	0,0,0,1	225239249270	0,0,0,0	200	100	1	1	1.0,1.0,1.0,0.994	1.0,1.0,1.0,1.0	-0.002
1011	ENSG00000128283	CDC42EP1	chr22	+	37566071	37566812	37560479	37560588	37568107	37569405	1011	105196913031308	5,4,5,6	803722947850	7,2,9,1	200	100	0.849098	1	0.991,0.992,0.992,0.991	0.983,0.994,0.981,0.998	0.003
1012	ENSG00000166897	ELFN2	chr22	-	37417768	37417919	37367959	37375996	37427297	37427470	1012	0,0,0,0	2,1,0,0	2,4,2,0	0,1,3,2	200	100	1	1	0.0,0.0,NA,NA	1.0,0.667,0.25,0.0	-0.479
1016	ENSG00000128309	MPST	chr22	+	37023751	37023927	37019695	37019774	37024191	37024810	1016	54,57,67,35	30,31,41,45	49,63,55,68	39,40,45,41	200	100	0.963122	1	0.474,0.479,0.45,0.28	0.386,0.441,0.379,0.453	0.006
1017	ENSG00000128309	MPST	chr22	+	37023751	37023927	37019767	37019872	37024191	37024810	1017	73,80,92,66	523563632627	73,97,86,94	591534670622	200	100	0.416058	1	0.065,0.066,0.068,0.05	0.058,0.083,0.06,0.07	-0.006
1018	ENSG00000128309	MPST	chr22	+	37024191	37024810	37019634	37019774	37029215	37029794	1018	364412482452	0,0,0,1	482428540437	0,0,0,0	200	100	1	1	1.0,1.0,1.0,0.996	1.0,1.0,1.0,1.0	-0.001
1019	ENSG00000128309	MPST	chr22	+	37024191	37024810	37019767	37019872	37029215	37029794	1019	85794410731034	0,1,0,2	103492211651018	2,0,0,0	200	100	1	1	1.0,0.998,1.0,0.996	0.996,1.0,1.0,1.0	0
1020	ENSG00000128309	MPST	chr22	+	37025001	37025127	37024191	37024810	37029215	37029796	1020	2,1,1,1	334381441407	0,2,0,0	443388496396	200	100	1	1	0.003,0.001,0.001,0.001	0.0,0.003,0.0,0.0	0.001
1021	ENSG00000128311	TST	chr22	-	37018137	37018753	37010858	37011325	37019399	37019447	1021	321278234311	0,0,3,0	268246287296	0,0,0,1	200	100	1	1	1.0,1.0,0.975,1.0	1.0,1.0,1.0,0.993	-0.004
1022	ENSG00000249493	ANKRD20A18P	chr21	+	14068636	14068751	14064324	14064527	14068913	14069087	1022	0,0,0,0	0,1,0,0	0,0,0,1	0,0,0,0	200	100	1	1	NA,0.0,NA,NA	NA,NA,NA,1.0	-1
1024	ENSG00000100353	EIF3D	chr22	-	36512459	36512602	36511502	36511786	36516477	36516607	1024	2119219225202400	3,5,2,3	2107193821951960	0,0,4,1	200	100	1	1	0.997,0.995,0.998,0.998	1.0,1.0,0.996,0.999	-0.002
1025	ENSG00000100353	EIF3D	chr22	-	36517300	36517431	36516704	36516790	36518762	36518910	1025	2277237226612510	3,5,12,6	2222209325022170	4,7,7,1	200	100	1	1	0.997,0.996,0.991,0.995	0.996,0.993,0.994,0.999	-0.001
1026	ENSG00000100353	EIF3D	chr22	-	36517300	36517431	36516704	36516790	36519404	36519537	1026	788774940912	0,4,0,0	762737859740	0,0,0,0	200	100	1	1	1.0,0.99,1.0,1.0	1.0,1.0,1.0,1.0	-0.002
1027	ENSG00000100353	EIF3D	chr22	-	36517300	36517493	36516704	36516790	36518762	36518910	1027	801800960934	3,5,12,6	776750883756	4,7,7,1	200	100	0.451479	1	0.993,0.988,0.976,0.987	0.99,0.982,0.984,0.997	-0.002
1028	ENSG00000100353	EIF3D	chr22	-	36518762	36518910	36516704	36516790	36519404	36519501	1028	1370145514901520	0,4,0,0	1219117815621220	0,0,0,0	200	100	1	1	1.0,0.995,1.0,1.0	1.0,1.0,1.0,1.0	-0.001
1029	ENSG00000100353	EIF3D	chr22	-	36518762	36518910	36517300	36517431	36519404	36519501	1029	2884307332263150	1,0,0,2	2689254032232680	0,0,1,0	200	100	1	1	0.999,1.0,1.0,0.999	1.0,1.0,0.999,1.0	0
1030	ENSG00000100353	EIF3D	chr22	-	36520575	36520688	36519404	36519537	36523208	36523281	1030	2555248228572760	0,0,2,1	2337212026892260	0,0,1,0	200	100	1	1	1.0,1.0,0.999,0.999	1.0,1.0,0.999,1.0	0
1032	ENSG00000100350	FOXRED2	chr22	-	36495966	36496208	36493632	36493803	36497990	36498156	1032	518495598586	11,14,12,13	379332418318	12,14,12,9	200	100	0.122568	1	0.959,0.946,0.961,0.958	0.94,0.922,0.946,0.946	0.018
1033	ENSG00000100350	FOXRED2	chr22	-	36504097	36504367	36501240	36501407	36504514	36504766	1033	366383395358	82,85,92,107	250248285246	46,51,47,47	200	100	0.022086	0.399446	0.691,0.693,0.682,0.626	0.731,0.709,0.752,0.724	-0.056
1034	ENSG00000100350	FOXRED2	chr22	-	36504514	36504766	36501240	36501407	36505895	36506423	1034	245258283314	2,6,12,17	183169183171	5,4,11,2	200	100	0.585943	1	0.984,0.956,0.922,0.902	0.948,0.955,0.893,0.977	-0.002
1035	ENSG00000100350	FOXRED2	chr22	-	36505895	36506423	36501240	36501407	36507008	36507101	1035	65,86,85,85	1,0,2,0	44,50,61,47	0,0,0,0	200	100	1	1	0.97,1.0,0.955,1.0	1.0,1.0,1.0,1.0	-0.019
1037	ENSG00000100348	TXN2	chr22	-	36476732	36476856	36467045	36467917	36480574	36480748	1037	1205132414391480	56,35,57,58	1330124312941200	40,63,48,39	200	100	0.932641	1	0.915,0.95,0.927,0.927	0.943,0.908,0.931,0.939	-0.001
1038	ENSG00000100345	MYH9	chr22	-	36293758	36293863	36293328	36293481	36294091	36294298	1038	954107912591242	0,1,0,0	618673789797	0,0,0,0	200	100	1	1	1.0,0.998,1.0,1.0	1.0,1.0,1.0,1.0	0
1039	ENSG00000100345	MYH9	chr22	-	36303994	36304155	36302567	36302676	36305032	36305102	1039	88989010851030	1,0,0,0	601629683681	0,1,1,0	200	100	1	1	0.998,1.0,1.0,1.0	1.0,0.997,0.997,1.0	0.001
1040	ENSG00000100345	MYH9	chr22	-	36320219	36320363	36319539	36319635	36320797	36320896	1040	550608683642	0,1,0,0	386382425408	0,0,0,0	200	100	1	1	1.0,0.997,1.0,1.0	1.0,1.0,1.0,1.0	-0.001
1041	ENSG00000100345	MYH9	chr22	-	36348903	36349255	36341369	36341526	36387806	36388067	1041	932108112281215	0,0,0,0	660790834835	0,0,1,0	200	100	1	1	1.0,1.0,1.0,1.0	1.0,1.0,0.998,1.0	0
1059	ENSG00000100320	RBFOX2	chr22	-	35750425	35750457	35746472	35746561	35756104	35756144	1059	0,0,5,0	263278301267	0,0,0,0	204180187198	132	100	1	1	0.0,0.0,0.012,0.0	0.0,0.0,0.0,0.0	0.003
1060	ENSG00000100320	RBFOX2	chr22	-	35750425	35750457	35746472	35746561	35759887	35760020	1060	0,0,1,0	24,27,32,32	0,0,0,0	10,16,14,4	132	100	1	1	0.0,0.0,0.023,0.0	0.0,0.0,0.0,0.0	0.006
1061	ENSG00000100320	RBFOX2	chr22	-	35752612	35752655	35746472	35746561	35756104	35756144	1061	2,12,3,9	263278301267	2,1,1,1	204180187198	143	100	0.196334	1	0.005,0.029,0.007,0.023	0.007,0.004,0.004,0.004	0.011
1062	ENSG00000100320	RBFOX2	chr22	-	35752612	35752655	35746472	35746561	35759887	35760020	1062	1,4,3,3	24,27,32,32	0,0,1,0	10,16,14,4	143	100	0.00353708	0.12004	0.028,0.094,0.062,0.062	0.0,0.0,0.048,0.0	0.05
1063	ENSG00000100320	RBFOX2	chr22	-	35756104	35756144	35746472	35746561	35759887	35760020	1063	293304335322	24,27,32,32	236201228223	10,16,14,4	140	100	0.000614219	0.0374227	0.897,0.889,0.882,0.878	0.944,0.9,0.921,0.976	-0.049
1064	ENSG00000100320	RBFOX2	chr22	-	35756104	35756144	35750425	35750457	35759887	35760020	1064	35,34,44,56	0,0,1,0	35,24,43,26	0,0,0,0	140	100	1	1	1.0,1.0,0.969,1.0	1.0,1.0,1.0,1.0	-0.008
1066	ENSG00000100320	RBFOX2	chr22	-	35759887	35760020	35746472	35746561	35761201	35761294	1066	178136223172	0,0,2,0	89,71,130,88	0,0,0,0	200	100	1	1	1.0,1.0,0.982,1.0	1.0,1.0,1.0,1.0	-0.004
1067	ENSG00000100320	RBFOX2	chr22	-	35759887	35760032	35746472	35746561	35761201	35761294	1067	114164179196	0,0,2,0	95,97,101,98	0,0,0,0	200	100	1	1	1.0,1.0,0.978,1.0	1.0,1.0,1.0,1.0	-0.006
1068	ENSG00000100320	RBFOX2	chr22	-	35768256	35768349	35765422	35765483	35778024	35778032	1068	476462566529	3,5,2,0	317317400341	1,0,1,2	193	100	1	1	0.988,0.98,0.993,1.0	0.994,1.0,0.995,0.989	-0.004
1069	ENSG00000100320	RBFOX2	chr22	-	35778024	35778078	35768256	35768349	35781599	35781743	1069	393398475422	0,0,0,0	250281349305	0,0,0,1	154	100	1	1	1.0,1.0,1.0,1.0	1.0,1.0,1.0,0.995	0.001
1070	ENSG00000100320	RBFOX2	chr22	-	35809779	35810004	35781599	35781743	35938846	35938897	1070	454524600580	0,0,0,0	362327370340	0,2,0,3	200	100	1	1	1.0,1.0,1.0,1.0	1.0,0.988,1.0,0.983	0.007
1071	ENSG00000100320	RBFOX2	chr22	-	35809779	35810004	35781599	35781746	35938846	35938897	1071	426437543511	2,0,1,1	294275329293	0,0,0,1	200	100	1	1	0.991,1.0,0.996,0.996	1.0,1.0,1.0,0.993	-0.002
1072	ENSG00000100320	RBFOX2	chr22	-	35809779	35810004	35781599	35781746	36028239	36028824	1072	88,46,107,120	0,0,0,0	43,46,45,45	1,0,0,0	200	100	1	1	1.0,1.0,1.0,1.0	0.956,1.0,1.0,1.0	0.011
1073	ENSG00000100320	RBFOX2	chr22	-	35836319	35836439	35809779	35810004	35840191	35840413	1073	4,0,0,2	53,54,46,40	3,2,0,1	26,28,14,18	200	100	0.455407	1	0.036,0.0,0.0,0.024	0.055,0.034,0.0,0.027	-0.014
1074	ENSG00000100320	RBFOX2	chr22	-	35938846	35938897	35781599	35781746	36028239	36028824	1074	66,60,64,67	0,0,0,0	42,36,45,46	1,0,0,0	151	100	1	1	1.0,1.0,1.0,1.0	0.965,1.0,1.0,1.0	0.009
1075	ENSG00000100320	RBFOX2	chr22	-	35938846	35938897	35809779	35810004	36028239	36028824	1075	399444487449	3,1,4,3	291258322290	2,0,2,2	151	100	1	1	0.989,0.997,0.988,0.99	0.99,1.0,0.991,0.99	-0.002
1077	ENSG00000100354	TNRC6B	chr22	+	40246014	40246102	40177924	40178140	40251178	40251200	1077	37,35,25,29	0,0,0,0	22,26,30,32	1,0,0,0	188	100	1	1	1.0,1.0,1.0,1.0	0.921,1.0,1.0,1.0	0.02
1078	ENSG00000100354	TNRC6B	chr22	+	40264687	40267036	40261831	40262173	40270121	40270280	1078	26,36,28,35	0,0,0,0	27,29,27,27	2,0,0,0	200	100	1	1	1.0,1.0,1.0,1.0	0.871,1.0,1.0,1.0	0.032
1079	ENSG00000100354	TNRC6B	chr22	+	40264687	40267036	40261831	40262173	40273424	40273600	1079	33,48,54,43	3,4,1,0	43,33,48,36	1,3,1,0	200	100	0.28102	1	0.846,0.857,0.964,1.0	0.956,0.846,0.96,1.0	-0.024
1080	ENSG00000100354	TNRC6B	chr22	+	40264687	40267036	40261831	40262173	40277076	40277151	1080	20,21,19,28	0,0,0,2	19,13,18,18	0,0,0,0	200	100	1	1	1.0,1.0,1.0,0.875	1.0,1.0,1.0,1.0	-0.031
1081	ENSG00000100354	TNRC6B	chr22	+	40270121	40270280	40261831	40262173	40273424	40273600	1081	6,3,8,6	3,4,1,0	3,18,4,13	1,3,1,0	200	100	0.108111	1	0.5,0.273,0.8,1.0	0.6,0.75,0.667,1.0	-0.111
1082	ENSG00000100354	TNRC6B	chr22	+	40270121	40270280	40264687	40267036	40273424	40273600	1082	12,18,17,13	13,27,35,15	9,35,13,22	24,21,30,18	200	100	0.585014	1	0.316,0.25,0.195,0.302	0.158,0.455,0.178,0.379	-0.027
1083	ENSG00000100354	TNRC6B	chr22	+	40273424	40273600	40261831	40262173	40277076	40277151	1083	48,39,37,36	0,0,0,2	30,35,45,37	0,0,0,0	200	100	1	1	1.0,1.0,1.0,0.9	1.0,1.0,1.0,1.0	-0.025
1084	ENSG00000100354	TNRC6B	chr22	+	40273424	40273600	40264687	40267036	40277076	40277151	1084	58,62,71,51	0,0,0,0	53,53,74,55	0,1,0,0	200	100	1	1	1.0,1.0,1.0,1.0	1.0,0.964,1.0,1.0	0.009
1085	ENSG00000100354	TNRC6B	chr22	+	40277076	40277151	40273424	40273600	40277998	40278044	1085	68,62,58,58	1,0,0,0	50,62,65,53	0,1,0,1	175	100	1	1	0.975,1.0,1.0,1.0	1.0,0.973,1.0,0.968	0.009
1086	ENSG00000100354	TNRC6B	chr22	+	40281118	40281289	40279994	40280143	40285644	40285770	1086	0,2,0,0	33,42,35,25	1,0,0,0	33,21,41,31	200	100	1	1	0.0,0.023,0.0,0.0	0.015,0.0,0.0,0.0	0.002
1087	ENSG00000100297	MCM5	chr22	+	35400430	35400605	35400133	35400208	35403206	35403333	1087	1867202522812090	2,0,1,0	1325134315751390	0,2,0,0	200	100	1	1	0.998,1.0,0.999,1.0	1.0,0.997,1.0,1.0	0
1088	ENSG00000100297	MCM5	chr22	+	35400430	35400605	35400133	35400208	35406552	35406725	1088	90797411291006	0,3,2,2	669638748678	0,0,0,0	200	100	1	1	1.0,0.994,0.996,0.996	1.0,1.0,1.0,1.0	-0.003
1089	ENSG00000100297	MCM5	chr22	+	35401370	35401466	35400430	35400605	35403206	35403333	1089	0,0,0,0	960105211531085	0,0,0,1	656705827714	196	100	1	1	0.0,0.0,0.0,0.0	0.0,0.0,0.0,0.001	0
1091	ENSG00000100297	MCM5	chr22	+	35403206	35403333	35400136	35400208	35406552	35406725	1091	1,0,1,0	0,3,2,2	0,1,0,0	0,0,0,0	200	100	1	1	1.0,0.0,0.2,0.0	NA,1.0,NA,NA	-0.7
1092	ENSG00000100297	MCM5	chr22	+	35403206	35403333	35400430	35400605	35403413	35403542	1092	2115223224752260	0,0,0,0	1481154117861570	0,0,1,0	200	100	1	1	1.0,1.0,1.0,1.0	1.0,1.0,0.999,1.0	0
1093	ENSG00000100297	MCM5	chr22	+	35403206	35403333	35400430	35400605	35406552	35406725	1093	8459221026967	0,1,0,0	584639744659	0,0,0,2	200	100	1	1	1.0,0.998,1.0,1.0	1.0,1.0,1.0,0.994	0.001
1094	ENSG00000100297	MCM5	chr22	+	35403413	35403542	35400430	35400605	35406552	35406725	1094	1137111612991200	0,1,0,0	809746962911	0,0,0,2	200	100	1	1	1.0,0.998,1.0,1.0	1.0,1.0,1.0,0.996	0.001
1096	ENSG00000100297	MCM5	chr22	+	35412509	35412681	35410408	35410910	35415828	35415908	1096	86110179991018	0,2,0,0	645664705702	0,0,0,0	200	100	1	1	1.0,0.996,1.0,1.0	1.0,1.0,1.0,1.0	-0.001
1097	ENSG00000100297	MCM5	chr22	+	35413874	35413986	35412509	35412681	35415828	35415908	1097	1256111812471340	2,0,0,0	8917851000854	0,0,0,0	200	100	1	1	0.997,1.0,1.0,1.0	1.0,1.0,1.0,1.0	-0.001
1098	ENSG00000100297	MCM5	chr22	+	35417743	35417856	35416637	35416814	35419883	35420012	1098	1668178219591980	1,3,4,5	1255119713091230	0,0,1,3	200	100	1	1	0.999,0.997,0.996,0.995	1.0,1.0,0.998,0.995	-0.002
1099	ENSG00000100297	MCM5	chr22	+	35419883	35420012	35417743	35417856	35421317	35421460	1099	1703172119401890	0,0,0,0	1249113513451260	0,0,0,1	200	100	1	1	1.0,1.0,1.0,1.0	1.0,1.0,1.0,0.998	0
1100	ENSG00000185666	SYN3	chr22	-	32527917	32528005	32518042	32518334	32528873	32529008	1100	0,1,0,4	0,0,0,0	1,11,2,5	0,0,0,1	188	100	1	1	NA,1.0,NA,1.0	1.0,1.0,1.0,0.727	0.068
1101	ENSG00000185666	SYN3	chr22	-	32538035	32538110	32533792	32533895	32541570	32541713	1101	0,1,0,0	2,0,0,0	0,0,2,0	0,0,0,1	175	100	1	1	0.0,1.0,NA,NA	NA,NA,1.0,0.0	0
1102	ENSG00000100225	FBXO7	chr22	+	32478980	32479275	32474810	32475124	32483896	32483983	1102	684667740711	12,25,9,13	501484569564	11,18,9,14	200	100	0.508779	1	0.966,0.93,0.976,0.965	0.958,0.931,0.969,0.953	0.006
1103	ENSG00000100225	FBXO7	chr22	+	32478980	32479275	32474810	32475124	32485067	32485209	1103	272228277287	0,0,0,1	202182209229	0,0,0,0	200	100	1	1	1.0,1.0,1.0,0.993	1.0,1.0,1.0,1.0	-0.002
1104	ENSG00000100225	FBXO7	chr22	+	32478980	32479275	32475256	32475398	32483896	32483983	1104	521539561507	23,36,21,30	333353400394	19,13,14,15	200	100	0.165621	1	0.919,0.882,0.93,0.894	0.898,0.931,0.935,0.929	-0.017
1105	ENSG00000100225	FBXO7	chr22	+	32478980	32479275	32475256	32475398	32485067	32485209	1105	109,100,98,83	0,1,0,2	34,51,40,59	2,0,4,0	200	100	0.29307	1	1.0,0.98,1.0,0.954	0.895,1.0,0.833,1.0	0.052
1106	ENSG00000100225	FBXO7	chr22	+	32479132	32479275	32474797	32475124	32483896	32484124	1106	447477514454	12,25,9,13	325346395359	11,18,9,14	200	100	0.492289	1	0.949,0.905,0.966,0.946	0.937,0.906,0.956,0.928	0.01
1107	ENSG00000100225	FBXO7	chr22	+	32479132	32479275	32474797	32475124	32485067	32485209	1107	40,43,51,35	0,0,0,1	28,47,36,28	0,0,0,0	200	100	1	1	1.0,1.0,1.0,0.946	1.0,1.0,1.0,1.0	-0.014
1108	ENSG00000100225	FBXO7	chr22	+	32479132	32479275	32475236	32475398	32483896	32484124	1108	436459493435	23,36,21,30	309315390365	19,13,14,15	200	100	0.063414	0.774604	0.905,0.864,0.921,0.879	0.89,0.924,0.933,0.924	-0.025
1109	ENSG00000100225	FBXO7	chr22	+	32479132	32479275	32475236	32475398	32485067	32485209	1109	29,25,30,16	0,1,0,2	12,16,31,34	2,0,4,0	200	100	0.099903	1	1.0,0.926,1.0,0.8	0.75,1.0,0.795,1.0	0.045
1110	ENSG00000100225	FBXO7	chr22	+	32483896	32484124	32474675	32475124	32485067	32485209	1110	435505530480	0,0,0,1	342366420437	0,0,0,0	200	100	1	1	1.0,1.0,1.0,0.996	1.0,1.0,1.0,1.0	-0.001
1111	ENSG00000100225	FBXO7	chr22	+	32483896	32484124	32474675	32475124	32487744	32487828	1111	12,25,10,13	0,0,2,0	11,18,9,14	0,0,0,0	200	100	1	1	1.0,1.0,0.714,1.0	1.0,1.0,1.0,1.0	-0.072
1112	ENSG00000100225	FBXO7	chr22	+	32483896	32484124	32475236	32475398	32485067	32485209	1112	446516542497	0,1,0,2	350361425438	2,0,4,0	200	100	1	1	1.0,0.996,1.0,0.992	0.989,1.0,0.982,1.0	0.004
1113	ENSG00000100225	FBXO7	chr22	+	32483896	32484124	32475236	32475398	32487744	32487828	1113	23,36,22,30	0,0,1,0	19,13,14,15	0,0,0,0	200	100	1	1	1.0,1.0,0.917,1.0	1.0,1.0,1.0,1.0	-0.021
1114	ENSG00000100225	FBXO7	chr22	+	32483896	32484124	32478980	32479275	32485067	32485209	1114	839919984894	4,0,0,4	630650772759	0,0,1,1	200	100	1	1	0.991,1.0,1.0,0.991	1.0,1.0,0.997,0.997	-0.003
1115	ENSG00000100225	FBXO7	chr22	+	32485067	32485209	32474675	32475124	32487744	32487828	1115	678749812804	0,0,2,0	580546673568	0,0,0,0	200	100	1	1	1.0,1.0,0.995,1.0	1.0,1.0,1.0,1.0	-0.001
1116	ENSG00000100225	FBXO7	chr22	+	32485067	32485209	32475236	32475398	32487744	32487828	1116	678750812805	0,0,1,0	582546677568	0,0,0,0	200	100	1	1	1.0,1.0,0.998,1.0	1.0,1.0,1.0,1.0	0
1117	ENSG00000100225	FBXO7	chr22	+	32485067	32485209	32483896	32484124	32487744	32487828	1117	1099122413311260	0,0,1,0	9118921082987	0,0,0,0	200	100	1	1	1.0,1.0,0.998,1.0	1.0,1.0,1.0,1.0	0
1118	ENSG00000100225	FBXO7	chr22	+	32491085	32491181	32487744	32487828	32493104	32493281	1118	825846889976	0,0,0,0	659640754620	0,0,2,0	196	100	1	1	1.0,1.0,1.0,1.0	1.0,1.0,0.995,1.0	0.001
1119	ENSG00000100225	FBXO7	chr22	+	32495492	32495530	32487744	32493281	32498143	32498608	1119	408362488444	1,6,7,10	303281358303	10,1,4,2	138	100	0.756976	1	0.997,0.978,0.981,0.97	0.956,0.995,0.985,0.991	0
1122	ENSG00000100150	DEPDC5	chr22	+	31754861	31754979	31753866	31753996	31758545	31758633	1122	33,22,35,42	0,0,1,1	29,20,35,22	0,0,0,0	200	100	1	1	1.0,1.0,0.946,0.955	1.0,1.0,1.0,1.0	-0.025
1123	ENSG00000100150	DEPDC5	chr22	+	31754861	31754979	31753994	31754164	31758545	31758633	1123	36,27,43,49	0,0,1,3	35,26,43,26	2,0,0,0	200	100	0.913159	1	1.0,1.0,0.956,0.891	0.897,1.0,1.0,1.0	-0.013
1124	ENSG00000100150	DEPDC5	chr22	+	31758526	31758633	31754861	31754979	31760655	31760702	1124	14,16,19,27	0,2,0,0	17,16,20,34	0,0,0,0	200	100	1	1	1.0,0.8,1.0,1.0	1.0,1.0,1.0,1.0	-0.05
1125	ENSG00000100150	DEPDC5	chr22	+	31758545	31758633	31754861	31754979	31760655	31760702	1125	50,46,54,70	0,2,0,0	45,35,57,53	0,0,0,0	188	100	1	1	1.0,0.924,1.0,1.0	1.0,1.0,1.0,1.0	-0.019
1126	ENSG00000100150	DEPDC5	chr22	+	31760655	31760702	31758526	31758633	31764974	31765060	1126	17,31,33,42	0,0,0,0	38,26,33,42	0,0,0,2	147	100	1	1	1.0,1.0,1.0,1.0	1.0,1.0,1.0,0.935	0.016
1127	ENSG00000100150	DEPDC5	chr22	+	31766584	31766668	31764974	31765060	31768813	31768863	1127	31,49,37,48	2,0,0,1	48,58,43,51	0,0,0,0	184	100	1	1	0.894,1.0,1.0,0.963	1.0,1.0,1.0,1.0	-0.036
1128	ENSG00000100150	DEPDC5	chr22	+	31766603	31766668	31764974	31765060	31768813	31768863	1128	15,15,12,20	2,0,0,1	19,25,14,11	0,0,0,0	165	100	1	1	0.82,1.0,1.0,0.924	1.0,1.0,1.0,1.0	-0.064
1130	ENSG00000100150	DEPDC5	chr22	+	31783906	31783985	31778098	31778168	31784813	31784875	1130	31,31,18,27	0,0,1,0	25,58,22,39	0,0,0,0	179	100	1	1	1.0,1.0,0.91,1.0	1.0,1.0,1.0,1.0	-0.022
1131	ENSG00000100150	DEPDC5	chr22	+	31806121	31806191	31804841	31804915	31809610	31809647	1131	23,23,29,37	0,0,0,0	36,31,39,32	0,1,0,0	170	100	1	1	1.0,1.0,1.0,1.0	1.0,0.948,1.0,1.0	0.013
1132	ENSG00000100150	DEPDC5	chr22	+	31806121	31806191	31804841	31804915	31810520	31810641	1132	14,11,15,17	0,0,6,0	21,16,28,15	0,0,0,0	170	100	0.106877	1	1.0,1.0,0.595,1.0	1.0,1.0,1.0,1.0	-0.101
1133	ENSG00000100150	DEPDC5	chr22	+	31809610	31809647	31804841	31804915	31810520	31810641	1133	2,2,3,4	0,0,6,0	9,4,3,3	0,0,0,0	137	100	0.0584926	0.737903	1.0,1.0,0.267,1.0	1.0,1.0,1.0,1.0	-0.183
1134	ENSG00000100150	DEPDC5	chr22	+	31809610	31809647	31806121	31806191	31810520	31810641	1134	13,14,18,24	1,0,1,0	25,18,14,20	1,0,0,0	137	100	1	1	0.905,1.0,0.929,1.0	0.948,1.0,1.0,1.0	-0.028
1135	ENSG00000100150	DEPDC5	chr22	+	31821501	31821637	31819021	31819225	31833914	31833980	1135	7,5,5,3	5,5,4,5	3,10,7,9	4,6,3,3	200	100	0.224959	1	0.412,0.333,0.385,0.231	0.273,0.455,0.538,0.6	-0.126
1136	ENSG00000100150	DEPDC5	chr22	+	31822692	31822790	31821501	31821637	31833914	31833980	1136	15,12,11,11	1,0,0,0	25,13,28,24	0,0,0,0	198	100	1	1	0.883,1.0,1.0,1.0	1.0,1.0,1.0,1.0	-0.029
1139	ENSG00000100150	DEPDC5	chr22	+	31846833	31846967	31844744	31845237	31857444	31857553	1139	44,36,33,18	0,2,0,0	36,33,35,24	1,0,0,0	200	100	1	1	1.0,0.9,1.0,1.0	0.947,1.0,1.0,1.0	-0.012
1140	ENSG00000100150	DEPDC5	chr22	+	31861367	31861433	31857444	31857553	31870589	31870744	1140	1,5,1,3	14,6,7,10	3,2,2,0	7,11,6,8	166	100	0.510246	1	0.041,0.334,0.079,0.153	0.205,0.099,0.167,0.0	0.034
1141	ENSG00000100150	DEPDC5	chr22	+	31876086	31876265	31874272	31874405	31879524	31879752	1141	20,8,5,10	0,1,2,4	13,6,6,14	5,1,4,0	200	100	0.421483	1	1.0,0.8,0.556,0.556	0.565,0.75,0.429,1.0	0.042
1142	ENSG00000100150	DEPDC5	chr22	+	31876156	31876265	31873826	31874405	31879524	31879752	1142	23,18,11,20	0,1,2,4	25,19,12,32	5,1,4,0	200	100	0.355047	1	1.0,0.9,0.733,0.714	0.714,0.905,0.6,1.0	0.032
1143	ENSG00000100150	DEPDC5	chr22	+	31879524	31879752	31875738	31876265	31893581	31893751	1143	21,22,9,19	0,0,0,1	22,18,21,34	0,0,0,0	200	100	1	1	1.0,1.0,1.0,0.905	1.0,1.0,1.0,1.0	-0.024
1145	ENSG00000241878	PISD	chr22	-	31620552	31620599	31618976	31619836	31620995	31621142	1145	47,62,71,75	0,0,2,6	38,34,38,44	1,0,2,0	147	100	1	1	1.0,1.0,0.96,0.895	0.963,1.0,0.928,1.0	-0.009
1146	ENSG00000241878	PISD	chr22	-	31620552	31620713	31618490	31619836	31620995	31621142	1146	278319335310	0,0,2,6	185165220232	1,0,2,0	200	100	1	1	1.0,1.0,0.988,0.963	0.989,1.0,0.982,1.0	-0.005
1147	ENSG00000241878	PISD	chr22	-	31621648	31621885	31620995	31621472	31648100	31648276	1147	359378419426	0,1,3,1	220225295277	0,3,2,0	200	100	1	1	1.0,0.995,0.986,0.995	1.0,0.974,0.987,1.0	0.004
1148	ENSG00000241878	PISD	chr22	-	31623683	31623849	31621648	31621885	31625762	31626016	1148	124128161142	4,3,0,9	124,99,145,127	0,3,0,3	200	100	0.0161373	0.32548	0.939,0.955,1.0,0.888	1.0,0.943,1.0,0.955	-0.029
1149	ENSG00000241878	PISD	chr22	-	31623683	31623849	31621648	31621885	31630803	31630862	1149	36,48,60,56	0,1,1,4	45,30,42,46	0,3,1,0	200	100	0.375753	1	1.0,0.96,0.968,0.875	1.0,0.833,0.955,1.0	0.004
1150	ENSG00000241878	PISD	chr22	-	31623683	31623849	31621648	31621885	31648100	31648276	1150	36,47,61,59	156143172206	46,30,43,48	80,98,117,117	200	100	0.0362397	0.546869	0.103,0.141,0.151,0.125	0.223,0.133,0.155,0.17	-0.04
1151	ENSG00000241878	PISD	chr22	-	31625762	31626016	31621648	31621885	31630803	31630831	1151	9,13,4,14	0,1,1,4	9,12,4,12	0,3,1,0	200	100	0.183134	1	1.0,0.867,0.667,0.636	1.0,0.667,0.667,1.0	-0.041
1153	ENSG00000241878	PISD	chr22	-	31625762	31626016	31623683	31623849	31628852	31628982	1153	88,85,102,87	0,0,0,0	80,79,104,81	0,0,1,0	200	100	1	1	1.0,1.0,1.0,1.0	1.0,1.0,0.981,1.0	0.005
1154	ENSG00000241878	PISD	chr22	-	31625762	31626016	31623683	31623849	31630803	31630831	1154	93,91,105,91	0,1,0,0	88,80,107,90	0,2,0,0	200	100	1	1	1.0,0.978,1.0,1.0	1.0,0.952,1.0,1.0	0.006
1155	ENSG00000241878	PISD	chr22	-	31628002	31628210	31625762	31626016	31628852	31628981	1155	5,7,4,6	0,4,1,1	6,4,5,1	1,8,1,0	200	100	0.397893	1	1.0,0.467,0.667,0.75	0.75,0.2,0.714,1.0	0.055
1156	ENSG00000241878	PISD	chr22	-	31628002	31628210	31625762	31626016	31630803	31630824	1156	4,4,0,2	5,10,4,5	5,1,5,0	9,9,4,9	200	100	0.780157	1	0.286,0.167,0.0,0.167	0.217,0.053,0.385,0.0	-0.009
1157	ENSG00000241878	PISD	chr22	-	31628852	31628981	31625877	31626016	31629701	31630006	1157	0,4,1,1	0,0,0,0	3,8,3,0	1,0,0,0	200	100	1	1	NA,1.0,1.0,1.0	0.6,1.0,1.0,NA	0.133
1158	ENSG00000241878	PISD	chr22	-	31628852	31628981	31625877	31626016	31630521	31630799	1158	0,4,1,1	1,4,5,2	1,9,1,0	2,0,1,4	200	100	0.447762	1	0.0,0.333,0.091,0.2	0.2,1.0,0.333,0.0	-0.227
1159	ENSG00000241878	PISD	chr22	-	31628852	31628981	31625877	31626016	31630803	31630862	1159	0,4,1,1	5,10,4,5	1,8,1,0	9,9,4,9	200	100	0.560195	1	0.0,0.167,0.111,0.091	0.053,0.308,0.111,0.0	-0.026
1160	ENSG00000241878	PISD	chr22	-	31628852	31628981	31625877	31626016	31632182	31632291	1160	0,4,1,1	0,2,0,0	1,9,1,0	0,0,0,0	200	100	1	1	NA,0.5,1.0,1.0	1.0,1.0,1.0,NA	-0.167
1161	ENSG00000241878	PISD	chr22	-	31628852	31628981	31628002	31628210	31630803	31630862	1161	1,3,4,4	0,0,0,0	3,3,0,1	2,0,0,0	200	100	1	1	1.0,1.0,1.0,1.0	0.429,1.0,NA,1.0	0.19
1163	ENSG00000241878	PISD	chr22	-	31632182	31632291	31625762	31626016	31638365	31638445	1163	0,2,0,0	1,0,0,1	0,0,0,0	1,0,0,0	200	100	1	1	0.0,1.0,NA,0.0	0.0,NA,NA,NA	0.333
1164	ENSG00000241878	PISD	chr22	-	31648100	31648276	31623683	31623849	31662143	31662221	1164	4,3,8,5	0,0,1,0	2,2,1,3	0,0,0,0	200	100	1	1	1.0,1.0,0.8,1.0	1.0,1.0,1.0,1.0	-0.05
1165	ENSG00000241878	PISD	chr22	-	31648100	31648276	31625877	31626016	31662143	31662221	1165	12,18,22,14	1,0,0,0	15,9,14,12	0,1,0,1	200	100	1	1	0.857,1.0,1.0,1.0	1.0,0.818,1.0,0.857	0.046
1166	ENSG00000241878	PISD	chr22	-	31650698	31650778	31648100	31648276	31662143	31662180	1166	256265363282	4,3,7,2	181188214187	1,0,0,1	180	100	0.0646633	0.783941	0.973,0.98,0.966,0.987	0.99,1.0,1.0,0.99	-0.019
1168	ENSG00000198089	SFI1	chr22	+	31508254	31508376	31496138	31496637	31528689	31528835	1168	106105133144	0,0,0,0	80,89,75,80	0,0,0,2	200	100	1	1	1.0,1.0,1.0,1.0	1.0,1.0,1.0,0.952	0.012
1169	ENSG00000198089	SFI1	chr22	+	31508254	31508376	31496138	31496637	31546860	31546971	1169	84,82,95,113	1,0,0,0	63,74,52,68	0,0,0,0	200	100	1	1	0.977,1.0,1.0,1.0	1.0,1.0,1.0,1.0	-0.006
1170	ENSG00000198089	SFI1	chr22	+	31508258	31508376	31496537	31496637	31546860	31546971	1170	18,22,26,18	1,0,0,0	21,7,14,24	0,0,0,0	200	100	1	1	0.9,1.0,1.0,1.0	1.0,1.0,1.0,1.0	-0.025
1171	ENSG00000198089	SFI1	chr22	+	31521234	31521320	31508254	31508376	31528689	31528866	1171	0,0,1,0	34,33,48,39	0,0,0,0	30,23,24,24	186	100	1	1	0.0,0.0,0.011,0.0	0.0,0.0,0.0,0.0	0.003
1172	ENSG00000198089	SFI1	chr22	+	31528689	31528863	31496138	31496637	31546860	31546971	1172	14,17,11,13	1,0,0,0	10,10,6,16	0,0,0,0	200	100	1	1	0.875,1.0,1.0,1.0	1.0,1.0,1.0,1.0	-0.031
1173	ENSG00000198089	SFI1	chr22	+	31528689	31528863	31508254	31508376	31531057	31531129	1173	52,56,72,59	0,3,0,3	47,42,34,44	1,0,0,0	200	100	0.560532	1	1.0,0.903,1.0,0.908	0.959,1.0,1.0,1.0	-0.037
1174	ENSG00000198089	SFI1	chr22	+	31528689	31528863	31508254	31508376	31546860	31546971	1174	48,50,59,52	11,8,10,8	40,33,30,38	13,7,0,11	200	100	0.97998	1	0.686,0.758,0.747,0.765	0.606,0.702,1.0,0.633	0.004
1175	ENSG00000198089	SFI1	chr22	+	31528689	31528863	31508254	31508376	31550253	31550348	1175	34,33,56,41	2,0,0,0	32,23,24,26	0,0,0,0	200	100	1	1	0.895,1.0,1.0,1.0	1.0,1.0,1.0,1.0	-0.026
1176	ENSG00000198089	SFI1	chr22	+	31528689	31528863	31508254	31508376	31573057	31573214	1176	34,33,48,39	0,0,0,0	30,23,25,24	0,2,0,0	200	100	1	1	1.0,1.0,1.0,1.0	1.0,0.852,1.0,1.0	0.037
1178	ENSG00000198089	SFI1	chr22	+	31531057	31531129	31508254	31508376	31546860	31546971	1178	7,8,10,5	11,8,10,8	9,11,5,7	13,7,0,11	172	100	0.344141	1	0.27,0.368,0.368,0.267	0.287,0.477,1.0,0.27	-0.19
1180	ENSG00000198089	SFI1	chr22	+	31531057	31531129	31528689	31528863	31546860	31546971	1180	25,30,33,22	14,17,11,13	24,30,15,27	10,10,6,14	172	100	0.465312	1	0.509,0.506,0.636,0.496	0.583,0.636,0.592,0.529	-0.048
1181	ENSG00000198089	SFI1	chr22	+	31531057	31531129	31528689	31528863	31550253	31550348	1181	7,14,11,10	0,0,8,2	2,14,4,11	2,0,0,2	172	100	0.0921776	0.976484	1.0,1.0,0.444,0.744	0.368,1.0,1.0,0.762	0.014
1182	ENSG00000198089	SFI1	chr22	+	31546860	31546971	31508254	31508376	31550253	31550348	1182	50,55,61,57	2,0,0,0	43,23,37,41	0,0,0,0	200	100	1	1	0.926,1.0,1.0,1.0	1.0,1.0,1.0,1.0	-0.018
1183	ENSG00000198089	SFI1	chr22	+	31546860	31546971	31508254	31508376	31573057	31573214	1183	11,8,8,6	0,0,0,0	11,5,0,9	0,2,0,0	200	100	1	1	1.0,1.0,1.0,1.0	1.0,0.556,NA,1.0	0.148
1184	ENSG00000198089	SFI1	chr22	+	31546860	31546971	31528689	31528863	31550253	31550348	1184	53,64,62,62	0,0,8,2	40,26,43,43	2,0,0,2	200	100	0.10203	1	1.0,1.0,0.795,0.939	0.909,1.0,1.0,0.915	-0.022
1185	ENSG00000198089	SFI1	chr22	+	31546860	31546971	31528689	31528863	31561289	31561392	1185	13,14,9,6	0,0,1,0	8,8,4,12	0,0,0,0	200	100	1	1	1.0,1.0,0.818,1.0	1.0,1.0,1.0,1.0	-0.045
1186	ENSG00000198089	SFI1	chr22	+	31546860	31546971	31528689	31528863	31573057	31573214	1186	14,14,9,6	0,0,0,0	8,8,4,12	0,0,1,0	200	100	1	1	1.0,1.0,1.0,1.0	1.0,1.0,0.667,1.0	0.083
1187	ENSG00000198089	SFI1	chr22	+	31546860	31546971	31531057	31531129	31550253	31550348	1187	57,64,73,65	0,1,0,0	51,33,48,46	0,0,0,0	200	100	1	1	1.0,0.97,1.0,1.0	1.0,1.0,1.0,1.0	-0.008
1188	ENSG00000198089	SFI1	chr22	+	31550253	31550348	31508254	31508376	31556941	31557059	1188	19,23,32,29	0,1,0,0	17,19,42,28	0,0,0,0	195	100	1	1	1.0,0.922,1.0,1.0	1.0,1.0,1.0,1.0	-0.019
1189	ENSG00000198089	SFI1	chr22	+	31550253	31550348	31508254	31508376	31573057	31573214	1189	3,0,1,0	0,0,0,0	0,0,0,0	0,2,0,0	195	100	1	1	1.0,NA,1.0,NA	NA,0.0,NA,NA	1
1190	ENSG00000198089	SFI1	chr22	+	31550253	31550348	31528689	31528863	31561289	31561333	1190	0,0,8,2	0,0,1,0	1,0,0,1	0,0,0,0	195	100	1	1	NA,NA,0.804,1.0	1.0,NA,NA,1.0	-0.098
1191	ENSG00000198089	SFI1	chr22	+	31550253	31550348	31528689	31528863	31573057	31573214	1191	1,0,8,2	0,0,0,0	1,0,0,0	0,0,1,0	195	100	1	1	1.0,NA,1.0,1.0	1.0,NA,0.0,NA	0.5
1193	ENSG00000198089	SFI1	chr22	+	31550253	31550348	31546860	31546971	31573057	31573214	1193	22,23,42,41	1,0,0,0	24,15,31,19	0,0,0,0	195	100	1	1	0.919,1.0,1.0,1.0	1.0,1.0,1.0,1.0	-0.02
1194	ENSG00000198089	SFI1	chr22	+	31556941	31557059	31508254	31508376	31573057	31573214	1194	0,4,1,2	0,0,0,0	1,2,1,0	0,2,0,0	200	100	1	1	NA,1.0,1.0,1.0	1.0,0.333,1.0,NA	0.222
1195	ENSG00000198089	SFI1	chr22	+	31556941	31557059	31550253	31550348	31561289	31561333	1195	66,79,85,86	0,1,2,0	49,55,74,77	0,0,0,1	200	100	1	1	1.0,0.975,0.955,1.0	1.0,1.0,1.0,0.975	-0.011
1196	ENSG00000198089	SFI1	chr22	+	31556941	31557059	31550253	31550348	31573057	31573214	1196	24,35,22,20	1,0,1,0	22,17,26,23	0,0,0,0	200	100	1	1	0.923,1.0,0.917,1.0	1.0,1.0,1.0,1.0	-0.04
1197	ENSG00000198089	SFI1	chr22	+	31561289	31561392	31528689	31528863	31573057	31573214	1197	37,35,34,40	0,0,0,0	20,30,25,27	0,0,1,0	200	100	1	1	1.0,1.0,1.0,1.0	1.0,1.0,0.926,1.0	0.018
1198	ENSG00000198089	SFI1	chr22	+	31561289	31561392	31546860	31546971	31573057	31573214	1198	37,35,33,40	1,0,0,0	20,30,25,27	0,0,0,0	200	100	1	1	0.949,1.0,1.0,1.0	1.0,1.0,1.0,1.0	-0.013
1199	ENSG00000198089	SFI1	chr22	+	31561289	31561392	31550253	31550348	31573057	31573214	1199	37,36,35,40	1,0,1,0	20,30,25,28	0,0,0,0	200	100	1	1	0.949,1.0,0.946,1.0	1.0,1.0,1.0,1.0	-0.026
1200	ENSG00000198089	SFI1	chr22	+	31561289	31561392	31556941	31557059	31573057	31573214	1200	80,86,98,116	2,8,1,2	48,69,80,81	1,4,4,0	200	100	0.75302	1	0.952,0.843,0.98,0.967	0.96,0.896,0.909,1.0	-0.006
1201	ENSG00000198089	SFI1	chr22	+	31575230	31575392	31572762	31573214	31583874	31583877	1201	45,39,55,56	0,2,1,0	48,34,42,43	1,0,2,0	200	100	1	1	1.0,0.907,0.965,1.0	0.96,1.0,0.913,1.0	0
1202	ENSG00000198089	SFI1	chr22	+	31578381	31578452	31575230	31575392	31583874	31583934	1202	23,25,29,29	0,1,0,1	19,11,22,16	0,0,0,0	171	100	1	1	1.0,0.936,1.0,0.944	1.0,1.0,1.0,1.0	-0.03
1203	ENSG00000198089	SFI1	chr22	+	31580271	31580364	31578381	31578452	31583874	31583877	1203	37,35,47,62	2,14,8,8	34,36,38,46	5,3,7,5	193	100	0.393502	1	0.906,0.564,0.753,0.801	0.779,0.861,0.738,0.827	-0.045
1204	ENSG00000198089	SFI1	chr22	+	31602211	31602293	31589446	31589577	31604308	31604404	1204	33,29,25,37	0,5,0,0	21,19,12,18	0,1,0,2	182	100	0.619486	1	1.0,0.761,1.0,1.0	1.0,0.913,1.0,0.832	0.004
1205	ENSG00000198089	SFI1	chr22	+	31602211	31602293	31589446	31589577	31604868	31604945	1205	31,27,26,38	0,0,0,0	21,19,12,18	0,1,0,2	182	100	1	1	1.0,1.0,1.0,1.0	1.0,0.913,1.0,0.832	0.064
1206	ENSG00000198089	SFI1	chr22	+	31602211	31602293	31589446	31589577	31606327	31606430	1206	31,31,31,37	0,2,0,1	22,19,14,22	0,4,0,0	182	100	1	1	1.0,0.895,1.0,0.953	1.0,0.723,1.0,1.0	0.031
1207	ENSG00000198089	SFI1	chr22	+	31602211	31602293	31589446	31589577	31607936	31608033	1207	31,26,26,39	1,0,1,0	21,19,12,18	0,0,2,0	182	100	1	1	0.945,1.0,0.935,1.0	1.0,1.0,0.767,1.0	0.028
1208	ENSG00000198089	SFI1	chr22	+	31602606	31602785	31602211	31602293	31604308	31604404	1208	31,40,56,55	2,3,0,0	31,33,41,40	0,0,0,0	200	100	0.908728	1	0.886,0.87,1.0,1.0	1.0,1.0,1.0,1.0	-0.061
1209	ENSG00000198089	SFI1	chr22	+	31602606	31602785	31602211	31602293	31607936	31608033	1209	23,34,49,46	0,0,1,2	25,30,39,36	0,0,0,0	200	100	1	1	1.0,1.0,0.961,0.92	1.0,1.0,1.0,1.0	-0.03
1210	ENSG00000198089	SFI1	chr22	+	31603743	31603819	31589446	31589577	31604308	31604404	1210	28,24,54,24	0,5,0,0	15,19,28,16	0,1,0,2	176	100	0.497401	1	1.0,0.732,1.0,1.0	1.0,0.915,1.0,0.82	-0.001
1211	ENSG00000198089	SFI1	chr22	+	31603743	31603819	31589446	31589577	31604868	31604945	1211	1,0,0,1	0,0,0,0	0,0,0,0	0,1,0,2	176	100	1	1	1.0,NA,NA,1.0	NA,0.0,NA,0.0	1
1212	ENSG00000198089	SFI1	chr22	+	31603743	31603819	31602606	31602785	31604308	31604404	1212	42,46,84,44	8,6,7,9	40,37,38,36	7,3,2,4	176	100	0.277885	1	0.749,0.813,0.872,0.735	0.765,0.875,0.915,0.836	-0.056
1213	ENSG00000198089	SFI1	chr22	+	31604308	31604404	31589446	31589577	31604868	31604945	1213	46,43,46,81	0,0,0,0	23,17,30,42	0,1,0,2	196	100	1	1	1.0,1.0,1.0,1.0	1.0,0.897,1.0,0.915	0.047
1214	ENSG00000198089	SFI1	chr22	+	31604308	31604404	31602211	31602293	31604868	31604945	1214	48,41,46,81	0,1,1,1	23,16,30,41	0,0,0,0	196	100	1	1	1.0,0.954,0.959,0.976	1.0,1.0,1.0,1.0	-0.028
1215	ENSG00000198089	SFI1	chr22	+	31604308	31604404	31603743	31603819	31604868	31604945	1215	76,66,105,114	0,0,0,2	43,33,50,67	0,0,0,0	196	100	1	1	1.0,1.0,1.0,0.967	1.0,1.0,1.0,1.0	-0.008
1216	ENSG00000198089	SFI1	chr22	+	31604868	31604945	31589446	31589577	31606327	31606430	1216	40,40,46,24	0,2,0,1	19,28,24,25	0,4,0,0	177	100	1	1	1.0,0.919,1.0,0.931	1.0,0.798,1.0,1.0	0.013
1217	ENSG00000198089	SFI1	chr22	+	31604868	31604945	31589446	31589577	31607936	31608033	1217	0,0,3,0	1,0,1,0	0,1,0,2	0,0,2,0	177	100	1	1	0.0,NA,0.629,NA	NA,1.0,0.0,1.0	-0.352
1218	ENSG00000198089	SFI1	chr22	+	31604868	31604945	31602211	31602293	31606327	31606430	1218	40,41,47,25	0,5,6,0	19,27,24,23	1,0,2,4	177	100	0.343726	1	1.0,0.822,0.816,1.0	0.915,1.0,0.871,0.765	0.022
1219	ENSG00000198089	SFI1	chr22	+	31604868	31604945	31602211	31602293	31607936	31608033	1219	0,1,3,1	0,0,1,2	0,1,0,0	0,0,0,0	177	100	1	1	NA,1.0,0.629,0.22	NA,1.0,NA,NA	-0.384
1220	ENSG00000198089	SFI1	chr22	+	31604868	31606430	31589446	31589577	31607936	31608033	1220	41,37,68,72	1,0,1,0	27,30,49,48	0,0,2,0	200	100	1	1	0.953,1.0,0.971,1.0	1.0,1.0,0.925,1.0	0
1221	ENSG00000198089	SFI1	chr22	+	31604868	31606430	31602211	31602293	31607936	31608033	1221	41,38,68,73	0,0,1,2	27,30,49,46	0,0,0,0	200	100	1	1	1.0,1.0,0.971,0.948	1.0,1.0,1.0,1.0	-0.02
1222	ENSG00000198089	SFI1	chr22	+	31606327	31606430	31589446	31589577	31607936	31608033	1222	38,37,64,72	1,0,1,0	27,33,47,46	0,0,2,0	200	100	1	1	0.95,1.0,0.97,1.0	1.0,1.0,0.922,1.0	-0.001
1223	ENSG00000198089	SFI1	chr22	+	31606327	31606430	31602211	31602293	31607936	31608033	1223	38,40,70,71	0,0,1,2	28,29,49,50	0,0,0,0	200	100	1	1	1.0,1.0,0.972,0.947	1.0,1.0,1.0,1.0	-0.02
1224	ENSG00000198089	SFI1	chr22	+	31606327	31606430	31604868	31604945	31607936	31608033	1224	102102143145	0,0,3,0	60,60,92,91	0,1,0,0	200	100	1	1	1.0,1.0,0.96,1.0	1.0,0.968,1.0,1.0	-0.002
1225	ENSG00000198089	SFI1	chr22	+	31611765	31611840	31611142	31611303	31616744	31616877	1225	40,25,50,51	0,0,0,0	23,21,49,37	0,0,1,0	175	100	1	1	1.0,1.0,1.0,1.0	1.0,1.0,0.966,1.0	0.008
1226	ENSG00000198089	SFI1	chr22	+	31613141	31613216	31611765	31611840	31613601	31613855	1226	29,26,32,36	2,1,1,2	26,21,17,29	5,0,0,0	175	100	0.492077	1	0.892,0.937,0.948,0.911	0.748,1.0,1.0,1.0	-0.015
1227	ENSG00000198089	SFI1	chr22	+	31613141	31613216	31611765	31611840	31614788	31614860	1227	25,25,25,22	6,5,3,3	20,14,10,21	8,4,2,2	175	100	0.497431	1	0.704,0.741,0.826,0.807	0.588,0.667,0.741,0.857	0.056
1228	ENSG00000198089	SFI1	chr22	+	31613141	31613216	31611765	31611840	31615047	31615279	1228	23,21,25,21	0,0,1,2	20,14,10,20	0,0,4,0	175	100	0.537068	1	1.0,1.0,0.935,0.857	1.0,1.0,0.588,1.0	0.051
1229	ENSG00000198089	SFI1	chr22	+	31613353	31613530	31612772	31613216	31613601	31613715	1229	19,31,15,12	7,5,7,16	6,12,15,16	6,8,7,9	200	100	0.431825	1	0.576,0.756,0.517,0.273	0.333,0.429,0.517,0.471	0.093
1230	ENSG00000198089	SFI1	chr22	+	31613601	31613855	31611765	31611840	31614788	31614860	1230	17,55,37,32	6,5,3,3	22,16,24,36	8,4,2,2	200	100	0.602477	1	0.586,0.846,0.86,0.842	0.579,0.667,0.857,0.9	0.033
1231	ENSG00000198089	SFI1	chr22	+	31613601	31613855	31611765	31611840	31615047	31615279	1231	3,1,1,2	0,0,1,2	5,0,0,0	0,0,4,0	200	100	1	1	1.0,1.0,0.333,0.333	1.0,NA,0.0,NA	0.167
1232	ENSG00000198089	SFI1	chr22	+	31613601	31613855	31613141	31613216	31614788	31614860	1232	22,59,43,46	2,4,0,1	23,24,31,45	0,0,0,3	200	100	0.0734648	0.847797	0.846,0.881,1.0,0.958	1.0,1.0,1.0,0.882	-0.049
1233	ENSG00000198089	SFI1	chr22	+	31613601	31613855	31613141	31613216	31615047	31615279	1233	8,5,7,16	0,0,0,0	6,8,7,9	0,1,0,0	200	100	1	1	1.0,1.0,1.0,1.0	1.0,0.8,1.0,1.0	0.05
1234	ENSG00000198089	SFI1	chr22	+	31614788	31614860	31611765	31611840	31615047	31615279	1234	15,23,16,18	0,0,1,2	15,19,15,15	0,0,4,0	172	100	0.752881	1	1.0,1.0,0.903,0.84	1.0,1.0,0.686,1.0	0.014
1235	ENSG00000198089	SFI1	chr22	+	31614788	31614860	31613141	31613216	31615047	31615279	1235	11,22,13,16	0,0,0,0	8,15,13,16	0,1,0,0	172	100	1	1	1.0,1.0,1.0,1.0	1.0,0.897,1.0,1.0	0.026
1236	ENSG00000198089	SFI1	chr22	+	31614788	31614860	31613601	31613855	31615047	31615279	1236	23,70,49,44	1,0,0,0	25,31,37,47	0,0,0,0	172	100	1	1	0.93,1.0,1.0,1.0	1.0,1.0,1.0,1.0	-0.017
1237	ENSG00000198089	SFI1	chr22	+	31615047	31615279	31611765	31611840	31616744	31616877	1237	33,54,39,30	0,0,0,0	29,18,34,24	0,0,2,0	200	100	1	1	1.0,1.0,1.0,1.0	1.0,1.0,0.895,1.0	0.026
1239	ENSG00000138942	RNF185	chr22	+	31187046	31187270	31160181	31160303	31192683	31192702	1239	511530519546	43,39,35,62	314293406374	26,17,28,24	200	100	0.127315	1	0.856,0.872,0.881,0.815	0.858,0.896,0.879,0.886	-0.024
1240	ENSG00000138942	RNF185	chr22	+	31187046	31187270	31160181	31160303	31196935	31196990	1240	269250260287	0,2,0,0	154154203188	0,0,0,0	200	100	1	1	1.0,0.984,1.0,1.0	1.0,1.0,1.0,1.0	-0.004
1241	ENSG00000138942	RNF185	chr22	+	31187046	31187270	31160181	31160303	31201497	31201615	1241	272252266287	3,3,1,1	155159198188	1,1,1,6	200	100	0.397918	1	0.978,0.977,0.993,0.993	0.987,0.988,0.99,0.94	0.009
1242	ENSG00000138942	RNF185	chr22	+	31192683	31192702	31160182	31160303	31196935	31197045	1242	6,3,5,16	0,2,0,0	5,8,5,3	0,0,0,0	119	100	1	1	1.0,0.558,1.0,1.0	1.0,1.0,1.0,1.0	-0.111
1243	ENSG00000138942	RNF185	chr22	+	31192683	31192702	31160182	31160303	31201497	31201615	1243	3,7,1,3	3,3,1,1	5,2,2,2	1,1,1,6	119	100	0.734509	1	0.457,0.662,0.457,0.716	0.808,0.627,0.627,0.219	0.003
1244	ENSG00000138942	RNF185	chr22	+	31192683	31192702	31187046	31187270	31195468	31195581	1244	234273248238	0,0,0,0	162128190183	2,0,0,0	119	100	1	1	1.0,1.0,1.0,1.0	0.986,1.0,1.0,1.0	0.004
1245	ENSG00000138942	RNF185	chr22	+	31192683	31192702	31187046	31187270	31196935	31197045	1245	36,26,16,30	0,0,0,0	6,13,21,12	0,0,5,1	119	100	0.0832512	0.917198	1.0,1.0,1.0,1.0	1.0,1.0,0.779,0.91	0.078
1246	ENSG00000138942	RNF185	chr22	+	31192683	31192702	31187046	31187270	31201497	31201615	1246	37,29,34,34	3,2,6,0	5,25,27,18	1,5,0,1	119	100	0.771901	1	0.912,0.924,0.826,1.0	0.808,0.808,1.0,0.938	0.027
1247	ENSG00000138942	RNF185	chr22	+	31195468	31195581	31187046	31187270	31196935	31196990	1247	137170139116	0,0,0,0	81,80,89,103	0,0,5,1	200	100	0.668292	1	1.0,1.0,1.0,1.0	1.0,1.0,0.899,0.981	0.03
1248	ENSG00000138942	RNF185	chr22	+	31195468	31195581	31187046	31187270	31201497	31201615	1248	4,2,0,0	3,2,6,0	3,0,1,3	1,5,0,1	200	100	1	1	0.4,0.333,0.0,NA	0.6,0.0,1.0,0.6	-0.306
1249	ENSG00000138942	RNF185	chr22	+	31195468	31195581	31192683	31192702	31196935	31196990	1249	383459413385	20,11,10,32	259215289297	7,12,11,9	200	100	0.299196	1	0.905,0.954,0.954,0.857	0.949,0.9,0.929,0.943	-0.013
1250	ENSG00000138942	RNF185	chr22	+	31195468	31195581	31192683	31192702	31201497	31201615	1250	229266244238	16,18,25,25	159117186181	8,20,14,15	200	100	0.960261	1	0.877,0.881,0.83,0.826	0.909,0.745,0.869,0.858	0.008
1251	ENSG00000138942	RNF185	chr22	+	31196935	31196990	31160181	31160303	31201497	31201615	1251	36,58,44,58	3,3,1,1	46,22,26,24	1,1,1,6	155	100	0.409709	1	0.886,0.926,0.966,0.974	0.967,0.934,0.944,0.721	0.046
1252	ENSG00000138942	RNF185	chr22	+	31196935	31196990	31187046	31187270	31201497	31201615	1252	36,56,44,58	3,2,6,0	46,22,31,25	1,5,0,1	155	100	0.608341	1	0.886,0.948,0.826,1.0	0.967,0.739,1.0,0.942	0.003
1253	ENSG00000138942	RNF185	chr22	+	31196935	31196990	31195468	31195581	31201497	31201615	1253	194256214211	6,2,0,1	144122124143	2,2,1,6	155	100	0.164606	1	0.954,0.988,1.0,0.993	0.979,0.975,0.988,0.939	0.013
1254	ENSG00000138942	RNF185	chr22	+	31196935	31197157	31160182	31160303	31201497	31201615	1254	0,1,0,0	3,3,1,1	0,0,0,0	1,1,1,6	200	100	1	1	0.0,0.143,0.0,0.0	0.0,0.0,0.0,0.0	0.036
1255	ENSG00000138942	RNF185	chr22	+	31196935	31197157	31192683	31192702	31201497	31201615	1255	15,4,6,18	16,18,25,25	0,7,6,6	8,20,14,15	200	100	0.17508	1	0.319,0.1,0.107,0.265	0.0,0.149,0.176,0.167	0.075
1256	ENSG00000138942	RNF185	chr22	+	31196935	31197157	31195468	31195581	31201497	31201615	1256	93115124104	6,2,0,1	66,62,72,95	2,2,1,6	200	100	0.215774	1	0.886,0.966,1.0,0.981	0.943,0.939,0.973,0.888	0.022
1257	ENSG00000138942	RNF185	chr22	+	31196935	31197158	31160210	31160303	31201497	31201615	1257	0,1,0,0	3,3,1,1	0,0,0,0	1,1,1,6	200	100	1	1	0.0,0.143,0.0,0.0	0.0,0.0,0.0,0.0	0.036
1258	ENSG00000138942	RNF185	chr22	+	31196935	31197158	31187046	31187270	31201497	31201615	1258	0,0,0,0	3,2,6,0	0,0,0,1	1,5,0,1	200	100	1	1	0.0,0.0,0.0,NA	0.0,0.0,NA,0.333	-0.111
1259	ENSG00000138942	RNF185	chr22	+	31196935	31197158	31195468	31195581	31201497	31201615	1259	93115124104	6,2,0,1	66,62,72,95	2,2,1,6	200	100	0.215774	1	0.886,0.966,1.0,0.981	0.943,0.939,0.973,0.888	0.022
1260	ENSG00000138942	RNF185	chr22	+	31201497	31201615	31192683	31192702	31204488	31204571	1260	211180258225	0,0,0,0	142167180102	1,0,0,0	200	100	1	1	1.0,1.0,1.0,1.0	0.986,1.0,1.0,1.0	0.004
1261	ENSG00000138942	RNF185	chr22	+	31201497	31201615	31196935	31196990	31204488	31204571	1261	306329335322	0,1,0,0	227218245147	0,0,0,0	200	100	1	1	1.0,0.994,1.0,1.0	1.0,1.0,1.0,1.0	-0.002
1262	ENSG00000183963	SMTN	chr22	+	31080449	31080754	31064117	31064187	31083178	31083309	1262	19,36,27,45	6,6,4,7	63,62,48,66	3,4,3,2	200	100	0.000348612	0.0250075	0.613,0.75,0.771,0.763	0.913,0.886,0.889,0.943	-0.183
1263	ENSG00000183963	SMTN	chr22	+	31080449	31080754	31064117	31064187	31087964	31088024	1263	6,17,13,23	0,1,0,0	21,21,19,31	0,0,0,0	200	100	1	1	1.0,0.895,1.0,1.0	1.0,1.0,1.0,1.0	-0.026
1267	ENSG00000183963	SMTN	chr22	+	31083178	31083309	31064104	31064187	31087964	31088024	1267	79138116116	0,1,0,0	89,83,92,109	0,0,0,0	200	100	1	1	1.0,0.986,1.0,1.0	1.0,1.0,1.0,1.0	-0.004
1268	ENSG00000183963	SMTN	chr22	+	31083178	31083309	31080449	31080754	31087964	31088024	1268	85150126131	0,0,2,0	128117115140	0,0,0,0	200	100	1	1	1.0,1.0,0.969,1.0	1.0,1.0,1.0,1.0	-0.008
1270	ENSG00000183963	SMTN	chr22	+	31090807	31090879	31088871	31088969	31090960	31091027	1270	29,37,50,47	0,0,0,1	44,32,36,37	0,0,0,0	172	100	1	1	1.0,1.0,1.0,0.965	1.0,1.0,1.0,1.0	-0.009
1271	ENSG00000183963	SMTN	chr22	+	31090807	31090879	31090107	31090180	31090960	31091027	1271	75,94,114,107	0,1,3,0	92,83,112,95	0,1,0,0	172	100	1	1	1.0,0.982,0.957,1.0	1.0,0.98,1.0,1.0	-0.01
1272	ENSG00000183963	SMTN	chr22	+	31093783	31093876	31091674	31091847	31095302	31095455	1272	1,1,5,0	54,38,73,59	0,2,2,1	55,66,55,58	193	100	0.888713	1	0.01,0.013,0.034,0.0	0.0,0.015,0.018,0.009	0.004
1273	ENSG00000183963	SMTN	chr22	+	31095533	31095609	31095302	31095455	31096997	31097060	1273	29,43,44,72	0,0,0,0	42,35,59,64	0,0,2,0	176	100	1	1	1.0,1.0,1.0,1.0	1.0,1.0,0.944,1.0	0.014
1274	ENSG00000183963	SMTN	chr22	+	31095533	31095609	31095302	31095455	31097268	31097338	1274	48,62,63,89	1,0,0,0	71,49,74,78	0,0,0,0	176	100	1	1	0.965,1.0,1.0,1.0	1.0,1.0,1.0,1.0	-0.009
1275	ENSG00000183963	SMTN	chr22	+	31095851	31096897	31095533	31095609	31096997	31097338	1275	103,99,166,131	1,0,0,0	74,77,112,125	0,0,2,0	200	100	1	1	0.981,1.0,1.0,1.0	1.0,1.0,0.966,1.0	0.004
1276	ENSG00000183963	SMTN	chr22	+	31096732	31096897	31095533	31095609	31096997	31097060	1276	156145240194	1,0,0,0	128114160177	0,0,2,0	200	100	1	1	0.987,1.0,1.0,1.0	1.0,1.0,0.976,1.0	0.003
1277	ENSG00000183963	SMTN	chr22	+	31096732	31096897	31095533	31095609	31097268	31097338	1277	54,46,75,63	20,21,22,17	54,38,48,52	30,14,21,14	200	100	0.411681	1	0.574,0.523,0.63,0.649	0.474,0.576,0.533,0.65	0.036
1278	ENSG00000183963	SMTN	chr22	+	31096997	31097060	31095302	31095455	31097268	31097338	1278	19,31,32,17	1,0,0,0	31,22,40,26	0,0,0,0	163	100	1	1	0.921,1.0,1.0,1.0	1.0,1.0,1.0,1.0	-0.02
1279	ENSG00000183963	SMTN	chr22	+	31096997	31097060	31095302	31096897	31097268	31097338	1279	118124180138	1,0,0,0	99,94,146,137	0,0,0,0	163	100	1	1	0.986,1.0,1.0,1.0	1.0,1.0,1.0,1.0	-0.004
1280	ENSG00000183963	SMTN	chr22	+	31096997	31097060	31095533	31095609	31097268	31097338	1280	20,31,32,17	20,21,22,17	31,22,40,26	30,14,21,14	163	100	0.393461	1	0.38,0.475,0.472,0.38	0.388,0.491,0.539,0.533	-0.061
1281	ENSG00000183963	SMTN	chr22	+	31099061	31099179	31098666	31098840	31099744	31099896	1281	130151176139	2,8,5,6	105105154138	7,2,2,3	200	100	0.389032	1	0.97,0.904,0.946,0.921	0.882,0.963,0.975,0.958	-0.009
1282	ENSG00000183963	SMTN	chr22	+	31099064	31099179	31098666	31098840	31099744	31099896	1282	72,72,91,68	2,8,5,6	59,48,93,69	7,2,2,3	200	100	0.343946	1	0.947,0.818,0.901,0.85	0.808,0.923,0.959,0.92	-0.023
1283	ENSG00000183963	SMTN	chr22	+	31100884	31100953	31099744	31099896	31104315	31104623	1283	27,32,42,29	0,0,0,2	32,29,28,22	0,0,0,0	169	100	1	1	1.0,1.0,1.0,0.896	1.0,1.0,1.0,1.0	-0.026
1284	ENSG00000183963	SMTN	chr22	+	31100884	31101049	31099744	31099896	31104315	31104623	1284	116122177150	0,0,0,2	152,95,118,122	0,0,0,0	200	100	1	1	1.0,1.0,1.0,0.974	1.0,1.0,1.0,1.0	-0.006
1286	ENSG00000253352	TUG1	chr22	+	30972047	30972172	30969268	30969386	30972854	30973587	1286	25,25,23,28	2,0,0,0	20,21,32,12	2,2,0,0	200	100	0.753362	1	0.862,1.0,1.0,1.0	0.833,0.84,1.0,1.0	0.047
1287	ENSG00000253352	TUG1	chr22	+	30972047	30972172	30969268	30969386	30972923	30973601	1287	2,1,1,2	0,0,0,0	0,0,4,0	0,0,1,0	200	100	1	1	1.0,1.0,1.0,1.0	NA,NA,0.667,NA	0.333
1291	ENSG00000184792	OSBP2	chr22	+	30741160	30741369	30694075	30694344	30870428	30870682	1291	23,22,20,8	1,0,0,2	7,8,9,3	0,0,0,1	200	100	1	1	0.92,1.0,1.0,0.667	1.0,1.0,1.0,0.6	-0.003
1292	ENSG00000184792	OSBP2	chr22	+	30741160	30741369	30694873	30695553	30870428	30870682	1292	47,39,48,19	3,0,4,3	18,25,21,8	1,0,0,1	200	100	0.00223033	0.0892562	0.887,1.0,0.857,0.76	0.9,1.0,1.0,0.8	-0.049
1295	ENSG00000184792	OSBP2	chr22	+	30889489	30889636	30889176	30889234	30890727	30890973	1295	34,32,51,24	10,4,13,8	29,16,26,26	3,4,1,1	200	100	0.00523415	0.156019	0.63,0.8,0.662,0.6	0.829,0.667,0.929,0.929	-0.165
1296	ENSG00000184792	OSBP2	chr22	+	30893121	30893242	30890727	30890973	30893462	30893566	1296	20,25,32,21	0,0,0,1	17,18,25,18	0,1,0,0	200	100	1	1	1.0,1.0,1.0,0.913	1.0,0.9,1.0,1.0	0.003
1297	ENSG00000184792	OSBP2	chr22	+	30893816	30894001	30893637	30893733	30905836	30906069	1297	55,20,70,60	6,1,3,0	36,23,41,41	1,0,5,0	200	100	0.378559	1	0.821,0.909,0.921,1.0	0.947,1.0,0.804,1.0	-0.025
1302	ENSG00000167065	DUSP18	chr22	-	30664954	30665121	30663514	30664080	30667461	30667885	1302	1,5,2,1	12,29,25,16	2,1,2,2	18,10,22,24	200	100	0.662334	1	0.04,0.079,0.038,0.03	0.053,0.048,0.043,0.04	0.001
1309	ENSG00000242114	MTFP1	chr22	+	30426716	30426844	30425622	30425946	30428461	30429053	1309	821823858977	0,0,1,5	936770951897	8,5,5,1	200	100	0.920389	1	1.0,1.0,0.998,0.99	0.983,0.987,0.99,0.998	0.008
1310	ENSG00000242114	MTFP1	chr22	+	30427121	30427403	30426716	30426844	30428461	30428643	1310	503511557614	71,88,83,88	556513597605	84,60,80,81	200	100	0.27921	1	0.78,0.744,0.77,0.777	0.768,0.81,0.789,0.789	-0.021
1311	ENSG00000242114	MTFP1	chr22	+	30427170	30427403	30426716	30426844	30428461	30429054	1311	1150106612161300	71,88,83,88	1269113213631360	84,60,80,81	200	100	0.141675	1	0.89,0.858,0.88,0.881	0.883,0.904,0.895,0.894	-0.017
1312	ENSG00000242114	MTFP1	chr22	+	30427239	30427403	30426716	30426844	30428461	30428951	1312	601624681738	71,88,83,88	683639757746	84,60,80,81	200	100	0.180988	1	0.809,0.78,0.804,0.807	0.803,0.842,0.826,0.822	-0.023
1314	ENSG00000100003	SEC14L2	chr22	+	30399642	30399718	30396994	30397170	30406341	30406385	1314	36,41,18,37	1,0,1,1	23,15,26,29	1,0,0,2	176	100	1	1	0.953,1.0,0.911,0.955	0.929,1.0,1.0,0.892	-0.001
1319	ENSG00000100003	SEC14L2	chr22	+	30415758	30415865	30410595	30410679	30416233	30416403	1319	6,2,18,7	0,0,0,2	13,9,6,6	0,0,1,2	200	100	1	1	1.0,1.0,1.0,0.636	1.0,1.0,0.75,0.6	0.072
1320	ENSG00000100003	SEC14L2	chr22	+	30415758	30416087	30410595	30410679	30416233	30416403	1320	15,14,43,17	0,0,0,2	38,13,15,20	0,0,1,2	200	100	1	1	1.0,1.0,1.0,0.81	1.0,1.0,0.882,0.833	0.024
1321	ENSG00000100003	SEC14L2	chr22	+	30415947	30416087	30410595	30410679	30416233	30416403	1321	10,12,23,10	0,0,0,2	28,7,9,16	0,0,1,2	200	100	1	1	1.0,1.0,1.0,0.714	1.0,1.0,0.818,0.8	0.024
1322	ENSG00000100003	SEC14L2	chr22	+	30415947	30416087	30415758	30415865	30416233	30416403	1322	28,29,43,19	1,0,1,1	40,13,13,33	3,3,0,2	200	100	1	1	0.933,1.0,0.956,0.905	0.87,0.684,1.0,0.892	0.087
1323	ENSG00000187860	CCDC157	chr22	+	30361960	30362114	30356634	30357132	30365989	30366248	1323	66,81,117,68	0,0,0,0	55,53,65,77	0,0,1,0	200	100	1	1	1.0,1.0,1.0,1.0	1.0,1.0,0.97,1.0	0.008
1325	ENSG00000187860	CCDC157	chr22	+	30365943	30366248	30361960	30362114	30371649	30371727	1325	2,1,2,0	0,0,0,0	0,0,0,0	0,1,0,0	200	100	1	1	1.0,1.0,1.0,NA	NA,0.0,NA,NA	1
1326	ENSG00000187860	CCDC157	chr22	+	30365943	30366248	30361960	30362114	30376258	30376347	1326	2,1,0,0	0,0,0,0	2,0,0,0	2,0,0,0	200	100	1	1	1.0,1.0,NA,NA	0.333,NA,NA,NA	0.667
1328	ENSG00000187860	CCDC157	chr22	+	30365989	30366248	30361960	30362114	30371649	30371727	1328	33,44,63,32	0,0,0,0	23,31,38,47	0,1,0,0	200	100	1	1	1.0,1.0,1.0,1.0	1.0,0.939,1.0,1.0	0.015
1329	ENSG00000187860	CCDC157	chr22	+	30365989	30366248	30361960	30362114	30376258	30376347	1329	33,44,61,32	0,0,0,0	25,31,38,47	2,0,0,0	200	100	1	1	1.0,1.0,1.0,1.0	0.862,1.0,1.0,1.0	0.034
1330	ENSG00000187860	CCDC157	chr22	+	30370325	30371727	30369431	30369603	30373596	30373764	1330	7,1,5,3	0,1,0,0	4,4,5,1	0,0,0,0	200	100	1	1	1.0,0.333,1.0,1.0	1.0,1.0,1.0,1.0	-0.167
1331	ENSG00000187860	CCDC157	chr22	+	30372074	30372286	30370325	30371727	30373596	30373764	1331	11,7,9,15	1,0,3,0	10,8,7,11	0,1,2,0	200	100	0.602031	1	0.846,1.0,0.6,1.0	1.0,0.8,0.636,1.0	0.003
1332	ENSG00000187860	CCDC157	chr22	+	30375478	30375663	30373922	30374091	30376258	30376347	1332	1,4,4,3	3,3,7,3	3,3,4,9	5,1,3,4	200	100	0.181943	1	0.143,0.4,0.222,0.333	0.231,0.6,0.4,0.529	-0.165
1333	ENSG00000187860	CCDC157	chr22	+	30375485	30375663	30373922	30374091	30376258	30376347	1333	1,4,3,3	3,3,7,3	3,3,4,9	5,1,3,4	200	100	0.131385	1	0.143,0.4,0.176,0.333	0.231,0.6,0.4,0.529	-0.177
1334	ENSG00000099995	SF3A1	chr22	-	30337689	30337897	30337025	30337180	30338788	30339034	1334	1450146717711790	0,2,0,0	1349122414721610	0,0,0,2	200	100	1	1	1.0,0.997,1.0,1.0	1.0,1.0,1.0,0.998	0
1336	ENSG00000099995	SF3A1	chr22	-	30352950	30353072	30346220	30346519	30356729	30356891	1336	1271116514241310	0,0,0,0	1057110612361110	0,2,0,0	200	100	1	1	1.0,1.0,1.0,1.0	1.0,0.996,1.0,1.0	0.001
1340	ENSG00000100325	ASCC2	chr22	-	29801993	29802208	29800990	29801110	29804637	29804824	1340	151189258189	0,2,0,1	166125162123	0,0,0,0	200	100	1	1	1.0,0.979,1.0,0.99	1.0,1.0,1.0,1.0	-0.008
1341	ENSG00000100325	ASCC2	chr22	-	29802114	29802208	29800990	29801110	29804637	29804830	1341	94127161107	0,2,0,1	94,75,89,83	0,0,0,0	194	100	1	1	1.0,0.97,1.0,0.982	1.0,1.0,1.0,1.0	-0.012
1342	ENSG00000100325	ASCC2	chr22	-	29806484	29806553	29806213	29806290	29806796	29806904	1342	196219222214	0,1,0,0	166134146181	0,0,0,0	169	100	1	1	1.0,0.992,1.0,1.0	1.0,1.0,1.0,1.0	-0.002
1343	ENSG00000100325	ASCC2	chr22	-	29808110	29808185	29806796	29806904	29813429	29813542	1343	247240273287	1,15,5,12	191166204206	6,5,6,1	175	100	0.208079	1	0.993,0.901,0.969,0.932	0.948,0.95,0.951,0.992	-0.011
1344	ENSG00000100325	ASCC2	chr22	-	29814656	29814767	29813429	29813542	29816005	29816073	1344	296327370382	0,1,0,1	269235296220	0,0,0,0	200	100	1	1	1.0,0.994,1.0,0.995	1.0,1.0,1.0,1.0	-0.003
1346	ENSG00000100325	ASCC2	chr22	-	29822334	29822395	29816005	29816073	29825086	29825257	1346	55,55,65,81	3,0,7,2	38,37,48,26	1,0,0,1	161	100	1	1	0.919,1.0,0.852,0.962	0.959,1.0,1.0,0.942	-0.042
1347	ENSG00000100325	ASCC2	chr22	-	29822334	29822464	29816005	29816073	29825086	29825257	1347	450452527487	3,0,7,2	314343328323	1,0,0,1	200	100	0.906571	1	0.987,1.0,0.974,0.992	0.994,1.0,1.0,0.994	-0.009
1350	ENSG00000100325	ASCC2	chr22	-	29825086	29825257	29822141	29822464	29832244	29832342	1350	304320374331	0,0,0,0	206223231238	0,0,1,0	200	100	1	1	1.0,1.0,1.0,1.0	1.0,1.0,0.991,1.0	0.002
1351	ENSG00000100325	ASCC2	chr22	-	29825086	29825257	29822141	29822464	29834488	29834550	1351	274285334291	0,0,0,2	196208199212	0,0,0,0	200	100	1	1	1.0,1.0,1.0,0.986	1.0,1.0,1.0,1.0	-0.004
1352	ENSG00000100325	ASCC2	chr22	-	29825086	29825257	29822141	29822464	29838177	29838274	1352	275289338294	0,0,4,2	196208201212	1,0,0,1	200	100	1	1	1.0,1.0,0.977,0.987	0.99,1.0,1.0,0.991	-0.004
1353	ENSG00000100325	ASCC2	chr22	-	29825621	29825780	29825086	29825257	29832244	29832342	1353	600629768664	30,37,40,44	443498548572	12,15,32,26	200	100	0.0284813	0.470261	0.909,0.895,0.906,0.883	0.949,0.943,0.895,0.917	-0.028
1354	ENSG00000100325	ASCC2	chr22	-	29825621	29825780	29825086	29825257	29834488	29834550	1354	348349452378	0,0,0,4	252303315331	2,0,0,0	200	100	1	1	1.0,1.0,1.0,0.979	0.984,1.0,1.0,1.0	-0.001
1355	ENSG00000100325	ASCC2	chr22	-	29825621	29825780	29825086	29825257	29838177	29838228	1355	342339453363	1,4,4,7	257299313336	2,0,2,0	200	100	0.16128	1	0.994,0.977,0.983,0.963	0.985,1.0,0.987,1.0	-0.014
1356	ENSG00000100325	ASCC2	chr22	-	29827476	29827600	29825621	29825780	29832244	29832342	1356	4,15,30,13	267293324305	10,8,22,7	192203242247	200	100	0.874511	1	0.007,0.025,0.044,0.021	0.025,0.019,0.043,0.014	-0.001
1357	ENSG00000100325	ASCC2	chr22	-	29827476	29827600	29825621	29825780	29834488	29834550	1357	6,9,25,9	14,13,8,18	4,7,9,3	1,7,8,6	200	100	0.761175	1	0.176,0.257,0.61,0.2	0.667,0.333,0.36,0.2	-0.079
1358	ENSG00000100325	ASCC2	chr22	-	29827476	29827600	29825621	29825780	29838177	29838274	1358	4,9,24,7	8,3,9,3	3,5,9,3	6,3,6,11	200	100	0.0704489	0.825844	0.2,0.6,0.571,0.538	0.2,0.455,0.429,0.12	0.176
1359	ENSG00000100325	ASCC2	chr22	-	29832244	29832342	29822141	29822464	29834488	29834550	1359	132159178156	0,0,0,2	89,78,120,88	0,0,0,0	198	100	1	1	1.0,1.0,1.0,0.975	1.0,1.0,1.0,1.0	-0.006
1360	ENSG00000100325	ASCC2	chr22	-	29832244	29832342	29822141	29822464	29838177	29838274	1360	8,11,10,12	0,0,4,2	16,9,13,8	1,0,0,1	198	100	0.027831	0.462262	1.0,1.0,0.558,0.752	0.89,1.0,1.0,0.802	-0.096
1361	ENSG00000100325	ASCC2	chr22	-	29832244	29832342	29825086	29825257	29834488	29834550	1361	154180197187	0,0,0,4	100,85,135,102	2,0,0,0	198	100	1	1	1.0,1.0,1.0,0.959	0.962,1.0,1.0,1.0	-0.001
1362	ENSG00000100325	ASCC2	chr22	-	29832244	29832342	29825086	29825257	29838177	29838274	1362	34,43,45,47	1,4,4,7	28,21,40,30	2,0,2,0	198	100	0.00106555	0.0537355	0.945,0.844,0.85,0.772	0.876,1.0,0.91,1.0	-0.094
1363	ENSG00000100325	ASCC2	chr22	-	29832244	29832342	29825621	29825780	29833540	29833614	1363	146165159182	2,2,3,4	100104125124	1,3,2,2	198	100	0.867727	1	0.974,0.977,0.964,0.958	0.981,0.946,0.969,0.969	0.002
1364	ENSG00000100325	ASCC2	chr22	-	29832244	29832342	29825621	29825780	29834441	29834550	1364	166180165214	1,0,2,3	113106143147	0,0,0,4	198	100	1	1	0.988,1.0,0.977,0.973	1.0,1.0,1.0,0.949	-0.003
1365	ENSG00000100325	ASCC2	chr22	-	29832244	29832342	29825621	29825780	29834488	29834550	1365	312368379379	14,13,8,18	209201282243	1,7,8,6	198	100	0.0400502	0.583355	0.918,0.935,0.96,0.914	0.991,0.935,0.947,0.953	-0.025
1366	ENSG00000100325	ASCC2	chr22	-	29832244	29832342	29825621	29825780	29838177	29838274	1366	219232271253	8,3,9,3	166168204197	6,3,6,11	198	100	0.18368	1	0.933,0.975,0.938,0.977	0.933,0.966,0.945,0.9	0.02
1367	ENSG00000100325	ASCC2	chr22	-	29832244	29832342	29827476	29827600	29834488	29834550	1367	135165185162	6,1,2,2	96,81,127,91	1,2,1,0	198	100	0.0907458	0.968046	0.919,0.988,0.979,0.976	0.98,0.953,0.985,1.0	-0.014
1368	ENSG00000100325	ASCC2	chr22	-	29832244	29832342	29827476	29827600	29838177	29838274	1368	12,17,17,19	4,1,1,0	22,9,24,12	0,0,0,0	198	100	0.0344906	0.530477	0.602,0.896,0.896,1.0	1.0,1.0,1.0,1.0	-0.151
1369	ENSG00000100325	ASCC2	chr22	-	29833540	29833614	29825621	29825780	29834488	29834550	1369	2,2,3,4	14,13,8,18	1,3,2,2	1,7,8,6	174	100	0.711664	1	0.076,0.081,0.177,0.113	0.365,0.198,0.126,0.161	-0.101
1370	ENSG00000100325	ASCC2	chr22	-	29833540	29833614	29825621	29825780	29838177	29838228	1370	2,2,3,4	8,3,9,3	1,3,2,2	6,3,6,11	174	100	0.345246	1	0.126,0.277,0.161,0.434	0.087,0.365,0.161,0.095	0.073
1371	ENSG00000100325	ASCC2	chr22	-	29833540	29833614	29832244	29832342	29834488	29834550	1371	0,0,0,0	172205223207	2,0,0,0	113101162122	174	100	1	1	0.0,0.0,0.0,0.0	0.01,0.0,0.0,0.0	-0.003
1372	ENSG00000100325	ASCC2	chr22	-	29833540	29833614	29832244	29832342	29838177	29838228	1372	0,0,0,0	87,85,135,90	2,0,0,0	72,73,111,85	174	100	1	1	0.0,0.0,0.0,0.0	0.016,0.0,0.0,0.0	-0.004
1373	ENSG00000100325	ASCC2	chr22	-	29834441	29834550	29825621	29825780	29838177	29838274	1373	2,1,9,12	8,3,9,3	0,2,2,5	6,3,6,11	200	100	0.0484905	0.660169	0.111,0.143,0.333,0.667	0.0,0.25,0.143,0.185	0.169
1374	ENSG00000100325	ASCC2	chr22	-	29834441	29834550	29832244	29832342	29838177	29838274	1374	22,13,14,41	87,85,135,90	13,5,20,22	72,73,111,85	200	100	0.200423	1	0.112,0.071,0.049,0.186	0.083,0.033,0.083,0.115	0.026
1375	ENSG00000100325	ASCC2	chr22	-	29834488	29834550	29822334	29822464	29838177	29838261	1375	0,0,0,2	0,0,4,2	0,0,0,0	1,0,0,1	162	100	1	1	NA,NA,0.0,0.382	0.0,NA,NA,0.0	0.191
1376	ENSG00000100325	ASCC2	chr22	-	29834488	29834550	29825086	29825257	29838177	29838261	1376	0,0,0,4	1,4,4,7	2,0,0,0	2,0,2,0	162	100	1	1	0.0,0.0,0.0,0.261	0.382,NA,0.0,NA	-0.126
1377	ENSG00000100325	ASCC2	chr22	-	29834488	29834550	29825621	29825780	29838177	29838261	1377	12,13,8,17	8,3,9,3	1,7,8,6	6,3,6,11	162	100	0.0464147	0.639857	0.481,0.728,0.354,0.778	0.093,0.59,0.451,0.252	0.239
1378	ENSG00000100325	ASCC2	chr22	-	29834488	29834550	29827476	29827600	29838177	29838261	1378	6,1,1,2	4,1,1,0	0,2,1,0	0,0,0,0	162	100	1	1	0.481,0.382,0.382,1.0	NA,1.0,1.0,NA	-0.439
1379	ENSG00000100325	ASCC2	chr22	-	29834488	29834550	29832244	29832342	29838177	29838261	1379	165192213198	87,85,135,90	107,94,156,118	72,73,111,85	162	100	0.00522352	0.15576	0.539,0.582,0.493,0.576	0.478,0.443,0.465,0.461	0.086
1382	ENSG00000186575	NF2	chr22	+	29636750	29636876	29603555	29604112	29639089	29639212	1382	107138136156	5,0,1,3	97,106,90,107	0,4,0,1	200	100	0.268661	1	0.915,1.0,0.986,0.963	1.0,0.93,1.0,0.982	-0.012
1383	ENSG00000186575	NF2	chr22	+	29636750	29636876	29603555	29604112	29642201	29642285	1383	68,79,75,83	0,1,5,1	50,61,57,77	2,0,4,4	200	100	0.196824	1	1.0,0.975,0.882,0.976	0.926,1.0,0.877,0.906	0.031
1384	ENSG00000186575	NF2	chr22	+	29639089	29639212	29603998	29604112	29642201	29642285	1384	43,42,44,66	0,1,5,1	40,42,38,37	2,0,4,4	200	100	0.20565	1	1.0,0.955,0.815,0.971	0.909,1.0,0.826,0.822	0.046
1385	ENSG00000186575	NF2	chr22	+	29639089	29639212	29636750	29636876	29642201	29642285	1385	78,99,108,139	3,1,1,2	88,85,77,70	0,2,4,3	200	100	0.306411	1	0.929,0.98,0.982,0.972	1.0,0.955,0.906,0.921	0.02
1386	ENSG00000186575	NF2	chr22	+	29642201	29642285	29603726	29604112	29654656	29654725	1386	15,23,35,27	1,0,0,0	29,17,21,23	0,0,2,0	184	100	1	1	0.891,1.0,1.0,1.0	1.0,1.0,0.851,1.0	0.01
1387	ENSG00000186575	NF2	chr22	+	29661204	29661339	29658188	29658264	29664989	29665064	1387	178177223208	0,0,0,0	164158165144	1,0,2,0	200	100	1	1	1.0,1.0,1.0,1.0	0.988,1.0,0.976,1.0	0.009
1388	ENSG00000186575	NF2	chr22	+	29668332	29668446	29664989	29665064	29671825	29671948	1388	174134192204	0,0,0,2	133143116116	0,0,0,0	200	100	1	1	1.0,1.0,1.0,0.981	1.0,1.0,1.0,1.0	-0.005
1389	ENSG00000186575	NF2	chr22	+	29681438	29681601	29678195	29678323	29694751	29698598	1389	145149180153	6,0,3,8	139106148144	4,7,6,5	200	100	0.204772	1	0.924,1.0,0.968,0.905	0.946,0.883,0.925,0.935	0.027
1390	ENSG00000186575	NF2	chr22	+	29683019	29683064	29681438	29681601	29694751	29694806	1390	32,25,28,39	49,48,44,46	9,8,14,20	40,36,52,46	145	100	5.63512e-05	0.00715129	0.311,0.264,0.305,0.369	0.134,0.133,0.157,0.231	0.148
1391	ENSG00000186575	NF2	chr22	+	29683019	29683079	29681438	29681601	29694751	29694811	1391	8,9,4,13	49,48,44,46	4,5,4,12	40,36,52,46	160	100	0.364799	1	0.093,0.105,0.054,0.15	0.059,0.08,0.046,0.14	0.019
1392	ENSG00000184117	NIPSNAP1	chr22	-	29558869	29558953	29554807	29555999	29560733	29560828	1392	1355145616311580	1,1,0,2	1029100711391140	0,0,2,0	184	100	1	1	0.999,0.999,1.0,0.998	1.0,1.0,0.997,1.0	0
1393	ENSG00000184117	NIPSNAP1	chr22	-	29564237	29564371	29561791	29561862	29569192	29569287	1393	0,0,0,2	369398459406	2,0,1,0	275296299296	200	100	1	1	0.0,0.0,0.0,0.002	0.004,0.0,0.002,0.0	-0.001
1394	ENSG00000184117	NIPSNAP1	chr22	-	29569192	29569287	29561791	29561862	29570161	29570207	1394	671693768753	0,0,0,1	452496507491	0,0,0,1	195	100	1	1	1.0,1.0,1.0,0.997	1.0,1.0,1.0,0.996	0
1395	ENSG00000184117	NIPSNAP1	chr22	-	29569192	29569287	29561791	29561862	29570404	29570532	1395	217246288249	0,0,1,0	161182179170	0,0,4,0	195	100	1	1	1.0,1.0,0.993,1.0	1.0,1.0,0.958,1.0	0.009
1396	ENSG00000184117	NIPSNAP1	chr22	-	29569192	29569287	29561791	29561862	29580984	29581074	1396	217248288251	1,2,1,1	163183182171	0,1,0,0	195	100	1	1	0.991,0.985,0.993,0.992	1.0,0.989,1.0,1.0	-0.007
1397	ENSG00000184117	NIPSNAP1	chr22	-	29570161	29570207	29561791	29561862	29570404	29570532	1397	151148186191	0,0,1,0	129117136128	0,0,4,0	146	100	1	1	1.0,1.0,0.992,1.0	1.0,1.0,0.959,1.0	0.008
1398	ENSG00000184117	NIPSNAP1	chr22	-	29570161	29570207	29561791	29561862	29580984	29581074	1398	0,0,0,1	1,2,1,1	0,0,0,1	0,1,0,0	146	100	1	1	0.0,0.0,0.0,0.407	NA,0.0,NA,1.0	-0.398
1399	ENSG00000184117	NIPSNAP1	chr22	-	29570161	29570207	29569192	29569287	29570404	29570532	1399	604596671697	0,0,0,0	424432467450	2,0,0,0	146	100	1	1	1.0,1.0,1.0,1.0	0.993,1.0,1.0,1.0	0.002
1400	ENSG00000184117	NIPSNAP1	chr22	-	29570161	29570207	29569192	29569287	29580984	29581074	1400	129131135138	0,2,0,2	101,92,99,110	4,1,3,1	146	100	0.275977	1	1.0,0.978,1.0,0.979	0.945,0.984,0.958,0.987	0.021
1401	ENSG00000184117	NIPSNAP1	chr22	-	29570404	29570532	29561791	29561862	29580984	29581093	1401	448469624474	1,2,1,1	361305373377	0,1,0,0	200	100	1	1	0.996,0.992,0.997,0.996	1.0,0.993,1.0,1.0	-0.003
1402	ENSG00000184117	NIPSNAP1	chr22	-	29570404	29570532	29569192	29569287	29580984	29581093	1402	448469623474	0,2,0,2	363305369377	4,1,3,1	200	100	1	1	1.0,0.992,1.0,0.992	0.978,0.993,0.984,0.995	0.008
1403	ENSG00000184117	NIPSNAP1	chr22	-	29570404	29570532	29569865	29570207	29580984	29581093	1403	91593811571019	0,3,0,1	668636735718	0,1,0,1	200	100	1	1	1.0,0.994,1.0,0.998	1.0,0.997,1.0,0.997	0
1404	ENSG00000184117	NIPSNAP1	chr22	-	29580098	29580155	29570404	29570532	29580984	29581074	1404	3,9,4,3	516548704571	4,8,12,13	419357415442	157	100	0.237946	1	0.004,0.01,0.004,0.003	0.006,0.014,0.018,0.018	-0.009
1405	ENSG00000186998	EMID1	chr22	+	29225132	29225216	29215526	29215630	29226489	29226551	1405	26,49,40,27	4,4,5,9	19,12,15,11	8,7,2,6	184	100	0.0226974	0.406566	0.779,0.869,0.813,0.62	0.563,0.482,0.803,0.499	0.184
1406	ENSG00000186998	EMID1	chr22	+	29226489	29226551	29215526	29215630	29231019	29231140	1406	9,14,14,15	1,2,1,3	14,8,2,6	1,0,0,1	162	100	0.00458452	0.142432	0.847,0.812,0.896,0.755	0.896,1.0,1.0,0.787	-0.093
1407	ENSG00000186998	EMID1	chr22	+	29226489	29226551	29215526	29215630	29232255	29232402	1407	0,1,1,5	0,0,1,1	2,3,0,2	0,1,0,1	162	100	1	1	NA,1.0,0.382,0.755	1.0,0.649,NA,0.552	-0.021
1408	ENSG00000186998	EMID1	chr22	+	29231019	29231140	29215526	29215630	29232255	29232345	1408	2,2,3,4	0,0,1,1	2,0,0,1	0,1,0,1	200	100	1	1	1.0,1.0,0.6,0.667	1.0,0.0,NA,0.333	0.372
1409	ENSG00000186998	EMID1	chr22	+	29231019	29231140	29226421	29226551	29232255	29232345	1409	17,27,18,23	0,0,2,0	18,13,9,8	0,0,0,0	200	100	1	1	1.0,1.0,0.818,1.0	1.0,1.0,1.0,1.0	-0.045
1410	ENSG00000186998	EMID1	chr22	+	29231457	29231508	29231017	29231140	29231592	29231682	1410	0,0,2,0	17,13,24,16	0,2,0,0	13,2,5,5	151	100	1	1	0.0,0.0,0.052,0.0	0.0,0.398,0.0,0.0	-0.087
1411	ENSG00000186998	EMID1	chr22	+	29231592	29231682	29231019	29231140	29232255	29232345	1411	22,19,33,23	1,0,2,1	13,2,6,9	1,0,0,0	190	100	0.317634	1	0.921,1.0,0.897,0.924	0.872,1.0,1.0,1.0	-0.032
1413	ENSG00000186998	EMID1	chr22	+	29233613	29233666	29233345	29233468	29234136	29234199	1413	17,10,19,19	0,0,0,0	3,5,8,4	0,1,0,0	153	100	1	1	1.0,1.0,1.0,1.0	1.0,0.766,1.0,1.0	0.058
1414	ENSG00000186998	EMID1	chr22	+	29234136	29234199	29233613	29233666	29234304	29234349	1414	15,8,20,13	0,0,0,1	2,7,5,3	0,0,0,0	163	100	1	1	1.0,1.0,1.0,0.889	1.0,1.0,1.0,1.0	-0.028
1415	ENSG00000186998	EMID1	chr22	+	29254202	29254287	29243444	29243489	29255270	29255612	1415	2,3,10,5	2,0,2,0	1,5,6,1	0,4,1,2	185	100	0.0320134	0.505482	0.351,1.0,0.73,1.0	1.0,0.403,0.764,0.213	0.175
1416	ENSG00000186998	EMID1	chr22	+	29254202	29254287	29243444	29243489	29258816	29259597	1416	23,15,32,24	0,2,1,4	11,19,21,12	1,0,0,0	185	100	0.0155537	0.316422	1.0,0.802,0.945,0.764	0.856,1.0,1.0,1.0	-0.086
1417	ENSG00000186998	EMID1	chr22	+	29255270	29255361	29243444	29243489	29258816	29259597	1417	11,0,3,0	0,2,1,4	1,4,2,2	1,0,0,0	191	100	1.2628e-05	0.00249656	1.0,0.0,0.611,0.0	0.344,1.0,1.0,1.0	-0.433
1418	ENSG00000183762	KREMEN1	chr22	+	29094257	29094420	29073077	29073227	29098861	29098953	1418	140169180187	2,0,0,2	78,94,91,87	0,0,0,0	200	100	1	1	0.972,1.0,1.0,0.979	1.0,1.0,1.0,1.0	-0.012
1419	ENSG00000183762	KREMEN1	chr22	+	29098861	29098953	29094257	29094420	29121356	29121481	1419	162182185188	0,0,1,0	93,113,102,83	0,0,0,0	192	100	1	1	1.0,1.0,0.99,1.0	1.0,1.0,1.0,1.0	-0.002
1420	ENSG00000183762	KREMEN1	chr22	+	29121356	29121481	29098861	29098953	29125262	29125416	1420	170168194185	19,10,17,16	82,109,94,86	8,3,7,14	200	100	0.88448	1	0.817,0.894,0.851,0.853	0.837,0.948,0.87,0.754	0.002
1421	ENSG00000183762	KREMEN1	chr22	+	29121356	29121481	29098861	29098953	29137341	29137674	1421	103117128127	9,20,4,10	65,80,68,52	1,5,3,3	200	100	0.0136732	0.290723	0.851,0.745,0.941,0.864	0.97,0.889,0.919,0.897	-0.069
1422	ENSG00000183762	KREMEN1	chr22	+	29125262	29125416	29098861	29098953	29137341	29137674	1422	114103156110	9,20,4,10	85,43,72,94	1,5,3,3	200	100	0.00863925	0.214691	0.864,0.72,0.951,0.846	0.977,0.811,0.923,0.94	-0.068
1423	ENSG00000183762	KREMEN1	chr22	+	29125262	29125416	29121356	29121481	29137341	29137674	1423	163144208153	0,0,1,0	96,71,92,118	2,1,0,0	200	100	1	1	1.0,1.0,0.99,1.0	0.96,0.973,1.0,1.0	0.014
1424	ENSG00000159216	RUNX1	chr21	-	34834409	34834601	34799300	34799462	34859473	34859578	1424	12,15,12,5	5,1,3,5	7,5,9,11	1,2,3,5	200	100	0.966489	1	0.545,0.882,0.667,0.333	0.778,0.556,0.6,0.524	-0.008
1427	ENSG00000100209	HSCB	chr22	+	28743881	28743923	28742041	28742331	28744614	28744704	1427	108,76,78,101	0,0,1,0	68,73,97,101	0,0,0,0	142	100	1	1	1.0,1.0,0.982,1.0	1.0,1.0,1.0,1.0	-0.004
1428	ENSG00000100209	HSCB	chr22	+	28743881	28743923	28742041	28742331	28751240	28751288	1428	107,75,79,99	3,10,7,6	68,73,96,102	8,6,11,5	142	100	0.482043	1	0.962,0.841,0.888,0.921	0.857,0.895,0.86,0.935	0.016
1429	ENSG00000100209	HSCB	chr22	+	28743881	28743978	28742038	28742331	28744614	28744704	1429	283263249294	0,0,1,0	243258295322	0,0,0,0	197	100	1	1	1.0,1.0,0.992,1.0	1.0,1.0,1.0,1.0	-0.002
1430	ENSG00000100209	HSCB	chr22	+	28743881	28743978	28742038	28742331	28751240	28751288	1430	181179153210	3,10,7,6	128145189191	8,6,11,5	197	100	0.373239	1	0.968,0.901,0.917,0.947	0.89,0.925,0.897,0.951	0.018
1431	ENSG00000100209	HSCB	chr22	+	28743881	28743978	28742038	28742331	28757077	28757210	1431	178170152197	0,0,0,1	126143182190	0,0,0,0	197	100	1	1	1.0,1.0,1.0,0.99	1.0,1.0,1.0,1.0	-0.002
1432	ENSG00000100209	HSCB	chr22	+	28744614	28744704	28742038	28742331	28751240	28751288	1432	1,3,3,6	3,10,7,6	2,3,5,1	8,6,11,5	190	100	0.556404	1	0.149,0.136,0.184,0.345	0.116,0.208,0.193,0.095	0.051
1433	ENSG00000100209	HSCB	chr22	+	28744614	28744704	28743881	28743923	28751240	28751288	1433	3,5,5,8	1,1,2,0	3,3,7,1	0,0,0,1	190	100	0.647935	1	0.612,0.725,0.568,1.0	1.0,1.0,1.0,0.345	-0.11
1434	ENSG00000100209	HSCB	chr22	+	28744614	28744704	28743881	28743978	28745863	28746008	1434	136153136140	1,1,4,1	154145149160	1,0,3,2	190	100	0.882261	1	0.986,0.988,0.947,0.987	0.988,1.0,0.963,0.977	-0.005
1435	ENSG00000100209	HSCB	chr22	+	28744614	28744704	28743881	28743978	28751240	28751288	1435	101110102104	3,10,3,15	108,106,94,122	2,2,7,1	190	100	0.0022196	0.0890029	0.947,0.853,0.947,0.785	0.966,0.965,0.876,0.985	-0.065
1436	ENSG00000100209	HSCB	chr22	+	28744614	28744709	28742054	28742331	28751240	28751288	1436	7,2,9,0	3,10,7,6	2,1,3,0	8,6,11,5	195	100	0.0204444	0.379497	0.545,0.093,0.397,0.0	0.114,0.079,0.123,0.0	0.18
1438	ENSG00000100209	HSCB	chr22	+	28744614	28744709	28743881	28743978	28745863	28745867	1438	117134123116	1,1,4,1	117123108119	1,0,3,2	195	100	0.773894	1	0.984,0.986,0.94,0.983	0.984,1.0,0.949,0.968	-0.002
1439	ENSG00000100209	HSCB	chr22	+	28744614	28744709	28743881	28743978	28751240	28751288	1439	111,109,114,98	3,10,3,15	107,111,94,113	2,2,7,1	195	100	0.00356211	0.120434	0.95,0.848,0.951,0.77	0.965,0.966,0.873,0.983	-0.067
1440	ENSG00000100209	HSCB	chr22	+	28744614	28744709	28743881	28743978	28757077	28757213	1440	103,107,101,99	0,1,2,0	104,108,91,112	0,0,0,0	195	100	1	1	1.0,0.982,0.963,1.0	1.0,1.0,1.0,1.0	-0.014
1441	ENSG00000100209	HSCB	chr22	+	28745863	28746008	28743881	28743978	28751240	28751288	1441	54,61,52,55	3,10,3,15	51,53,70,56	2,2,7,1	200	100	0.00572791	0.165461	0.9,0.753,0.897,0.647	0.927,0.93,0.833,0.966	-0.115
1442	ENSG00000100209	HSCB	chr22	+	28745863	28746008	28743881	28743978	28757077	28757210	1442	2,4,4,4	0,1,2,0	2,5,9,2	0,0,0,0	200	100	1	1	1.0,0.667,0.5,1.0	1.0,1.0,1.0,1.0	-0.208
1443	ENSG00000100209	HSCB	chr22	+	28745863	28746008	28744614	28744704	28751240	28751288	1443	96,111,85,104	9,5,3,13	102,95,131,104	4,3,8,10	200	100	0.351079	1	0.842,0.917,0.934,0.8	0.927,0.941,0.891,0.839	-0.026
1444	ENSG00000100209	HSCB	chr22	+	28745863	28746008	28744614	28744709	28751240	28751288	1444	67,87,71,74	8,2,13,0	63,68,85,62	3,3,3,1	200	100	0.0410909	0.593381	0.807,0.956,0.732,1.0	0.913,0.919,0.934,0.969	-0.06
1445	ENSG00000100209	HSCB	chr22	+	28745863	28746008	28744614	28744709	28757077	28757210	1445	15,30,23,23	0,0,0,1	14,20,24,8	0,0,0,0	200	100	1	1	1.0,1.0,1.0,0.92	1.0,1.0,1.0,1.0	-0.02
1446	ENSG00000100209	HSCB	chr22	+	28751240	28751288	28742038	28742331	28757077	28757210	1446	16,26,11,28	0,0,0,1	26,22,24,17	0,0,0,0	148	100	1	1	1.0,1.0,1.0,0.95	1.0,1.0,1.0,1.0	-0.012
1447	ENSG00000100209	HSCB	chr22	+	28751240	28751288	28743881	28743978	28757077	28757210	1447	16,26,7,37	0,1,2,0	20,18,20,13	0,0,0,0	148	100	1	1	1.0,0.946,0.703,1.0	1.0,1.0,1.0,1.0	-0.088
1448	ENSG00000100209	HSCB	chr22	+	28751240	28751288	28744614	28744709	28757077	28757210	1448	21,18,17,22	0,0,0,1	21,19,16,13	0,0,0,0	148	100	1	1	1.0,1.0,1.0,0.937	1.0,1.0,1.0,1.0	-0.016
1449	ENSG00000100209	HSCB	chr22	+	28751240	28751288	28745863	28746008	28757077	28757210	1449	61,70,50,70	1,3,0,3	67,63,74,60	1,5,6,0	148	100	0.256874	1	0.976,0.94,1.0,0.94	0.978,0.895,0.893,1.0	0.022
1450	ENSG00000183765	CHEK2	chr22	-	28694031	28694117	28689134	28689215	28695126	28695209	1450	241222314271	0,0,0,0	271207280259	0,0,0,2	186	100	1	1	1.0,1.0,1.0,1.0	1.0,1.0,1.0,0.986	0.004
1451	ENSG00000183765	CHEK2	chr22	-	28695126	28695242	28689134	28689215	28699837	28699937	1451	0,0,0,1	0,0,0,5	0,0,0,3	0,0,1,0	200	100	1	1	NA,NA,NA,0.091	NA,NA,0.0,1.0	-0.409
1452	ENSG00000183765	CHEK2	chr22	-	28695709	28695873	28695126	28695242	28696900	28696987	1452	363317406410	0,1,1,0	374306355327	0,2,0,0	200	100	1	1	1.0,0.994,0.995,1.0	1.0,0.987,1.0,1.0	0
1453	ENSG00000183765	CHEK2	chr22	-	28695709	28695873	28695126	28695242	28699837	28699937	1453	160151215199	0,0,0,1	194136171151	0,0,0,1	200	100	1	1	1.0,1.0,1.0,0.99	1.0,1.0,1.0,0.987	0.001
1454	ENSG00000183765	CHEK2	chr22	-	28696900	28696987	28695126	28695242	28699837	28699937	1454	91,60,73,71	0,0,0,1	72,74,88,71	0,0,0,1	187	100	1	1	1.0,1.0,1.0,0.974	1.0,1.0,1.0,0.974	0
1455	ENSG00000183765	CHEK2	chr22	-	28696900	28696987	28695709	28695873	28699837	28699937	1455	300228279287	13,10,16,9	267254282252	17,13,10,9	187	100	0.801784	1	0.925,0.924,0.903,0.945	0.894,0.913,0.938,0.937	0.004
1456	ENSG00000183765	CHEK2	chr22	-	28699837	28699937	28695126	28695242	28703504	28703566	1456	71,89,85,112	0,0,0,0	96,95,98,81	0,0,0,1	200	100	1	1	1.0,1.0,1.0,1.0	1.0,1.0,1.0,0.976	0.006
1457	ENSG00000183765	CHEK2	chr22	-	28699837	28699937	28696900	28696987	28710005	28710059	1457	170151157171	0,4,0,0	145142168153	0,0,0,0	200	100	1	1	1.0,0.95,1.0,1.0	1.0,1.0,1.0,1.0	-0.012
1458	ENSG00000183765	CHEK2	chr22	-	28703504	28703566	28699763	28699937	28710005	28710059	1458	204150175207	11,6,5,4	203185219188	7,9,7,7	162	100	0.766684	1	0.92,0.939,0.956,0.97	0.947,0.927,0.951,0.943	0.004
1459	ENSG00000183765	CHEK2	chr22	-	28719394	28719485	28711908	28712017	28724885	28724923	1459	64,56,67,73	0,3,0,0	47,54,60,50	0,0,0,0	191	100	1	1	1.0,0.907,1.0,1.0	1.0,1.0,1.0,1.0	-0.023
1460	ENSG00000183765	CHEK2	chr22	-	28719394	28719485	28711908	28712017	28724976	28725124	1460	209183197184	11,1,0,5	144170216183	0,0,0,1	191	100	0.000823068	0.0454161	0.909,0.99,1.0,0.951	1.0,1.0,1.0,0.99	-0.035
1461	ENSG00000183765	CHEK2	chr22	-	28719394	28719485	28711908	28712017	28725242	28725367	1461	65,54,67,71	0,4,1,0	46,51,60,49	2,3,2,2	191	100	0.0517094	0.684819	1.0,0.876,0.972,1.0	0.923,0.899,0.94,0.928	0.039
1462	ENSG00000183765	CHEK2	chr22	-	28719394	28719485	28711908	28712017	28741768	28741806	1462	64,54,68,71	0,1,0,0	45,51,61,51	0,0,0,0	191	100	1	1	1.0,0.966,1.0,1.0	1.0,1.0,1.0,1.0	-0.008
1464	ENSG00000183765	CHEK2	chr22	-	28724564	28724923	28719394	28719485	28725242	28725367	1464	0,0,0,3	1,0,0,0	0,3,0,2	1,0,0,0	200	100	1	1	0.0,NA,NA,1.0	0.0,1.0,NA,1.0	-0.167
1465	ENSG00000183765	CHEK2	chr22	-	28724885	28724923	28711908	28712017	28725242	28725367	1465	0,3,0,1	0,4,1,0	0,1,0,2	2,3,2,2	138	100	1	1	NA,0.352,0.0,1.0	0.0,0.195,0.0,0.42	0.297
1466	ENSG00000183765	CHEK2	chr22	-	28724885	28724923	28719394	28719485	28725242	28725367	1466	0,2,0,3	1,0,0,0	2,4,0,3	1,0,0,0	138	100	1	1	0.0,1.0,NA,1.0	0.592,1.0,NA,1.0	-0.197
1467	ENSG00000183765	CHEK2	chr22	-	28724976	28725124	28711908	28712017	28725242	28725248	1467	157181185174	0,4,1,0	128139192131	2,3,2,2	200	100	0.306295	1	1.0,0.958,0.989,1.0	0.97,0.959,0.98,0.97	0.017
1468	ENSG00000183765	CHEK2	chr22	-	28724976	28725124	28719394	28719485	28725242	28725248	1468	292309319288	1,0,0,0	228260350266	1,0,0,0	200	100	1	1	0.993,1.0,1.0,1.0	0.991,1.0,1.0,1.0	0
1469	ENSG00000183765	CHEK2	chr22	-	28725242	28725367	28711908	28712017	28741768	28741811	1469	1,7,2,6	0,1,0,0	4,4,4,7	0,0,0,0	200	100	1	1	1.0,0.778,1.0,1.0	1.0,1.0,1.0,1.0	-0.055
1470	ENSG00000183765	CHEK2	chr22	-	28725242	28725367	28719394	28719485	28734402	28734721	1470	83,82,105,105	0,0,3,4	99,103,97,97	0,1,0,0	200	100	0.674798	1	1.0,1.0,0.946,0.929	1.0,0.981,1.0,1.0	-0.026
1471	ENSG00000183765	CHEK2	chr22	-	28725242	28725367	28719394	28719485	28741768	28741811	1471	2,3,1,6	0,0,1,0	3,1,2,5	0,0,1,2	200	100	1	1	1.0,1.0,0.333,1.0	1.0,1.0,0.5,0.556	0.069
1472	ENSG00000183765	CHEK2	chr22	-	28730419	28730548	28725242	28725367	28734402	28734727	1472	6,5,7,2	99106119118	1,1,3,4	126122111117	200	100	0.0517442	0.685168	0.029,0.023,0.029,0.008	0.004,0.004,0.013,0.017	0.013
1474	ENSG00000183765	CHEK2	chr22	-	28734402	28734727	28725242	28725367	28741768	28741783	1474	200251245241	6,6,5,8	245207218253	4,5,12,12	200	100	0.267735	1	0.943,0.954,0.961,0.938	0.968,0.954,0.901,0.913	0.015
1477	ENSG00000180957	PITPNB	chr22	-	27854853	27854939	27851668	27853663	27858386	27858509	1477	811868973944	37,52,66,65	670655765670	35,31,26,22	186	100	0.00348001	0.119002	0.922,0.9,0.888,0.886	0.911,0.919,0.941,0.942	-0.029
1478	ENSG00000180957	PITPNB	chr22	-	27873737	27873815	27860130	27860241	27894554	27894638	1478	716794955854	1,5,5,4	554553674567	0,4,5,2	178	100	1	1	0.998,0.989,0.991,0.992	1.0,0.987,0.987,0.994	0.001
1479	ENSG00000180957	PITPNB	chr22	-	27873737	27873815	27860130	27860241	27910963	27911109	1479	213230258275	3,0,0,0	172161186173	0,0,0,3	178	100	1	1	0.976,1.0,1.0,1.0	1.0,1.0,1.0,0.97	0.002
1480	ENSG00000180957	PITPNB	chr22	-	27873737	27873815	27860130	27860241	27919171	27919255	1480	214232257275	0,0,2,1	172161184173	1,0,0,0	178	100	1	1	1.0,1.0,0.986,0.994	0.99,1.0,1.0,1.0	-0.003
1481	ENSG00000180957	PITPNB	chr22	-	27894554	27894638	27873737	27873815	27896551	27896626	1481	935103111641075	4,1,6,3	682693868732	0,1,2,0	184	100	1	1	0.992,0.998,0.991,0.995	1.0,0.997,0.996,1.0	-0.004
1483	ENSG00000180957	PITPNB	chr22	-	27897129	27897137	27896551	27896626	27897800	27897892	1483	744779835817	1,0,0,1	531502625564	0,0,0,0	108	100	1	1	0.999,1.0,1.0,0.999	1.0,1.0,1.0,1.0	0
1484	ENSG00000180957	PITPNB	chr22	-	27897800	27897892	27896899	27897137	27910963	27911109	1484	1385142316071510	0,0,3,0	95097212081086	0,0,0,0	192	100	1	1	1.0,1.0,0.996,1.0	1.0,1.0,1.0,1.0	-0.001
1485	ENSG00000180957	PITPNB	chr22	-	27910963	27911109	27860130	27860241	27919171	27919255	1485	5,0,0,0	0,0,2,1	0,0,0,3	1,0,0,0	200	100	1	1	1.0,NA,0.0,0.0	0.0,NA,NA,1.0	-0.167
1486	ENSG00000180957	PITPNB	chr22	-	27910963	27911109	27873737	27873815	27919171	27919255	1486	2,0,2,0	1,2,1,0	2,0,2,0	0,0,0,0	200	100	1	1	0.5,0.0,0.5,NA	1.0,NA,1.0,NA	-0.667
1487	ENSG00000180957	PITPNB	chr22	-	27914316	27914347	27910447	27911109	27919171	27919244	1487	1166124915471410	2,0,0,0	88481811301023	0,0,0,0	131	100	1	1	0.998,1.0,1.0,1.0	1.0,1.0,1.0,1.0	0
1488	ENSG00000244625	MIATNB	chr22	+	26693680	26693836	26672766	26672987	26717252	26717459	1488	1,0,1,0	5,6,4,8	0,2,0,6	4,7,5,0	200	100	0.0283897	0.469036	0.091,0.0,0.111,0.0	0.0,0.125,0.0,1.0	-0.231
1489	ENSG00000244625	MIATNB	chr22	+	26711829	26712008	26672790	26672987	26717252	26717459	1489	0,4,0,4	5,6,4,8	2,1,2,0	4,7,5,0	200	100	1	1	0.0,0.25,0.0,0.2	0.2,0.067,0.167,NA	-0.032
1490	ENSG00000244625	MIATNB	chr22	+	26717252	26717459	26672746	26672987	26726643	26726794	1490	7,6,7,8	0,0,2,0	5,8,5,0	2,6,0,0	200	100	1	1	1.0,1.0,0.636,1.0	0.556,0.4,1.0,NA	0.257
1494	ENSG00000128294	TPST2	chr22	-	26536287	26536486	26532694	26532745	26590052	26590132	1494	48,62,67,67	1,1,0,0	56,43,78,65	1,1,0,0	200	100	1	1	0.96,0.969,1.0,1.0	0.966,0.956,1.0,1.0	0.002
1495	ENSG00000128294	TPST2	chr22	-	26540788	26541718	26536287	26536486	26544603	26544675	1495	272275272306	2,0,5,1	278228283253	3,1,2,1	200	100	0.874161	1	0.986,1.0,0.965,0.994	0.979,0.991,0.986,0.992	-0.001
1496	ENSG00000128294	TPST2	chr22	-	26543107	26543277	26540788	26541718	26544603	26544675	1496	0,4,0,0	207230205209	2,1,0,0	209180212193	200	100	1	1	0.0,0.009,0.0,0.0	0.005,0.003,0.0,0.0	0
1497	ENSG00000128294	TPST2	chr22	-	26544603	26544675	26536287	26536486	26590052	26590125	1497	4,1,8,3	1,0,2,4	4,1,2,2	0,3,2,2	172	100	0.321705	1	0.699,1.0,0.699,0.304	1.0,0.162,0.368,0.368	0.201
1498	ENSG00000128294	TPST2	chr22	-	26544603	26544675	26540788	26541718	26590052	26590125	1498	204227207204	7,4,2,3	204178211191	5,7,4,6	172	100	0.209937	1	0.944,0.971,0.984,0.975	0.96,0.937,0.968,0.949	0.015
1500	ENSG00000100104	SRRD	chr22	+	26490043	26490198	26488389	26488488	26491024	26491070	1500	296316360361	0,0,3,0	320374434346	0,0,0,1	200	100	1	1	1.0,1.0,0.984,1.0	1.0,1.0,1.0,0.994	-0.002
1501	ENSG00000128203	ASPHD2	chr22	+	26442458	26442572	26433391	26434501	26443096	26445015	1501	33,23,23,22	0,0,0,0	40,40,57,78	0,2,1,0	200	100	1	1	1.0,1.0,1.0,1.0	1.0,0.909,0.966,1.0	0.031
1515	ENSG00000284128	AP000356.3	chr22	+	24649277	24649383	24648197	24648332	24649859	24650022	1515	1,3,0,0	0,1,0,0	4,0,2,1	0,0,1,0	200	100	1	1	1.0,0.6,NA,NA	1.0,NA,0.5,1.0	-0.033
1519	ENSG00000100031	GGT1	chr22	+	24607953	24608023	24603197	24603321	24609961	24610033	1519	1,0,1,2	0,0,4,0	0,1,1,0	0,0,0,0	170	100	1	1	1.0,NA,0.128,1.0	NA,1.0,1.0,NA	-0.291
1520	ENSG00000100031	GGT1	chr22	+	24607953	24608023	24603197	24603321	24609964	24610033	1520	1,0,1,2	0,0,0,2	0,2,1,0	0,0,1,0	170	100	1	1	1.0,NA,1.0,0.37	NA,1.0,0.37,NA	0.105
1521	ENSG00000100031	GGT1	chr22	+	24607953	24608023	24603197	24603321	24610357	24610531	1521	1,0,1,2	0,0,0,0	0,1,5,0	0,1,2,0	170	100	1	1	1.0,NA,1.0,1.0	NA,0.37,0.595,NA	0.518
1522	ENSG00000100031	GGT1	chr22	+	24608989	24609231	24607953	24608023	24609964	24610033	1522	1,0,6,1	0,0,0,0	0,3,0,0	1,1,2,1	200	100	1	1	1.0,NA,1.0,1.0	0.0,0.6,0.0,0.0	0.85
1523	ENSG00000100031	GGT1	chr22	+	24609961	24610033	24603197	24603321	24610357	24610531	1523	0,0,4,0	0,0,0,0	0,0,0,0	0,1,2,0	172	100	1	1	NA,NA,1.0,NA	NA,0.0,0.0,NA	1
1526	ENSG00000100031	GGT1	chr22	+	24609964	24610033	24603212	24603321	24610357	24610531	1526	0,0,0,1	0,0,0,0	0,0,1,0	0,1,2,0	169	100	1	1	NA,NA,NA,1.0	NA,0.0,0.228,NA	0.886
1531	ENSG00000100031	GGT1	chr22	+	24620912	24621070	24620327	24620520	24623106	24623256	1531	15,15,34,12	1,0,0,0	9,11,16,25	0,0,0,0	200	100	1	1	0.882,1.0,1.0,1.0	1.0,1.0,1.0,1.0	-0.029
1539	ENSG00000099991	CABIN1	chr22	+	24036088	24036181	24035443	24035520	24038347	24038461	1539	230208254235	0,1,0,0	186163193177	0,0,0,0	193	100	1	1	1.0,0.991,1.0,1.0	1.0,1.0,1.0,1.0	-0.002
1540	ENSG00000099991	CABIN1	chr22	+	24041138	24041273	24038347	24038461	24042903	24043084	1540	302305361355	29,14,29,24	241274287278	18,15,21,10	200	100	0.231733	1	0.839,0.916,0.862,0.881	0.87,0.901,0.872,0.933	-0.019
1541	ENSG00000099991	CABIN1	chr22	+	24042903	24043084	24038347	24038461	24049090	24049220	1541	126109153154	0,1,0,1	99,90,96,93	0,0,1,0	200	100	1	1	1.0,0.982,1.0,0.987	1.0,1.0,0.98,1.0	-0.003
1542	ENSG00000099991	CABIN1	chr22	+	24050824	24050974	24049090	24049220	24054872	24055159	1542	394358453420	4,5,7,3	306306286265	1,4,7,3	200	100	0.952884	1	0.98,0.973,0.97,0.986	0.994,0.975,0.953,0.978	0.002
1543	ENSG00000099991	CABIN1	chr22	+	24054872	24055159	24050824	24050974	24056191	24056304	1543	408327476420	0,2,1,8	302295291304	1,2,4,5	200	100	0.46023	1	1.0,0.988,0.996,0.963	0.993,0.987,0.973,0.968	0.007
1544	ENSG00000099991	CABIN1	chr22	+	24059226	24059363	24056191	24056360	24059923	24060141	1544	417447560537	0,0,1,0	333334427404	0,1,0,0	200	100	1	1	1.0,1.0,0.996,1.0	1.0,0.994,1.0,1.0	0.001
1545	ENSG00000099991	CABIN1	chr22	+	24066986	24067181	24064034	24064187	24070799	24071042	1545	317355439349	11,8,6,4	263301245271	3,0,2,5	200	100	0.00882948	0.217852	0.935,0.957,0.973,0.978	0.978,1.0,0.984,0.964	-0.021
1546	ENSG00000099991	CABIN1	chr22	+	24066986	24067181	24064034	24064187	24083227	24083389	1546	200232287214	0,0,0,1	162184159157	0,0,0,0	200	100	1	1	1.0,1.0,1.0,0.991	1.0,1.0,1.0,1.0	-0.002
1547	ENSG00000099991	CABIN1	chr22	+	24070799	24071042	24064034	24064187	24083227	24083389	1547	11,8,6,4	0,0,0,1	3,0,2,7	0,0,0,0	200	100	1	1	1.0,1.0,1.0,0.667	1.0,NA,1.0,1.0	-0.083
1548	ENSG00000099991	CABIN1	chr22	+	24070799	24071042	24066986	24067181	24083227	24083389	1548	117123152133	0,0,0,0	101,117,87,116	0,0,2,0	200	100	1	1	1.0,1.0,1.0,1.0	1.0,1.0,0.956,1.0	0.011
1549	ENSG00000099991	CABIN1	chr22	+	24085005	24085151	24084578	24084785	24087451	24087713	1549	247324376322	3,1,5,4	166227273223	0,2,0,0	200	100	0.389672	1	0.976,0.994,0.974,0.976	1.0,0.983,1.0,1.0	-0.016
1550	ENSG00000099991	CABIN1	chr22	+	24087451	24087713	24085005	24085151	24091582	24091843	1550	236273342254	2,0,0,0	201228253234	0,0,0,0	200	100	1	1	0.983,1.0,1.0,1.0	1.0,1.0,1.0,1.0	-0.004
1551	ENSG00000099991	CABIN1	chr22	+	24091582	24091843	24087451	24087713	24095930	24096082	1551	258254308270	0,0,3,2	235209243272	4,1,2,0	200	100	1	1	1.0,1.0,0.981,0.985	0.967,0.991,0.984,1.0	0.006
1552	ENSG00000099991	CABIN1	chr22	+	24113565	24113748	24098013	24098192	24119366	24119606	1552	297303348326	0,1,0,0	210240208263	0,2,0,0	200	100	1	1	1.0,0.993,1.0,1.0	1.0,0.984,1.0,1.0	0.002
1553	ENSG00000099991	CABIN1	chr22	+	24119366	24119698	24113565	24113748	24134301	24134415	1553	316354353380	0,0,4,0	258259258283	0,0,1,0	200	100	1	1	1.0,1.0,0.978,1.0	1.0,1.0,0.992,1.0	-0.004
1554	ENSG00000099991	CABIN1	chr22	+	24160329	24160406	24134301	24134415	24164399	24164489	1554	0,0,0,0	121146149170	1,0,0,2	114,90,122,133	177	100	1	1	0.0,0.0,0.0,0.0	0.005,0.0,0.0,0.008	-0.003
1557	ENSG00000099991	CABIN1	chr22	+	24168446	24168521	24166638	24167313	24171712	24171995	1557	313277351331	0,1,0,0	227223254257	2,2,6,0	175	100	0.6904	1	1.0,0.994,1.0,1.0	0.985,0.985,0.96,1.0	0.016
1558	ENSG00000099991	CABIN1	chr22	+	24176110	24176275	24171712	24171995	24177503	24177817	1558	274240316286	8,9,9,10	214269218242	3,6,5,5	200	100	0.0645052	0.782493	0.945,0.93,0.946,0.935	0.973,0.957,0.956,0.96	-0.023
1559	ENSG00000099991	CABIN1	chr22	+	24176110	24176275	24171712	24171995	24178052	24178628	1559	119,91,151,123	0,0,1,0	94120106130	0,0,0,0	200	100	1	1	1.0,1.0,0.987,1.0	1.0,1.0,1.0,1.0	-0.003
1560	ENSG00000099991	CABIN1	chr22	+	24177503	24177817	24171712	24171995	24178052	24178627	1560	148157206211	0,0,1,0	124143161153	0,0,0,0	200	100	1	1	1.0,1.0,0.99,1.0	1.0,1.0,1.0,1.0	-0.002
1561	ENSG00000099991	CABIN1	chr22	+	24177503	24177817	24176110	24176275	24178052	24178627	1561	295301362365	0,4,0,0	241285268260	0,0,0,0	200	100	1	1	1.0,0.974,1.0,1.0	1.0,1.0,1.0,1.0	-0.006
1564	ENSG00000285762	AC253536.7	chr22	-	23973767	23973943	23971377	23971623	23974306	23974439	1564	3151329235543460	44,51,50,41	2670267429192800	45,31,17,33	200	100	0.141394	1	0.973,0.97,0.973,0.977	0.967,0.977,0.988,0.977	-0.004
1565	ENSG00000240972	MIF	chr22	+	23894771	23894944	23894382	23894582	23895039	23895223	1565	3.27163e+19	0,0,0,0	2.65442e+19	1,0,1,0	200	100	1	1	1.0,1.0,1.0,1.0	1.0,1.0,1.0,1.0	0
1566	ENSG00000099958	DERL3	chr22	-	23838137	23838445	23837658	23837731	23838710	23839128	1566	3,8,4,1	10,12,2,12	1,3,4,9	4,1,3,2	200	100	0.0583891	0.737555	0.13,0.25,0.5,0.04	0.111,0.6,0.4,0.692	-0.221
1567	ENSG00000099958	DERL3	chr22	-	23838351	23838445	23837658	23837854	23838563	23838637	1567	107,91,113,127	0,1,2,4	103,88,104,123	3,2,1,1	194	100	0.964374	1	1.0,0.979,0.967,0.942	0.947,0.958,0.982,0.984	0.004
1568	ENSG00000099958	DERL3	chr22	-	23838563	23838637	23838137	23838445	23838710	23838776	1568	124128139163	2,5,2,0	133117146142	1,0,4,7	174	100	0.445738	1	0.973,0.936,0.976,1.0	0.987,1.0,0.954,0.921	0.006
1569	ENSG00000099958	DERL3	chr22	-	23838710	23838776	23838563	23838637	23838894	23839004	1569	79,66,82,102	0,1,1,0	77,75,79,82	0,0,1,0	166	100	1	1	1.0,0.975,0.98,1.0	1.0,1.0,0.979,1.0	-0.006
1570	ENSG00000099956	SMARCB1	chr22	+	23791755	23791867	23786930	23787262	23793558	23793688	1570	802822973957	0,0,2,0	94188610161003	1,0,1,0	200	100	1	1	1.0,1.0,0.996,1.0	0.998,1.0,0.998,1.0	0
1571	ENSG00000099956	SMARCB1	chr22	+	23791755	23791894	23786945	23787262	23793558	23793688	1571	1343138115011550	0,0,2,0	1036101011581180	1,0,1,0	200	100	1	1	1.0,1.0,0.997,1.0	0.998,1.0,0.998,1.0	0
1574	ENSG00000099956	SMARCB1	chr22	+	23793558	23793688	23791755	23791867	23803294	23803401	1574	309310400376	0,0,0,0	464396511470	1,0,0,0	200	100	1	1	1.0,1.0,1.0,1.0	0.996,1.0,1.0,1.0	0.001
1575	ENSG00000099956	SMARCB1	chr22	+	23800943	23800970	23793558	23793688	23803294	23803322	1575	185169196195	1,1,1,0	168159176173	3,0,2,0	127	100	1	1	0.993,0.993,0.994,1.0	0.978,1.0,0.986,1.0	0.004
1576	ENSG00000099956	SMARCB1	chr22	+	23800943	23801081	23793558	23793688	23803294	23803422	1576	1956202622172330	1,1,1,0	1824167920621820	3,0,2,0	200	100	1	1	0.999,0.999,0.999,1.0	0.997,1.0,0.998,1.0	0
1577	ENSG00000099956	SMARCB1	chr22	+	23800943	23801135	23793558	23793688	23803294	23803422	1577	1129112113111380	1,1,1,0	1101101912201060	3,0,2,0	200	100	1	1	0.998,0.998,0.998,1.0	0.995,1.0,0.997,1.0	0
1578	ENSG00000099956	SMARCB1	chr22	+	23800943	23801964	23793558	23793688	23803294	23803422	1578	1096108812501340	1,1,1,0	106698111951050	3,0,2,0	200	100	1	1	0.998,0.998,0.998,1.0	0.994,1.0,0.997,1.0	0.001
1579	ENSG00000099956	SMARCB1	chr22	+	23803294	23803422	23791755	23791867	23816769	23816833	1579	1005111211441150	0,0,2,0	875961950989	0,0,0,0	200	100	1	1	1.0,1.0,0.997,1.0	1.0,1.0,1.0,1.0	-0.001
1580	ENSG00000099956	SMARCB1	chr22	+	23825224	23825415	23814990	23816936	23833571	23833587	1580	2470245227042710	0,2,3,3	2210205524052340	0,4,2,2	200	100	1	1	1.0,0.998,0.998,0.998	1.0,0.996,0.998,0.998	0
1588	ENSG00000100228	RAB36	chr22	+	23146604	23146685	23145325	23145551	23150062	23150154	1588	16,36,24,16	0,0,0,1	14,12,9,13	0,0,0,2	181	100	1	1	1.0,1.0,1.0,0.898	1.0,1.0,1.0,0.782	0.029
1589	ENSG00000100228	RAB36	chr22	+	23150062	23150154	23146604	23146685	23152460	23152526	1589	23,35,27,19	0,0,0,0	24,15,20,16	0,0,0,1	192	100	1	1	1.0,1.0,1.0,1.0	1.0,1.0,1.0,0.893	0.027
1590	ENSG00000100228	RAB36	chr22	+	23152460	23152526	23150062	23150154	23153032	23153134	1590	22,27,33,21	0,0,1,1	25,12,25,13	0,0,0,0	166	100	1	1	1.0,1.0,0.952,0.927	1.0,1.0,1.0,1.0	-0.03
1591	ENSG00000100228	RAB36	chr22	+	23153032	23153134	23150062	23150154	23155967	23156032	1591	4,9,11,6	0,1,0,0	5,14,5,10	1,1,0,0	200	100	1	1	1.0,0.818,1.0,1.0	0.714,0.875,1.0,1.0	0.057
1592	ENSG00000100228	RAB36	chr22	+	23153032	23153134	23150062	23150154	23157991	23158043	1592	0,0,2,1	0,0,0,0	0,0,0,2	0,0,0,1	200	100	1	1	NA,NA,1.0,1.0	NA,NA,NA,0.5	0.5
1593	ENSG00000100228	RAB36	chr22	+	23155967	23156032	23150062	23150154	23157991	23158043	1593	11,4,4,9	0,0,0,0	3,6,7,4	0,0,0,1	165	100	1	1	1.0,1.0,1.0,1.0	1.0,1.0,1.0,0.708	0.073
1594	ENSG00000100228	RAB36	chr22	+	23155967	23156032	23153032	23153134	23157991	23158043	1594	22,24,21,25	1,1,4,0	13,26,19,14	0,0,2,2	165	100	0.278275	1	0.93,0.936,0.761,1.0	1.0,1.0,0.852,0.809	-0.008
1595	ENSG00000100228	RAB36	chr22	+	23159162	23159253	23158897	23158979	23160878	23160998	1595	15,21,44,36	0,0,1,0	19,13,12,21	0,0,1,0	191	100	1	1	1.0,1.0,0.958,1.0	1.0,1.0,0.863,1.0	0.024
1596	ENSG00000128266	GNAZ	chr22	+	23095246	23096418	23070518	23070570	23123086	23125032	1596	50,59,72,69	0,1,0,0	50,56,55,65	0,0,0,0	200	100	1	1	1.0,0.967,1.0,1.0	1.0,1.0,1.0,1.0	-0.008
1598	ENSG00000275004	ZNF280B	chr22	-	22507809	22507870	22484420	22489466	22508658	22508733	1598	2,2,0,0	1,0,0,0	4,2,0,3	0,0,0,0	161	100	1	1	0.554,1.0,NA,NA	1.0,1.0,NA,1.0	-0.223
1600	ENSG00000100023	PPIL2	chr22	+	21669912	21669962	21666008	21666131	21670565	21670611	1600	243249296290	2,2,9,7	198172184193	12,8,3,1	150	100	0.0911114	0.96998	0.988,0.988,0.956,0.965	0.917,0.935,0.976,0.992	0.019
1601	ENSG00000100023	PPIL2	chr22	+	21670263	21670376	21669912	21669962	21670565	21670611	1601	10,5,4,4	192201228216	0,2,4,3	148139143149	200	100	0.714799	1	0.025,0.012,0.009,0.009	0.0,0.007,0.014,0.01	0.006
1602	ENSG00000100023	PPIL2	chr22	+	21670298	21670360	21669912	21669962	21670565	21670611	1602	3,4,3,2	192201228216	2,0,2,1	148139143149	162	100	1	1	0.01,0.012,0.008,0.006	0.008,0.0,0.009,0.004	0.004
1603	ENSG00000100023	PPIL2	chr22	+	21670565	21670611	21666008	21666131	21672329	21672381	1603	0,0,2,2	4,1,2,0	7,2,0,0	2,0,0,0	146	100	1	1	0.0,0.0,0.407,1.0	0.706,1.0,NA,NA	-0.501
1604	ENSG00000100023	PPIL2	chr22	+	21670996	21671059	21670565	21670611	21672329	21672381	1604	159188203197	5,2,2,4	114128128125	2,3,2,0	163	100	0.355037	1	0.951,0.983,0.984,0.968	0.972,0.963,0.975,1.0	-0.006
1605	ENSG00000100023	PPIL2	chr22	+	21672329	21672381	21666008	21666131	21681298	21681390	1605	1,0,0,0	0,0,0,0	5,0,1,0	1,0,0,0	152	100	1	1	1.0,NA,NA,NA	0.767,NA,1.0,NA	0.117
1606	ENSG00000100023	PPIL2	chr22	+	21675063	21675115	21672329	21672381	21681298	21681390	1606	157177213167	2,0,1,2	106121143112	8,0,1,1	152	100	0.162257	1	0.981,1.0,0.993,0.982	0.897,1.0,0.989,0.987	0.021
1607	ENSG00000100023	PPIL2	chr22	+	21683181	21683257	21682436	21682526	21684752	21684878	1607	274339334355	0,0,0,0	210259242241	0,0,0,1	176	100	1	1	1.0,1.0,1.0,1.0	1.0,1.0,1.0,0.993	0.002
1609	ENSG00000100023	PPIL2	chr22	+	21693815	21693872	21688731	21688849	21694592	21694665	1609	289327340351	2,7,0,1	221198248241	1,1,0,0	157	100	1	1	0.989,0.967,1.0,0.996	0.993,0.992,1.0,1.0	-0.008
1610	ENSG00000100023	PPIL2	chr22	+	21694592	21694665	21693815	21693872	21694754	21694817	1610	357355399417	0,1,0,0	257223243267	0,2,0,2	173	100	1	1	1.0,0.995,1.0,1.0	1.0,0.985,1.0,0.987	0.006
1611	ENSG00000100023	PPIL2	chr22	+	21694754	21694817	21693815	21693872	21694936	21695070	1611	55,63,66,68	2,0,0,0	37,34,56,40	0,0,0,0	163	100	1	1	0.944,1.0,1.0,1.0	1.0,1.0,1.0,1.0	-0.014
1612	ENSG00000100023	PPIL2	chr22	+	21694936	21695070	21694754	21694817	21695393	21695496	1612	381385428419	0,2,0,0	274240322275	0,1,0,0	200	100	1	1	1.0,0.99,1.0,1.0	1.0,0.992,1.0,1.0	0
1613	ENSG00000207751	AP000553.1	chr22	+	21653341	21653466	21652269	21652331	21654012	21654167	1613	3,0,5,5	2,6,1,1	6,0,4,3	6,1,1,1	200	100	0.938929	1	0.429,0.0,0.714,0.714	0.333,0.0,0.667,0.6	0.064
1614	ENSG00000161149	TUBA3FP	chr22	-	21011383	21011590	21008192	21009453	21013781	21014287	1614	4,2,4,1	0,1,1,0	3,1,3,8	0,1,1,2	200	100	0.478852	1	1.0,0.5,0.667,1.0	1.0,0.333,0.6,0.667	0.142
1615	ENSG00000161149	TUBA3FP	chr22	-	21013041	21013184	21011383	21011590	21013781	21014292	1615	3,1,0,0	2,0,2,1	0,0,0,0	0,1,1,8	200	100	1	1	0.429,1.0,0.0,0.0	NA,0.0,0.0,0.0	0.357
1616	ENSG00000184436	THAP7	chr22	-	21001255	21001411	21000646	21000787	21001831	21001911	1616	514527581581	4,5,2,5	460473557504	0,3,4,5	200	100	0.804506	1	0.985,0.981,0.993,0.983	1.0,0.987,0.986,0.981	-0.003
1617	ENSG00000241973	PI4KA	chr22	-	20709907	20709997	20709295	20709379	20710698	20710858	1617	500482607592	8,3,10,4	375392389399	7,5,4,4	190	100	0.912393	1	0.97,0.988,0.97,0.987	0.966,0.976,0.981,0.981	0.003
1618	ENSG00000241973	PI4KA	chr22	-	20710698	20710858	20709907	20709997	20712485	20712611	1618	306286369389	0,0,0,0	251262236251	0,0,0,1	200	100	1	1	1.0,1.0,1.0,1.0	1.0,1.0,1.0,0.992	0.002
1619	ENSG00000241973	PI4KA	chr22	-	20711340	20711461	20710698	20710858	20712485	20712611	1619	302299352324	2,0,1,0	226217208227	1,0,2,4	200	100	0.888402	1	0.987,1.0,0.994,1.0	0.991,1.0,0.981,0.966	0.011
1620	ENSG00000241973	PI4KA	chr22	-	20712485	20712611	20709907	20711461	20712692	20712797	1620	264299310305	0,1,0,0	205196212215	0,0,0,0	200	100	1	1	1.0,0.993,1.0,1.0	1.0,1.0,1.0,1.0	-0.002
1621	ENSG00000241973	PI4KA	chr22	-	20721297	20721418	20718692	20718822	20726487	20726541	1621	449479572596	0,1,4,0	363329411371	0,0,0,0	200	100	1	1	1.0,0.996,0.986,1.0	1.0,1.0,1.0,1.0	-0.004
1622	ENSG00000241973	PI4KA	chr22	-	20721297	20721418	20718692	20718822	20727229	20727357	1622	271305367417	0,0,1,0	215232276237	0,0,0,0	200	100	1	1	1.0,1.0,0.995,1.0	1.0,1.0,1.0,1.0	-0.001
1623	ENSG00000241973	PI4KA	chr22	-	20726487	20726541	20718692	20718822	20727229	20727397	1623	37,58,68,62	0,0,1,0	80,42,49,32	0,0,0,0	154	100	1	1	1.0,1.0,0.978,1.0	1.0,1.0,1.0,1.0	-0.006
1624	ENSG00000241973	PI4KA	chr22	-	20726487	20726541	20721297	20721418	20727229	20727397	1624	219230269245	0,0,1,3	220139173166	1,0,0,0	154	100	1	1	1.0,1.0,0.994,0.981	0.993,1.0,1.0,1.0	-0.005
1625	ENSG00000241973	PI4KA	chr22	-	20726497	20726541	20721297	20721418	20727229	20727357	1625	30,46,44,48	0,0,1,3	71,34,43,25	1,0,0,0	144	100	0.959577	1	1.0,1.0,0.968,0.917	0.98,1.0,1.0,1.0	-0.024
1626	ENSG00000241973	PI4KA	chr22	-	20727229	20727397	20721297	20721418	20727773	20727864	1626	265250359328	0,0,0,0	206219233265	0,0,0,2	200	100	1	1	1.0,1.0,1.0,1.0	1.0,1.0,1.0,0.985	0.004
1627	ENSG00000241973	PI4KA	chr22	-	20727773	20727864	20727229	20727397	20729312	20729506	1627	432431590509	0,0,4,0	332373421430	0,0,6,2	191	100	1	1	1.0,1.0,0.987,1.0	1.0,1.0,0.974,0.991	0.005
1628	ENSG00000241973	PI4KA	chr22	-	20734394	20734553	20734042	20734194	20742227	20742355	1628	351338399402	0,3,2,3	272336357282	0,0,1,0	200	100	1	1	1.0,0.983,0.99,0.985	1.0,1.0,0.994,1.0	-0.009
1629	ENSG00000241973	PI4KA	chr22	-	20744627	20744720	20742607	20742764	20747582	20747702	1629	315374427397	15,13,4,8	235283317257	9,11,7,8	193	100	0.516445	1	0.916,0.937,0.982,0.963	0.931,0.93,0.959,0.943	0.009
1630	ENSG00000241973	PI4KA	chr22	-	20749904	20749994	20747483	20747702	20751292	20751376	1630	270248319305	4,8,3,5	200225226176	4,7,3,1	190	100	0.914991	1	0.973,0.942,0.982,0.97	0.963,0.944,0.975,0.989	-0.001
1631	ENSG00000241973	PI4KA	chr22	-	20796145	20796314	20793192	20793243	20798583	20798687	1631	378378438461	0,0,4,1	255280330372	0,1,0,3	200	100	1	1	1.0,1.0,0.982,0.996	1.0,0.993,1.0,0.984	0
1632	ENSG00000241973	PI4KA	chr22	-	20807361	20807458	20804973	20805165	20810966	20811032	1632	240248322308	0,0,1,0	192206242180	0,0,0,0	197	100	1	1	1.0,1.0,0.994,1.0	1.0,1.0,1.0,1.0	-0.002
1633	ENSG00000241973	PI4KA	chr22	-	20810966	20811032	20807361	20807458	20813357	20813506	1633	178149209208	4,0,2,2	163155161130	1,0,0,1	166	100	0.636652	1	0.964,1.0,0.984,0.984	0.99,1.0,1.0,0.987	-0.011
1634	ENSG00000241973	PI4KA	chr22	-	20813357	20813506	20810966	20811032	20818482	20818549	1634	308270317324	2,0,0,0	231234229213	0,0,0,0	200	100	1	1	0.987,1.0,1.0,1.0	1.0,1.0,1.0,1.0	-0.003
1635	ENSG00000241973	PI4KA	chr22	-	20824325	20824414	20820538	20820611	20858569	20858812	1635	117123132147	0,0,0,0	78,79,80,118	0,2,0,0	189	100	1	1	1.0,1.0,1.0,1.0	1.0,0.954,1.0,1.0	0.012
1636	ENSG00000241973	PI4KA	chr22	-	20834561	20834655	20824325	20824414	20858569	20858812	1636	66,76,86,77	0,0,0,0	58,47,44,40	0,0,2,0	194	100	1	1	1.0,1.0,1.0,1.0	1.0,1.0,0.919,1.0	0.02
1637	ENSG00000241973	PI4KA	chr22	-	20838614	20838731	20834561	20834655	20858569	20858812	1637	281309379355	0,4,0,2	186221240214	0,0,0,2	200	100	1	1	1.0,0.975,1.0,0.989	1.0,1.0,1.0,0.982	-0.005
1638	ENSG00000244486	SCARF2	chr22	-	20427397	20427550	20424814	20426282	20429224	20429340	1638	238208259257	3,5,5,1	212158200164	1,1,4,4	200	100	0.678702	1	0.975,0.954,0.963,0.992	0.991,0.988,0.962,0.953	-0.002
1639	ENSG00000244486	SCARF2	chr22	-	20429224	20429340	20427397	20427550	20429535	20429653	1639	189173200185	1,0,0,0	143118165106	0,0,0,0	200	100	1	1	0.99,1.0,1.0,1.0	1.0,1.0,1.0,1.0	-0.002
1640	ENSG00000244486	SCARF2	chr22	-	20429224	20429340	20427397	20427550	20429729	20429833	1640	136107135130	0,0,0,0	102,79,111,71	0,1,0,0	200	100	1	1	1.0,1.0,1.0,1.0	1.0,0.975,1.0,1.0	0.006
1641	ENSG00000244486	SCARF2	chr22	-	20429224	20429355	20427397	20427550	20429535	20429653	1641	140112139138	1,0,0,0	110,89,115,71	0,0,0,0	200	100	1	1	0.986,1.0,1.0,1.0	1.0,1.0,1.0,1.0	-0.004
1642	ENSG00000244486	SCARF2	chr22	-	20429535	20429653	20427397	20427550	20429729	20429833	1642	69,48,73,79	0,0,0,0	50,54,60,60	0,1,0,0	200	100	1	1	1.0,1.0,1.0,1.0	1.0,0.964,1.0,1.0	0.009
1643	ENSG00000244486	SCARF2	chr22	-	20429535	20429653	20429224	20429340	20429729	20429833	1643	110113131128	1,1,3,1	86,86,108,96	0,0,2,1	200	100	0.637347	1	0.982,0.983,0.956,0.985	1.0,1.0,0.964,0.98	-0.01
1644	ENSG00000244486	SCARF2	chr22	-	20430689	20430908	20430428	20430557	20437581	20437825	1644	141104118143	24,17,12,17	101103110119	17,5,22,11	200	100	0.614464	1	0.746,0.754,0.831,0.808	0.748,0.912,0.714,0.844	-0.02
1645	ENSG00000244486	SCARF2	chr22	-	20431017	20431537	20430689	20430908	20431744	20431846	1645	134105160153	16,21,25,24	106,115,103,98	13,20,14,22	200	100	0.855429	1	0.807,0.714,0.762,0.761	0.803,0.742,0.786,0.69	0.006
1646	ENSG00000244486	SCARF2	chr22	-	20431744	20431846	20430689	20430908	20437581	20437825	1646	13,18,21,16	25,9,2,10	12,18,9,17	5,10,14,16	200	100	0.442592	1	0.206,0.5,0.84,0.444	0.545,0.474,0.243,0.347	0.095
1647	ENSG00000244486	SCARF2	chr22	-	20431929	20431988	20431744	20431846	20437581	20437825	1647	70,74,99,94	0,0,0,0	44,71,53,49	0,2,0,1	159	100	1	1	1.0,1.0,1.0,1.0	1.0,0.957,1.0,0.969	0.019
1648	ENSG00000128185	DGCR6L	chr22	-	20316118	20316219	20315335	20315476	20319638	20319799	1648	961872950957	45,36,57,51	723715702679	35,35,45,29	200	100	0.976685	1	0.914,0.924,0.893,0.904	0.912,0.911,0.886,0.921	0.001
1649	ENSG00000128185	DGCR6L	chr22	-	20316118	20316219	20315335	20315476	20319878	20320080	1649	322299308281	0,1,0,0	240247221212	0,0,0,0	200	100	1	1	1.0,0.993,1.0,1.0	1.0,1.0,1.0,1.0	-0.002
1650	ENSG00000128185	DGCR6L	chr22	-	20319638	20319786	20315335	20315476	20319878	20320009	1650	50,38,59,53	0,1,0,0	35,36,55,34	0,0,0,0	200	100	1	1	1.0,0.95,1.0,1.0	1.0,1.0,1.0,1.0	-0.012
1651	ENSG00000128185	DGCR6L	chr22	-	20319638	20319799	20315335	20315476	20319878	20320080	1651	102696411971111	0,1,0,0	758809861760	0,0,0,0	200	100	1	1	1.0,0.998,1.0,1.0	1.0,1.0,1.0,1.0	0
1652	ENSG00000128185	DGCR6L	chr22	-	20319638	20319799	20316118	20316219	20319878	20320080	1652	1640151918111760	0,0,0,0	1217126213211220	0,2,0,0	200	100	1	1	1.0,1.0,1.0,1.0	1.0,0.997,1.0,1.0	0.001
1655	ENSG00000099899	TRMT2A	chr22	-	20113117	20113234	20112327	20113007	20113431	20113507	1655	693631776792	12,11,10,5	587623637683	9,14,12,11	200	100	0.159939	1	0.967,0.966,0.975,0.988	0.97,0.957,0.964,0.969	0.009
1656	ENSG00000099899	TRMT2A	chr22	-	20113431	20113507	20113117	20113234	20113685	20113808	1656	468433527501	1,2,1,0	397396411445	1,0,0,2	176	100	1	1	0.996,0.992,0.997,1.0	0.996,1.0,1.0,0.992	-0.001
1657	ENSG00000099899	TRMT2A	chr22	-	20113431	20113561	20113117	20113234	20113685	20113798	1657	262233277287	1,2,1,0	188242237257	1,0,0,2	200	100	1	1	0.992,0.983,0.993,1.0	0.989,1.0,1.0,0.985	-0.001
1658	ENSG00000099899	TRMT2A	chr22	-	20113685	20113808	20113431	20113507	20114573	20114681	1658	462469562477	0,1,0,2	422389383443	0,1,1,0	200	100	1	1	1.0,0.996,1.0,0.992	1.0,0.995,0.995,1.0	-0.001
1659	ENSG00000099899	TRMT2A	chr22	-	20113685	20113808	20113431	20113561	20114573	20114681	1659	235247289230	0,0,0,0	196202197234	0,1,0,0	200	100	1	1	1.0,1.0,1.0,1.0	1.0,0.99,1.0,1.0	0.002
1660	ENSG00000099899	TRMT2A	chr22	-	20115265	20115447	20114964	20115079	20115671	20115688	1660	584580670664	1,3,2,2	572553669600	5,3,1,0	200	100	1	1	0.997,0.99,0.994,0.994	0.983,0.989,0.997,1.0	0.001
1661	ENSG00000099899	TRMT2A	chr22	-	20115265	20115447	20114964	20115079	20116037	20116612	1661	489480558582	4,11,15,15	469447578513	18,4,3,3	200	100	0.0720481	0.837426	0.984,0.956,0.949,0.951	0.929,0.982,0.99,0.988	-0.012
1662	ENSG00000099899	TRMT2A	chr22	-	20115671	20115780	20114964	20115079	20116037	20116100	1662	218218225251	4,11,15,15	229189207196	18,4,3,3	200	100	0.105859	1	0.965,0.908,0.882,0.893	0.864,0.959,0.972,0.97	-0.029
1663	ENSG00000099899	TRMT2A	chr22	-	20115671	20115780	20115265	20115447	20116037	20116100	1663	312314334323	1,1,3,0	321288298278	0,0,1,2	200	100	1	1	0.994,0.994,0.982,1.0	1.0,1.0,0.993,0.986	-0.002
1664	ENSG00000099899	TRMT2A	chr22	-	20115671	20115780	20115348	20115554	20116037	20116100	1664	226224243260	0,2,0,0	230191210201	0,0,0,0	200	100	1	1	1.0,0.982,1.0,1.0	1.0,1.0,1.0,1.0	-0.004
1668	ENSG00000183597	TANGO2	chr22	+	20036759	20036854	20021068	20021246	20043354	20043443	1668	93,88,94,80	1,0,0,2	66,64,91,72	1,2,0,0	195	100	1	1	0.979,1.0,1.0,0.954	0.971,0.943,1.0,1.0	0.005
1669	ENSG00000183597	TANGO2	chr22	+	20036759	20037094	20021138	20021246	20043354	20043443	1669	84,93,111,112	1,0,0,2	86,67,98,69	1,2,0,0	200	100	1	1	0.977,1.0,1.0,0.966	0.977,0.944,1.0,1.0	0.005
1670	ENSG00000183597	TANGO2	chr22	+	20043354	20043443	20021068	20021246	20052464	20052584	1670	34,33,31,46	0,0,0,0	25,34,31,18	0,0,0,3	189	100	1	1	1.0,1.0,1.0,1.0	1.0,1.0,1.0,0.76	0.06
1672	ENSG00000183597	TANGO2	chr22	+	20053359	20053551	20052464	20052584	20055942	20056013	1672	14,12,17,11	15,19,24,32	7,10,9,10	17,14,17,21	200	100	0.556684	1	0.318,0.24,0.262,0.147	0.171,0.263,0.209,0.192	0.033
1673	ENSG00000183597	TANGO2	chr22	+	20053436	20053551	20052464	20052584	20055942	20056013	1673	36,38,42,44	15,19,24,32	26,18,40,27	17,14,17,21	200	100	0.606994	1	0.545,0.5,0.467,0.407	0.433,0.391,0.541,0.391	0.041
1674	ENSG00000183597	TANGO2	chr22	+	20053436	20053551	20052464	20052584	20061529	20061681	1674	22,18,22,27	13,11,25,19	15,9,28,17	8,15,6,10	200	100	0.487922	1	0.458,0.45,0.306,0.415	0.484,0.231,0.7,0.459	-0.061
1675	ENSG00000183597	TANGO2	chr22	+	20053436	20053551	20052464	20052584	20063337	20063442	1675	22,17,24,28	4,6,6,3	15,9,28,18	8,1,1,5	200	100	0.893293	1	0.733,0.586,0.667,0.824	0.484,0.818,0.933,0.643	-0.017
1676	ENSG00000183597	TANGO2	chr22	+	20055942	20056013	20052464	20052584	20061529	20061576	1676	20,24,32,42	13,11,25,19	15,23,32,26	8,15,6,10	171	100	0.24056	1	0.474,0.561,0.428,0.564	0.523,0.473,0.757,0.603	-0.082
1677	ENSG00000183597	TANGO2	chr22	+	20055942	20056013	20052464	20052584	20063337	20063442	1677	12,12,23,35	4,6,6,3	16,17,14,19	8,1,1,5	171	100	0.668115	1	0.637,0.539,0.692,0.872	0.539,0.909,0.891,0.69	-0.072
1678	ENSG00000183597	TANGO2	chr22	+	20055942	20056013	20052464	20052584	20064541	20065925	1678	11,11,22,26	1,3,3,6	7,11,8,13	0,0,0,2	171	100	3.19364e-05	0.00473359	0.865,0.682,0.811,0.717	1.0,1.0,1.0,0.792	-0.179
1679	ENSG00000183597	TANGO2	chr22	+	20055942	20056013	20053359	20053551	20061529	20061576	1679	22,31,32,30	0,1,0,0	19,18,28,18	0,0,1,1	171	100	1	1	1.0,0.948,1.0,1.0	1.0,1.0,0.942,0.913	0.023
1680	ENSG00000183597	TANGO2	chr22	+	20055942	20056013	20053359	20053551	20063337	20063442	1680	10,17,18,18	0,0,2,1	16,15,13,9	0,0,1,2	171	100	1	1	1.0,1.0,0.84,0.913	1.0,1.0,0.884,0.725	0.036
1681	ENSG00000183597	TANGO2	chr22	+	20061529	20061681	20053436	20053551	20063337	20063383	1681	4,5,5,1	0,0,2,1	5,10,3,5	0,0,1,2	200	100	0.771998	1	1.0,1.0,0.556,0.333	1.0,1.0,0.6,0.556	-0.067
1682	ENSG00000183597	TANGO2	chr22	+	20061529	20061683	20052464	20052584	20063337	20063411	1682	48,50,55,56	4,6,6,3	30,38,23,35	8,1,1,5	200	100	0.828295	1	0.857,0.806,0.821,0.903	0.652,0.95,0.92,0.778	0.022
1683	ENSG00000183597	TANGO2	chr22	+	20061529	20061683	20055942	20056013	20063337	20063411	1683	53,58,53,63	4,2,7,12	36,37,45,48	13,8,6,9	200	100	0.0253701	0.437105	0.869,0.935,0.791,0.724	0.581,0.698,0.789,0.727	0.131
1684	ENSG00000183597	TANGO2	chr22	+	20061529	20061706	20055942	20056013	20063337	20063442	1684	18,19,24,31	4,2,7,12	14,15,31,23	13,8,6,9	200	100	0.152445	1	0.692,0.826,0.632,0.564	0.35,0.484,0.721,0.561	0.149
1685	ENSG00000183597	TANGO2	chr22	+	20063337	20063442	20052464	20052584	20064541	20064907	1685	47,36,61,68	1,3,3,6	42,25,37,44	0,0,0,2	200	100	0.000207023	0.0176722	0.959,0.857,0.91,0.85	1.0,1.0,1.0,0.917	-0.085
1686	ENSG00000183597	TANGO2	chr22	+	20063337	20063442	20055942	20056013	20064541	20064907	1686	47,32,63,75	2,1,5,3	45,31,41,48	3,0,0,2	200	100	0.0695034	0.820352	0.922,0.941,0.863,0.926	0.882,1.0,1.0,0.923	-0.038
1687	ENSG00000099889	ARVCF	chr22	-	19971215	19971335	19969895	19970743	19971885	19971971	1687	3,11,13,21	45,31,46,39	8,19,24,27	34,18,29,17	200	100	0.00130412	0.0623808	0.032,0.151,0.124,0.212	0.105,0.345,0.293,0.443	-0.167
1688	ENSG00000099889	ARVCF	chr22	-	19972357	19972411	19971885	19971971	19972736	19972827	1688	41,28,47,38	1,0,2,1	42,35,50,49	6,1,4,1	154	100	0.0108919	0.250055	0.964,1.0,0.938,0.961	0.82,0.958,0.89,0.97	0.056
1689	ENSG00000099889	ARVCF	chr22	-	19973118	19973317	19972924	19973036	19973642	19973793	1689	87,63,91,69	4,7,7,8	54,42,59,54	11,3,8,8	200	100	0.083804	0.922095	0.916,0.818,0.867,0.812	0.711,0.875,0.787,0.771	0.067
1691	ENSG00000099889	ARVCF	chr22	-	19979742	19980242	19978896	19979080	19981210	19981737	1691	60,55,68,71	3,0,1,0	42,48,52,40	0,0,0,0	200	100	1	1	0.909,1.0,0.971,1.0	1.0,1.0,1.0,1.0	-0.03
1692	ENSG00000099889	ARVCF	chr22	-	19986650	19986683	19981932	19982091	19987072	19987155	1692	0,0,0,0	4,5,7,12	0,0,3,0	7,10,8,2	133	100	1	1	0.0,0.0,0.0,0.0	0.0,0.0,0.22,0.0	-0.055
1693	ENSG00000099889	ARVCF	chr22	-	19990584	19990812	19981932	19982091	20010454	20010508	1693	27,15,36,21	2,10,12,7	18,21,14,14	1,4,1,2	200	100	0.0143959	0.301022	0.871,0.429,0.6,0.6	0.9,0.724,0.875,0.778	-0.194
1694	ENSG00000099889	ARVCF	chr22	-	19990584	19990812	19981932	19982091	20016588	20016823	1694	12,17,21,19	0,3,2,3	9,15,4,4	0,0,2,3	200	100	0.51997	1	1.0,0.739,0.84,0.76	1.0,1.0,0.5,0.4	0.11
1695	ENSG00000099889	ARVCF	chr22	-	20010454	20010508	19981932	19982091	20016588	20016823	1695	5,14,14,17	0,3,2,3	1,11,3,8	0,0,2,3	154	100	0.511632	1	1.0,0.752,0.82,0.786	1.0,1.0,0.493,0.634	0.058
1696	ENSG00000099889	ARVCF	chr22	-	20010454	20010508	19990584	19990812	20016588	20016823	1696	18,10,24,20	0,8,4,8	9,19,12,17	0,5,0,1	154	100	0.0490975	0.665579	1.0,0.448,0.796,0.619	1.0,0.712,1.0,0.917	-0.192
1697	ENSG00000284874	AC000093.1	chr22	+	19720319	19720454	19720114	19720238	19720548	19720666	1697	76,70,124,109	0,0,0,0	54,63,60,79	0,1,0,0	200	100	1	1	1.0,1.0,1.0,1.0	1.0,0.969,1.0,1.0	0.008
1698	ENSG00000284874	AC000093.1	chr22	+	19721821	19721957	19721639	19721736	19722236	19722339	1698	169121215186	0,0,0,1	96,94,135,143	0,0,1,0	200	100	1	1	1.0,1.0,1.0,0.989	1.0,1.0,0.985,1.0	0.001
1699	ENSG00000242259	C22orf39	chr22	-	19356229	19356288	19353995	19354118	19359335	19359484	1699	0,1,0,0	0,0,0,0	2,0,2,3	1,0,0,0	159	100	1	1	NA,1.0,NA,NA	0.557,NA,1.0,1.0	0.148
1700	ENSG00000242259	C22orf39	chr22	-	19356229	19356288	19353995	19354118	19375630	19375792	1700	0,1,0,0	0,0,0,0	0,0,1,2	0,0,0,2	159	100	1	1	NA,1.0,NA,NA	NA,NA,1.0,0.386	0.307
1701	ENSG00000242259	C22orf39	chr22	-	19356889	19357051	19356229	19356288	19359335	19359484	1701	576594721716	1,1,0,0	430449534511	3,0,2,3	200	100	1	1	0.997,0.997,1.0,1.0	0.986,1.0,0.993,0.988	0.007
1702	ENSG00000242259	C22orf39	chr22	-	19356889	19357051	19356229	19356288	19375630	19375792	1702	227243314308	0,0,0,0	175200211205	0,0,2,1	200	100	1	1	1.0,1.0,1.0,1.0	1.0,1.0,0.981,0.99	0.007
1703	ENSG00000242259	C22orf39	chr22	-	19361236	19361341	19359335	19359484	19361726	19361931	1703	429426403472	0,0,0,1	259300319337	0,4,0,0	200	100	1	1	1.0,1.0,1.0,0.996	1.0,0.974,1.0,1.0	0.005
1704	ENSG00000242259	C22orf39	chr22	-	19375630	19375792	19361726	19361931	19383619	19383705	1704	227266249308	2,4,1,8	194185199190	5,0,0,3	200	100	0.265923	1	0.983,0.971,0.992,0.951	0.951,1.0,1.0,0.969	-0.006
1705	ENSG00000242259	C22orf39	chr22	-	19377868	19378066	19375630	19375792	19383619	19383705	1705	8029629861021	48,41,34,60	596596842713	27,30,50,33	200	100	0.780396	1	0.893,0.921,0.935,0.895	0.917,0.909,0.894,0.915	0.002
1706	ENSG00000242259	C22orf39	chr22	-	19392100	19392214	19388483	19388554	19394341	19394509	1706	408422569521	0,0,0,0	288308385352	1,0,0,0	200	100	1	1	1.0,1.0,1.0,1.0	0.993,1.0,1.0,1.0	0.002
1707	ENSG00000242259	C22orf39	chr22	-	19394341	19394509	19392100	19392214	19396786	19396947	1707	570568769667	0,0,2,0	449405523439	0,0,0,0	200	100	1	1	1.0,1.0,0.995,1.0	1.0,1.0,1.0,1.0	-0.001
1708	ENSG00000242259	C22orf39	chr22	-	19405785	19405880	19397991	19398087	19407183	19407274	1708	404437472443	0,0,0,1	325299358312	0,0,0,0	195	100	1	1	1.0,1.0,1.0,0.996	1.0,1.0,1.0,1.0	-0.001
1709	ENSG00000242259	C22orf39	chr22	-	19405785	19405880	19397991	19398087	19408482	19408593	1709	174202181177	2,0,0,0	128124147118	2,1,6,1	195	100	0.0888068	0.956697	0.978,1.0,1.0,1.0	0.97,0.985,0.926,0.984	0.028
1710	ENSG00000242259	C22orf39	chr22	-	19407183	19407274	19397991	19398087	19408482	19408593	1710	178195190212	2,0,0,0	142125163160	2,1,6,1	191	100	0.163964	1	0.979,1.0,1.0,1.0	0.974,0.985,0.934,0.988	0.024
1711	ENSG00000242259	C22orf39	chr22	-	19407183	19407274	19405785	19405880	19408482	19408593	1711	431456496504	7,6,3,5	355317398371	3,1,4,5	191	100	0.402138	1	0.97,0.975,0.989,0.981	0.984,0.994,0.981,0.975	-0.005
1712	ENSG00000242259	C22orf39	chr22	-	19408482	19408593	19397991	19398087	19410715	19410778	1712	188236251239	1,0,0,0	133157195143	0,0,0,0	200	100	1	1	0.989,1.0,1.0,1.0	1.0,1.0,1.0,1.0	-0.003
1713	ENSG00000242259	C22orf39	chr22	-	19447377	19447545	19410715	19410778	19447664	19447691	1713	106124117131	3,2,4,0	89,108,95,113	1,0,0,1	200	100	0.168233	1	0.946,0.969,0.936,1.0	0.978,1.0,1.0,0.983	-0.027
1714	ENSG00000242259	C22orf39	chr22	-	19447377	19447545	19441776	19444390	19447664	19447691	1714	146165172211	1,1,0,0	149163141169	2,0,0,1	200	100	1	1	0.986,0.988,1.0,1.0	0.974,1.0,1.0,0.988	0.003
1715	ENSG00000070371	CLTCL1	chr22	-	19180198	19180238	19179472	19179969	19180730	19180806	1715	51,55,68,75	0,0,0,1	33,33,43,39	0,0,0,0	140	100	1	1	1.0,1.0,1.0,0.982	1.0,1.0,1.0,1.0	-0.004
1716	ENSG00000070371	CLTCL1	chr22	-	19183389	19183611	19180730	19180806	19187557	19187728	1716	79,79,81,88	2,1,0,0	39,46,55,47	0,0,0,0	200	100	1	1	0.952,0.975,1.0,1.0	1.0,1.0,1.0,1.0	-0.018
1717	ENSG00000070371	CLTCL1	chr22	-	19183389	19183611	19180730	19180806	19187980	19188091	1717	56,76,69,66	0,0,0,3	29,48,42,38	2,0,2,0	200	100	0.839943	1	1.0,1.0,1.0,0.917	0.879,1.0,0.913,1.0	0.031
1718	ENSG00000070371	CLTCL1	chr22	-	19184395	19184536	19183475	19183611	19187557	19187728	1718	0,0,0,1	44,29,25,40	0,0,0,0	19,12,25,15	200	100	1	1	0.0,0.0,0.0,0.012	0.0,0.0,0.0,0.0	0.003
1719	ENSG00000070371	CLTCL1	chr22	-	19187557	19187728	19180730	19180806	19187980	19188091	1719	29,30,29,18	0,0,0,3	16,12,17,3	2,0,2,0	200	100	0.717438	1	1.0,1.0,1.0,0.75	0.8,1.0,0.81,1.0	0.035
1720	ENSG00000070371	CLTCL1	chr22	-	19187557	19187728	19183389	19183611	19187980	19188091	1720	71,58,54,58	21,26,13,18	35,24,42,18	9,14,12,6	200	100	0.820525	1	0.628,0.527,0.675,0.617	0.66,0.462,0.636,0.6	0.022
1721	ENSG00000070371	CLTCL1	chr22	-	19187980	19188091	19183389	19183611	19191303	19191435	1721	53,46,48,52	2,9,4,4	20,27,48,31	5,1,1,4	200	100	0.648151	1	0.93,0.719,0.857,0.867	0.667,0.931,0.96,0.795	0.005
1722	ENSG00000070371	CLTCL1	chr22	-	19196488	19196656	19196265	19196415	19199733	19199841	1722	83,85,96,120	10,0,3,0	44,55,81,60	0,4,0,1	200	100	0.0484747	0.660169	0.806,1.0,0.941,1.0	1.0,0.873,1.0,0.968	-0.024
1723	ENSG00000070371	CLTCL1	chr22	-	19201328	19201493	19199733	19199841	19208153	19208311	1723	73,78,101,112	0,0,1,0	36,50,74,44	0,0,1,2	200	100	1	1	1.0,1.0,0.981,1.0	1.0,1.0,0.974,0.917	0.022
1724	ENSG00000070371	CLTCL1	chr22	-	19201390	19201493	19199733	19199841	19208153	19208311	1724	28,37,37,34	0,0,1,0	14,17,24,19	0,0,1,2	200	100	1	1	1.0,1.0,0.949,1.0	1.0,1.0,0.923,0.826	0.05
1725	ENSG00000070371	CLTCL1	chr22	-	19201390	19201493	19199733	19199841	19208921	19209327	1725	8,5,13,4	0,0,0,0	3,1,4,1	0,0,0,2	200	100	0.674129	1	1.0,1.0,1.0,1.0	1.0,1.0,1.0,0.2	0.2
1726	ENSG00000070371	CLTCL1	chr22	-	19208153	19208311	19199733	19199841	19208921	19209114	1726	31,34,43,27	0,0,0,0	20,28,20,10	0,0,0,2	200	100	1	1	1.0,1.0,1.0,1.0	1.0,1.0,1.0,0.714	0.072
1727	ENSG00000070371	CLTCL1	chr22	-	19208153	19208311	19201328	19201493	19208921	19209114	1727	63,74,87,73	3,0,5,7	37,51,51,29	3,0,2,1	200	100	0.154324	1	0.913,1.0,0.897,0.839	0.86,1.0,0.927,0.935	-0.018
1728	ENSG00000070371	CLTCL1	chr22	-	19225452	19225633	19223890	19224054	19226218	19226383	1728	48,32,49,48	2,1,0,2	48,29,24,29	0,2,0,4	200	100	0.438503	1	0.923,0.941,1.0,0.923	1.0,0.879,1.0,0.784	0.031
1729	ENSG00000070371	CLTCL1	chr22	-	19233165	19233318	19232475	19232598	19233421	19233622	1729	29,51,52,51	0,2,0,1	23,39,27,33	0,2,1,0	200	100	1	1	1.0,0.927,1.0,0.962	1.0,0.907,0.931,1.0	0.013
1730	ENSG00000070371	CLTCL1	chr22	-	19234508	19234706	19233421	19233622	19239274	19239388	1730	38,58,53,35	2,0,0,0	15,24,26,26	0,0,0,0	200	100	1	1	0.905,1.0,1.0,1.0	1.0,1.0,1.0,1.0	-0.024
1731	ENSG00000070371	CLTCL1	chr22	-	19235695	19235869	19234508	19234706	19239274	19239388	1731	78,81,68,62	5,1,0,3	30,35,32,31	0,1,0,2	200	100	1	1	0.886,0.976,1.0,0.912	1.0,0.946,1.0,0.886	-0.014
1732	ENSG00000070371	CLTCL1	chr22	-	19235695	19235869	19234508	19234706	19242774	19242936	1732	44,49,42,29	2,0,0,0	18,21,19,22	0,0,0,0	200	100	1	1	0.917,1.0,1.0,1.0	1.0,1.0,1.0,1.0	-0.021
1733	ENSG00000070371	CLTCL1	chr22	-	19239274	19239388	19229837	19229975	19242774	19242936	1733	25,33,46,33	0,1,0,0	15,22,21,16	1,0,0,0	200	100	1	1	1.0,0.943,1.0,1.0	0.882,1.0,1.0,1.0	0.015
1734	ENSG00000070371	CLTCL1	chr22	-	19239274	19239388	19234508	19234706	19242774	19242936	1734	29,34,46,36	2,0,0,0	13,23,21,18	0,0,0,0	200	100	1	1	0.879,1.0,1.0,1.0	1.0,1.0,1.0,1.0	-0.03
1735	ENSG00000070371	CLTCL1	chr22	-	19239274	19239388	19235695	19235869	19242774	19242936	1735	62,70,78,70	5,7,6,4	25,40,36,27	1,4,4,3	200	100	0.984853	1	0.861,0.833,0.867,0.897	0.926,0.833,0.818,0.818	0.016
1736	ENSG00000070371	CLTCL1	chr22	-	19253958	19254227	19242774	19242936	19275622	19275830	1736	77,61,92,67	0,0,0,0	35,32,27,29	0,0,0,2	200	100	1	1	1.0,1.0,1.0,1.0	1.0,1.0,1.0,0.879	0.03
1737	ENSG00000070371	CLTCL1	chr22	-	19253958	19254227	19242774	19242936	19291599	19291661	1737	51,35,58,38	0,0,0,0	21,20,22,12	0,0,1,0	200	100	1	1	1.0,1.0,1.0,1.0	1.0,1.0,0.917,1.0	0.021
1738	ENSG00000070371	CLTCL1	chr22	-	19257804	19257867	19254033	19254227	19275622	19275830	1738	1,0,0,1	27,27,35,29	0,0,0,0	16,13,6,17	163	100	1	1	0.022,0.0,0.0,0.021	0.0,0.0,0.0,0.0	0.011
1739	ENSG00000070371	CLTCL1	chr22	-	19275622	19275830	19242774	19242936	19291599	19291661	1739	26,41,57,55	0,0,0,0	18,15,19,30	0,0,1,0	200	100	1	1	1.0,1.0,1.0,1.0	1.0,1.0,0.905,1.0	0.024
1740	ENSG00000070371	CLTCL1	chr22	-	19275622	19275830	19253958	19254227	19291599	19291661	1740	53,68,92,84	1,1,1,0	34,28,25,45	2,1,1,0	200	100	1	1	0.964,0.971,0.979,1.0	0.895,0.933,0.926,1.0	0.04
1741	ENSG00000183628	DGCR6	chr22	+	18909979	18910098	18906564	18906725	18910171	18910272	1741	9,12,10,18	0,4,0,0	4,3,14,4	0,0,1,0	200	100	0.42161	1	1.0,0.6,1.0,1.0	1.0,1.0,0.875,1.0	-0.069
1743	ENSG00000184979	USP18	chr22	+	18157557	18157820	18149898	18150222	18160171	18160268	1743	222237281265	1,0,0,0	167172206172	0,0,1,0	200	100	1	1	0.991,1.0,1.0,1.0	1.0,1.0,0.99,1.0	0
1744	ENSG00000184979	USP18	chr22	+	18161789	18161935	18160171	18160268	18167254	18167334	1744	201149212242	0,1,0,0	148158133165	0,0,0,0	200	100	1	1	1.0,0.987,1.0,1.0	1.0,1.0,1.0,1.0	-0.003
1745	ENSG00000184979	USP18	chr22	+	18161789	18161935	18160171	18160268	18167889	18168036	1745	104,101,99,147	1,0,0,3	63,72,68,97	1,0,0,0	200	100	1	1	0.981,1.0,1.0,0.961	0.969,1.0,1.0,1.0	-0.007
1746	ENSG00000184979	USP18	chr22	+	18167254	18167334	18160171	18160268	18167889	18168036	1746	57,48,67,73	1,0,0,3	42,27,24,39	1,0,0,0	180	100	1	1	0.969,1.0,1.0,0.931	0.959,1.0,1.0,1.0	-0.015
1747	ENSG00000184979	USP18	chr22	+	18167254	18167334	18161789	18161935	18167889	18168036	1747	156,96,180,164	2,2,0,0	125,113,90,107	1,0,3,1	180	100	1	1	0.977,0.964,1.0,1.0	0.986,1.0,0.943,0.983	0.007
1748	ENSG00000184979	USP18	chr22	+	18169843	18169939	18167889	18168036	18173149	18173281	1748	76,75,124,89	0,0,1,0	76,63,56,64	0,0,0,0	196	100	1	1	1.0,1.0,0.984,1.0	1.0,1.0,1.0,1.0	-0.004
1749	ENSG00000184979	USP18	chr22	+	18170752	18170920	18169843	18169939	18173149	18173281	1749	120102178148	0,0,1,0	118,99,79,107	0,0,0,2	200	100	1	1	1.0,1.0,0.989,1.0	1.0,1.0,1.0,0.964	0.006
1750	ENSG00000215193	PEX26	chr22	+	18078295	18078606	18077919	18078047	18079873	18080014	1750	248224227241	19,8,25,26	170211239261	23,15,16,17	200	100	0.961259	1	0.867,0.933,0.819,0.823	0.787,0.876,0.882,0.885	0.003
1751	ENSG00000215193	PEX26	chr22	+	18083436	18083732	18079873	18080014	18087971	18088119	1751	229188258255	2,0,3,2	151168210167	0,0,1,0	200	100	1	1	0.983,1.0,0.977,0.985	1.0,1.0,0.991,1.0	-0.012
1752	ENSG00000215193	PEX26	chr22	+	18083436	18083732	18079873	18080014	18121478	18121701	1752	179145190194	2,0,4,3	110128165130	1,1,0,1	200	100	0.613776	1	0.978,1.0,0.96,0.97	0.982,0.985,1.0,0.985	-0.011
1753	ENSG00000215193	PEX26	chr22	+	18083436	18083732	18079873	18080014	18124155	18124304	1753	176145192194	0,0,1,1	111128162130	0,0,0,0	200	100	1	1	1.0,1.0,0.99,0.99	1.0,1.0,1.0,1.0	-0.005
1754	ENSG00000215193	PEX26	chr22	+	18085111	18085258	18083436	18083732	18087971	18088460	1754	281278330294	54,43,68,61	254221273261	41,40,48,37	200	100	0.253734	1	0.722,0.764,0.708,0.707	0.756,0.734,0.74,0.779	-0.027
1755	ENSG00000215193	PEX26	chr22	+	18085111	18085258	18083436	18083732	18121478	18121701	1755	146131189141	4,0,0,0	135101142126	0,0,3,0	200	100	1	1	0.948,1.0,1.0,1.0	1.0,1.0,0.959,1.0	-0.003
1756	ENSG00000215193	PEX26	chr22	+	18085111	18085258	18083436	18083732	18124155	18124304	1756	146131190141	1,0,2,0	138102144128	1,0,0,0	200	100	1	1	0.986,1.0,0.979,1.0	0.986,1.0,1.0,1.0	-0.005
1757	ENSG00000215193	PEX26	chr22	+	18121478	18121701	18079873	18080014	18124155	18124304	1757	5,5,9,9	0,0,1,1	9,5,8,4	0,0,0,0	200	100	1	1	1.0,1.0,0.818,0.818	1.0,1.0,1.0,1.0	-0.091
1758	ENSG00000215193	PEX26	chr22	+	18121478	18121701	18083436	18083732	18124155	18124304	1758	7,5,5,6	1,0,2,0	8,4,11,3	1,0,0,0	200	100	1	1	0.778,1.0,0.556,1.0	0.8,1.0,1.0,1.0	-0.116
1759	ENSG00000215193	PEX26	chr22	+	18121478	18121701	18085111	18085258	18124155	18124304	1759	4,5,5,6	1,0,1,0	8,4,8,3	3,1,2,2	200	100	8.87898e-05	0.00973905	0.667,1.0,0.714,1.0	0.571,0.667,0.667,0.429	0.262
1760	ENSG00000215193	PEX26	chr22	+	18124155	18124304	18079873	18080014	18126353	18127034	1760	10,18,14,27	1,0,2,5	22,9,16,16	1,0,0,0	200	100	0.000493826	0.0320131	0.833,1.0,0.778,0.73	0.917,1.0,1.0,1.0	-0.144
1761	ENSG00000093100	AC016026.1	chr22	-	17808843	17808937	17791201	17791301	17810702	17811497	1761	143116151119	4,0,0,4	62,72,68,90	0,1,0,1	194	100	0.3313	1	0.949,1.0,1.0,0.939	1.0,0.974,1.0,0.979	-0.016
1762	ENSG00000099968	BCL2L13	chr22	+	17655661	17655832	17638101	17638700	17683213	17683321	1762	127154148143	1,0,0,0	121103144146	0,0,0,0	200	100	1	1	0.984,1.0,1.0,1.0	1.0,1.0,1.0,1.0	-0.004
1763	ENSG00000099968	BCL2L13	chr22	+	17655661	17655832	17638583	17638886	17683213	17683321	1763	323335317357	20,12,20,22	336276345341	2,10,12,4	200	100	1.095e-05	0.00225239	0.89,0.933,0.888,0.89	0.988,0.932,0.935,0.977	-0.058
1764	ENSG00000099968	BCL2L13	chr22	+	17683213	17683321	17655661	17655832	17688985	17689142	1764	178212224208	1,1,1,1	192162198208	0,0,0,2	200	100	1	1	0.989,0.991,0.991,0.99	1.0,1.0,1.0,0.981	-0.005
1765	ENSG00000099968	BCL2L13	chr22	+	17683213	17683321	17655661	17655832	17702242	17702386	1765	110125124105	2,0,0,0	100,87,125,102	0,1,0,4	200	100	0.664135	1	0.965,1.0,1.0,1.0	1.0,0.978,1.0,0.927	0.015
1766	ENSG00000099968	BCL2L13	chr22	+	17688985	17689142	17655661	17655832	17702242	17702386	1766	8,15,11,5	2,0,0,0	15,11,5,6	0,1,0,4	200	100	0.23859	1	0.667,1.0,1.0,1.0	1.0,0.846,1.0,0.429	0.098
1767	ENSG00000099968	BCL2L13	chr22	+	17688985	17689142	17683213	17683321	17692355	17692395	1767	92106122117	0,0,2,1	105,83,88,116	0,0,0,0	200	100	1	1	1.0,1.0,0.968,0.983	1.0,1.0,1.0,1.0	-0.012
1768	ENSG00000099968	BCL2L13	chr22	+	17688985	17689142	17683213	17683321	17696140	17696210	1768	126179183203	0,9,5,1	178125156190	5,8,6,5	200	100	0.0887291	0.956115	1.0,0.909,0.948,0.99	0.947,0.887,0.929,0.95	0.034
1769	ENSG00000099968	BCL2L13	chr22	+	17688985	17689142	17683213	17683321	17702242	17702386	1769	99120129120	17,15,14,13	120,93,92,118	12,4,11,4	200	100	0.0187026	0.356665	0.744,0.8,0.822,0.822	0.833,0.921,0.807,0.937	-0.078
1771	ENSG00000099968	BCL2L13	chr22	+	17696140	17696210	17683213	17683321	17702242	17702386	1771	29,63,54,47	17,15,14,13	42,48,70,40	12,4,11,4	170	100	0.0125363	0.274194	0.501,0.712,0.694,0.68	0.673,0.876,0.789,0.855	-0.151
1773	ENSG00000099968	BCL2L13	chr22	+	17696140	17696210	17688985	17689142	17702242	17702386	1773	62124108125	7,14,10,4	108,78,129,106	15,11,5,4	170	100	0.877503	1	0.839,0.839,0.864,0.948	0.809,0.807,0.938,0.94	-0.001
1779	ENSG00000099954	CECR2	chr22	+	17477587	17477682	17369365	17369909	17497402	17497586	1779	80,62,99,59	0,0,0,0	49,62,49,67	0,2,0,0	195	100	1	1	1.0,1.0,1.0,1.0	1.0,0.941,1.0,1.0	0.015
1780	ENSG00000099954	CECR2	chr22	+	17497402	17497586	17369365	17369909	17524117	17524271	1780	0,1,0,0	0,0,0,0	0,2,0,0	1,0,0,0	200	100	1	1	NA,1.0,NA,NA	0.0,1.0,NA,NA	0.5
1781	ENSG00000099954	CECR2	chr22	+	17500630	17500735	17499409	17499549	17504846	17505016	1781	35,16,25,36	0,0,0,1	18,27,31,29	0,0,0,0	200	100	1	1	1.0,1.0,1.0,0.947	1.0,1.0,1.0,1.0	-0.013
1782	ENSG00000099954	CECR2	chr22	+	17503081	17503131	17500630	17500735	17504846	17505016	1782	35,42,54,55	0,0,2,1	41,48,67,41	0,1,0,0	150	100	1	1	1.0,1.0,0.947,0.973	1.0,0.97,1.0,1.0	-0.012
1783	ENSG00000099954	CECR2	chr22	+	17511812	17511896	17504846	17505016	17524117	17524271	1783	3,3,4,5	18,20,29,19	4,3,3,3	29,23,27,19	184	100	0.489146	1	0.083,0.075,0.07,0.125	0.07,0.066,0.057,0.079	0.02
1784	ENSG00000099954	CECR2	chr22	+	17550242	17550409	17548998	17549564	17552030	17552142	1784	0,0,0,0	14,28,38,40	0,2,1,2	23,32,27,28	200	100	0.861042	1	0.0,0.0,0.0,0.0	0.0,0.03,0.018,0.034	-0.021
1790	ENSG00000069998	HDHD5	chr22	-	17138549	17138738	17137510	17138357	17141058	17141233	1790	588560633630	6,4,6,0	734698718612	11,5,6,4	200	100	0.213184	1	0.98,0.986,0.981,1.0	0.971,0.986,0.984,0.987	0.005
1791	ENSG00000069998	HDHD5	chr22	-	17138549	17138738	17137510	17138357	17143097	17143131	1791	350361389410	3,6,5,3	442422451388	2,3,8,2	200	100	0.500518	1	0.983,0.968,0.975,0.986	0.991,0.986,0.966,0.99	-0.005
1792	ENSG00000069998	HDHD5	chr22	-	17138549	17138738	17137510	17138357	17159125	17159277	1792	341336378397	3,0,0,1	448410460384	0,0,0,2	200	100	1	1	0.983,1.0,1.0,0.995	1.0,1.0,1.0,0.99	-0.003
1793	ENSG00000069998	HDHD5	chr22	-	17141058	17141233	17137578	17138357	17143097	17143131	1793	440448495468	3,6,5,3	526606563519	2,3,8,2	200	100	0.416825	1	0.987,0.974,0.98,0.987	0.992,0.99,0.972,0.992	-0.004
1794	ENSG00000069998	HDHD5	chr22	-	17141058	17141233	17137578	17138357	17159125	17159255	1794	6,5,6,1	3,0,0,1	11,5,6,4	0,0,0,2	200	100	0.37854	1	0.5,1.0,1.0,0.333	1.0,1.0,1.0,0.5	-0.167
1795	ENSG00000069998	HDHD5	chr22	-	17141058	17141233	17138549	17138738	17143097	17143131	1795	691669754704	19,26,21,18	813901834747	6,24,10,9	200	100	0.000195077	0.017024	0.948,0.928,0.947,0.951	0.985,0.949,0.977,0.976	-0.028
1796	ENSG00000069998	HDHD5	chr22	-	17141058	17141233	17138549	17138738	17145023	17145117	1796	257226267238	6,5,3,13	298300278238	8,7,6,6	200	100	0.711618	1	0.955,0.958,0.978,0.902	0.949,0.955,0.959,0.952	-0.005
1797	ENSG00000069998	HDHD5	chr22	-	17141058	17141233	17138549	17138738	17159125	17159255	1797	257226265237	10,1,10,5	298300277232	12,12,19,5	200	100	0.0336713	0.521847	0.928,0.991,0.93,0.96	0.925,0.926,0.879,0.959	0.03
1798	ENSG00000069998	HDHD5	chr22	-	17143097	17143131	17137510	17138357	17159125	17159255	1798	2,0,1,2	3,0,0,1	1,1,5,1	0,0,0,2	134	100	1	1	0.332,NA,1.0,0.599	1.0,1.0,1.0,0.272	-0.174
1799	ENSG00000069998	HDHD5	chr22	-	17143097	17143131	17138549	17138738	17145023	17145117	1799	98101124111	6,5,3,13	92,143,97,111	8,7,6,6	134	100	0.826733	1	0.924,0.938,0.969,0.864	0.896,0.938,0.923,0.932	0.001
1800	ENSG00000069998	HDHD5	chr22	-	17143097	17143131	17138549	17138738	17148447	17148560	1800	2,6,3,4	0,0,0,0	2,11,2,0	0,0,1,0	134	100	1	1	1.0,1.0,1.0,1.0	1.0,1.0,0.599,NA	0.134
1801	ENSG00000069998	HDHD5	chr22	-	17143097	17143131	17138549	17138738	17159125	17159255	1801	4,6,10,5	10,1,10,5	2,11,5,0	12,12,19,5	134	100	0.0271829	0.455616	0.23,0.817,0.427,0.427	0.111,0.406,0.164,0.0	0.305
1802	ENSG00000069998	HDHD5	chr22	-	17143097	17143131	17141058	17141233	17145023	17145117	1802	499511576535	0,1,2,2	580700639596	0,0,1,6	134	100	1	1	1.0,0.997,0.995,0.995	1.0,1.0,0.998,0.987	0
1803	ENSG00000069998	HDHD5	chr22	-	17143097	17143131	17141058	17141233	17159125	17159255	1803	45,40,47,53	0,1,0,1	80,81,61,46	0,0,0,0	134	100	1	1	1.0,0.968,1.0,0.975	1.0,1.0,1.0,1.0	-0.014
1804	ENSG00000069998	HDHD5	chr22	-	17145023	17145117	17138549	17138738	17148447	17148560	1804	270328351350	0,0,0,0	259321358328	0,0,1,0	194	100	1	1	1.0,1.0,1.0,1.0	1.0,1.0,0.995,1.0	0.001
1805	ENSG00000069998	HDHD5	chr22	-	17145023	17145117	17143097	17143131	17148447	17148560	1805	751821911845	0,5,1,2	771974961898	0,2,0,0	194	100	1	1	1.0,0.988,0.998,0.995	1.0,0.996,1.0,1.0	-0.004
1806	ENSG00000069998	HDHD5	chr22	-	17148447	17148560	17138549	17138738	17159125	17159277	1806	110,97,139,125	10,1,10,5	94,104,119,93	12,12,19,5	200	100	0.00400775	0.131549	0.846,0.98,0.874,0.926	0.797,0.812,0.758,0.903	0.089
1807	ENSG00000069998	HDHD5	chr22	-	17148447	17148560	17143097	17143131	17159125	17159277	1807	110102140127	9,2,12,6	94,105,118,93	7,10,9,4	200	100	0.527255	1	0.859,0.962,0.854,0.914	0.87,0.84,0.868,0.921	0.023
1809	ENSG00000069998	HDHD5	chr22	-	17149541	17149745	17148447	17148560	17159125	17159277	1809	9298561038964	123110158148	99697911481063	109117129100	200	100	0.00636176	0.177398	0.791,0.796,0.767,0.765	0.82,0.807,0.817,0.842	-0.042
1847	ENSG00000083807	SLC27A5	chr19	-	58498784	58498915	58498332	58498691	58499122	58499220	1847	90,98,132,134	7,8,9,11	149159229179	19,9,13,15	200	100	0.885423	1	0.865,0.86,0.88,0.859	0.797,0.898,0.898,0.856	0.004
1848	ENSG00000171574	ZNF584	chr19	+	58409940	58410091	58408648	58409165	58415523	58415646	1848	40,23,32,36	14,12,16,15	19,30,28,33	14,6,13,14	200	100	0.92519	1	0.588,0.489,0.5,0.545	0.404,0.714,0.519,0.541	-0.014
1849	ENSG00000171574	ZNF584	chr19	+	58409964	58410091	58401570	58401662	58415523	58415646	1849	39,18,26,28	2,0,0,0	17,26,24,30	8,4,3,1	200	100	1.3674e-06	0.000480018	0.907,1.0,1.0,1.0	0.515,0.765,0.8,0.938	0.222
1850	ENSG00000171574	ZNF584	chr19	+	58409964	58410091	58408776	58409165	58415523	58415646	1850	43,27,32,33	14,12,16,15	19,30,29,36	14,6,13,14	200	100	0.91606	1	0.606,0.529,0.5,0.524	0.404,0.714,0.527,0.562	-0.012
1851	ENSG00000171574	ZNF584	chr19	+	58410005	58410091	58408687	58409165	58415523	58415646	1851	32,30,27,28	14,12,16,15	21,26,27,30	14,6,13,14	186	100	0.751909	1	0.551,0.573,0.476,0.501	0.446,0.7,0.528,0.535	-0.027
1852	ENSG00000171574	ZNF584	chr19	+	58415792	58415940	58415523	58415646	58416810	58417011	1852	7,4,12,10	61,87,32,63	0,3,0,3	48,34,54,49	200	100	1.51184e-05	0.00282907	0.054,0.022,0.158,0.074	0.0,0.042,0.0,0.03	0.059
1853	ENSG00000171574	ZNF584	chr19	+	58415818	58415940	58415523	58415646	58416810	58417091	1853	8,6,12,13	61,87,32,63	2,6,2,6	48,34,54,49	200	100	0.0185697	0.355051	0.062,0.033,0.158,0.094	0.02,0.081,0.018,0.058	0.042
1854	ENSG00000174586	ZNF497	chr19	-	58357951	58358286	58357438	58357649	58358488	58358585	1854	0,6,0,3	3,2,1,3	0,1,0,0	3,1,0,4	200	100	1	1	0.0,0.6,0.0,0.333	0.0,0.333,NA,0.0	0.122
1855	ENSG00000174586	ZNF497	chr19	-	58358488	58358585	58354356	58357649	58362676	58362751	1855	6,4,2,3	3,0,0,1	3,1,0,8	3,0,3,0	197	100	0.0985741	1	0.504,1.0,1.0,0.604	0.337,1.0,0.0,1.0	0.193
1856	ENSG00000268230	AC012313.3	chr19	-	58358488	58358585	58357951	58358286	58359196	58359323	1856	0,3,0,0	0,0,0,0	1,6,0,0	1,0,0,0	197	100	1	1	NA,1.0,NA,NA	0.337,1.0,NA,NA	0.332
1857	ENSG00000268230	AC012313.3	chr19	-	58359196	58359323	58358488	58358585	58362676	58362751	1857	0,4,0,0	5,4,2,1	1,3,2,0	1,0,0,4	200	100	0.0137303	0.291553	0.0,0.333,0.0,0.0	0.333,1.0,1.0,0.0	-0.5
1859	ENSG00000182318	ZSCAN22	chr19	+	58334751	58335205	58326993	58327114	58338253	58342332	1859	19,23,20,18	1,0,2,5	5,12,15,10	0,0,0,0	200	100	0.000935585	0.0495408	0.905,1.0,0.833,0.643	1.0,1.0,1.0,1.0	-0.155
1864	ENSG00000198131	ZNF544	chr19	+	58276322	58276429	58246710	58246794	58277182	58277495	1864	0,0,0,0	1,0,0,0	0,0,0,2	3,0,0,8	200	100	1	1	0.0,NA,NA,NA	0.0,NA,NA,0.111	-0.056
1870	ENSG00000152454	ZNF256	chr19	-	57943933	57944060	57940832	57942647	57947441	57947706	1870	16,22,17,21	8,11,9,10	10,25,19,19	2,3,2,3	200	100	0.000124825	0.012427	0.5,0.5,0.486,0.512	0.714,0.806,0.826,0.76	-0.277
1872	ENSG00000269343	ZNF587B	chr19	+	57839022	57839149	57819720	57819945	57840837	57841796	1872	13,5,15,6	0,0,0,0	9,13,9,17	3,0,0,0	200	100	0.665704	1	1.0,1.0,1.0,1.0	0.6,1.0,1.0,1.0	0.1
1874	ENSG00000268750	AC010522.1	chr19	+	57839022	57839149	57819718	57819945	57856103	57856233	1874	7,5,10,4	0,2,0,1	4,5,4,14	0,1,0,0	200	100	1	1	1.0,0.556,1.0,0.667	1.0,0.714,1.0,1.0	-0.123
1875	ENSG00000268750	AC010522.1	chr19	+	57839022	57839149	57819718	57819945	57858575	57858641	1875	7,3,8,4	0,0,0,1	3,5,4,12	0,0,1,0	200	100	1	1	1.0,1.0,1.0,0.667	1.0,1.0,0.667,1.0	0
1876	ENSG00000268750	AC010522.1	chr19	+	57856103	57856233	57819805	57819945	57858575	57858641	1876	19,26,34,25	0,0,0,1	11,22,13,20	0,0,1,0	200	100	1	1	1.0,1.0,1.0,0.926	1.0,1.0,0.867,1.0	0.015
1877	ENSG00000268750	AC010522.1	chr19	+	57856103	57856233	57839022	57839149	57858575	57858641	1877	19,26,36,25	0,0,0,0	13,21,13,23	0,0,0,1	200	100	1	1	1.0,1.0,1.0,1.0	1.0,1.0,1.0,0.92	0.02
1878	ENSG00000268750	AC010522.1	chr19	+	57856106	57856233	57819730	57819945	57858575	57858813	1878	19,23,32,25	0,0,0,1	11,20,15,21	0,0,1,0	200	100	1	1	1.0,1.0,1.0,0.926	1.0,1.0,0.882,1.0	0.011
1880	ENSG00000083828	ZNF586	chr19	+	57776542	57776669	57769654	57769878	57778750	57780614	1880	8,17,11,17	1,0,2,0	8,5,11,5	0,1,0,2	200	100	1	1	0.8,1.0,0.733,1.0	1.0,0.714,1.0,0.556	0.066
1881	ENSG00000083828	ZNF586	chr19	+	57776542	57776669	57769654	57769878	57790273	57790400	1881	1,5,4,6	0,0,2,0	1,1,4,1	1,0,1,0	200	100	1	1	1.0,1.0,0.5,1.0	0.333,1.0,0.667,1.0	0.125
1882	ENSG00000152443	ZNF776	chr19	+	57749156	57749331	57746821	57747091	57750784	57750845	1882	0,0,0,0	32,19,27,34	0,0,2,0	15,14,23,19	200	100	1	1	0.0,0.0,0.0,0.0	0.0,0.0,0.042,0.0	-0.011
1885	ENSG00000204519	ZNF551	chr19	+	57685261	57685385	57681968	57682122	57686480	57688028	1885	23,7,14,21	0,0,0,0	13,10,10,17	1,1,0,0	200	100	1	1	1.0,1.0,1.0,1.0	0.867,0.833,1.0,1.0	0.075
1886	ENSG00000204519	ZNF551	chr19	+	57685261	57685385	57681976	57682244	57686480	57688028	1886	35,35,35,35	12,6,14,5	27,25,36,28	4,2,8,6	200	100	0.181128	1	0.593,0.745,0.556,0.778	0.771,0.862,0.692,0.7	-0.088
1889	ENSG00000121417	ZNF211	chr19	+	57634022	57634061	57633167	57633436	57634628	57634755	1889	14,6,11,11	5,11,11,8	11,3,5,12	5,3,0,3	139	100	0.0669879	0.80205	0.668,0.282,0.418,0.497	0.613,0.418,1.0,0.742	-0.227
1890	ENSG00000121417	ZNF211	chr19	+	57634022	57634061	57633185	57633246	57634628	57634755	1890	2,0,4,1	0,0,0,1	6,3,0,2	0,0,6,2	139	100	1	1	1.0,NA,1.0,0.418	1.0,1.0,0.0,0.418	0.202
1891	ENSG00000121417	ZNF211	chr19	+	57639911	57640067	57634628	57634755	57640703	57642279	1891	32,12,17,15	12,17,18,17	4,6,10,14	8,17,14,13	200	100	0.0792661	0.888124	0.571,0.261,0.321,0.306	0.2,0.15,0.263,0.35	0.124
1894	ENSG00000269533	AC003002.3	chr19	+	57397047	57397174	57394187	57394223	57410879	57411167	1894	13,19,28,26	2,1,1,3	11,14,23,19	0,2,0,0	200	100	0.0103731	0.241866	0.765,0.905,0.933,0.812	1.0,0.778,1.0,1.0	-0.091
1895	ENSG00000269533	AC003002.3	chr19	+	57397047	57397174	57394187	57394223	57413595	57413636	1895	13,19,29,25	0,0,2,1	6,13,20,17	0,2,0,0	200	100	1	1	1.0,1.0,0.879,0.926	1.0,0.765,1.0,1.0	0.01
1898	ENSG00000269533	AC003002.3	chr19	+	57413595	57413636	57394187	57394223	57419634	57419994	1898	0,1,2,1	0,0,0,0	0,2,0,2	0,0,1,0	141	100	1	1	NA,1.0,1.0,1.0	NA,1.0,0.0,1.0	0.333
1899	ENSG00000269533	AC003002.3	chr19	+	57413595	57413636	57397047	57397174	57417911	57418012	1899	4,3,5,0	0,0,0,1	1,2,0,2	0,0,0,0	141	100	1	1	1.0,1.0,1.0,0.0	1.0,1.0,NA,1.0	-0.25
1900	ENSG00000269533	AC003002.3	chr19	+	57417911	57418038	57394187	57394223	57419634	57419994	1900	9,17,18,14	0,0,0,0	5,10,15,21	0,0,1,0	200	100	1	1	1.0,1.0,1.0,1.0	1.0,1.0,0.882,1.0	0.029
1901	ENSG00000152433	ZNF547	chr19	+	57368543	57368579	57363476	57363703	57371781	57371908	1901	3,12,11,22	0,0,2,0	0,5,5,3	0,0,0,0	136	100	1	1	1.0,1.0,0.802,1.0	NA,1.0,1.0,1.0	-0.049
1904	ENSG00000131845	ZNF304	chr19	+	57353724	57353851	57351325	57351697	57356029	57358780	1904	27,49,56,34	0,0,0,1	26,33,27,26	0,0,0,0	200	100	1	1	1.0,1.0,1.0,0.944	1.0,1.0,1.0,1.0	-0.014
1905	ENSG00000131845	ZNF304	chr19	+	57355270	57355411	57353724	57353851	57356029	57358780	1905	2,2,1,0	18,31,33,27	2,2,0,0	18,29,25,20	200	100	1	1	0.053,0.031,0.015,0.0	0.053,0.033,0.0,0.0	0.003
1915	ENSG00000167685	ZNF444	chr19	+	56146246	56146420	56141726	56141794	56158493	56158602	1915	2,1,10,3	0,0,2,0	7,0,3,4	0,0,0,0	200	100	1	1	1.0,1.0,0.714,1.0	1.0,NA,1.0,1.0	-0.072
1916	ENSG00000167685	ZNF444	chr19	+	56146889	56147208	56146246	56146420	56158493	56158602	1916	249242276276	0,0,2,2	243229277256	1,0,0,0	200	100	1	1	1.0,1.0,0.986,0.986	0.992,1.0,1.0,1.0	-0.005
1918	ENSG00000179873	NLRP11	chr19	-	55807852	55808014	55801571	55801739	55808768	55810338	1918	0,0,0,1	0,1,0,2	4,0,1,0	0,0,0,0	200	100	1	1	NA,0.0,NA,0.2	1.0,NA,1.0,NA	-0.9
1920	ENSG00000063245	EPN1	chr19	+	55678526	55678855	55675225	55675435	55685395	55685645	1920	919889999982	0,1,0,0	558678709674	0,0,0,0	200	100	1	1	1.0,0.998,1.0,1.0	1.0,1.0,1.0,1.0	0
1921	ENSG00000063245	EPN1	chr19	+	55685395	55685645	55678526	55678855	55691753	55692057	1921	546516611636	0,2,0,2	343412451379	0,0,0,0	200	100	1	1	1.0,0.992,1.0,0.994	1.0,1.0,1.0,1.0	-0.004
1922	ENSG00000063245	EPN1	chr19	+	55689296	55689371	55688869	55688994	55689866	55689915	1922	588615649664	65,79,56,99	500427487426	35,38,53,42	175	100	0.0306114	0.491674	0.838,0.816,0.869,0.793	0.891,0.865,0.84,0.853	-0.033
1923	ENSG00000063245	EPN1	chr19	+	55691753	55692057	55685395	55685645	55692685	55692796	1923	322328382366	0,2,0,0	239226329244	0,0,0,2	200	100	1	1	1.0,0.988,1.0,1.0	1.0,1.0,1.0,0.984	0.001
1924	ENSG00000063245	EPN1	chr19	+	55694725	55694983	55692950	55693037	55695147	55695441	1924	1577148218271820	2,0,4,2	1114104713531240	1,2,0,1	200	100	1	1	0.997,1.0,0.996,0.998	0.998,0.996,1.0,0.998	0
1925	ENSG00000063244	U2AF2	chr19	+	55658861	55658981	55655108	55655153	55659209	55659345	1925	15,23,36,20	2949281432973300	10,1,12,9	2310227827462530	200	100	1	1	0.003,0.004,0.005,0.003	0.002,0.0,0.002,0.002	0.002
1926	ENSG00000063244	U2AF2	chr19	+	55659209	55659345	55654145	55655153	55660176	55660221	1926	5557536260916030	0,0,0,2	4584459053754860	0,0,0,0	200	100	1	1	1.0,1.0,1.0,0.999	1.0,1.0,1.0,1.0	0
1927	ENSG00000063244	U2AF2	chr19	+	55659209	55659345	55654145	55655153	55661037	55661189	1927	2924278032643280	0,0,0,0	2271224527142510	0,0,0,2	200	100	1	1	1.0,1.0,1.0,1.0	1.0,1.0,1.0,0.998	0
1929	ENSG00000063244	U2AF2	chr19	+	55660176	55660221	55659209	55659345	55660515	55660619	1929	3386334236673530	32,39,30,41	2952295133102980	29,22,30,28	145	100	0.368468	1	0.986,0.983,0.988,0.983	0.986,0.989,0.987,0.987	-0.002
1930	ENSG00000063244	U2AF2	chr19	+	55660176	55660221	55659209	55659345	55661037	55661189	1930	871896928949	0,0,0,0	801817891795	2,0,1,2	145	100	1	1	1.0,1.0,1.0,1.0	0.996,1.0,0.998,0.996	0.003
1931	ENSG00000063244	U2AF2	chr19	+	55660515	55660619	55659209	55659345	55661037	55661189	1931	1752186018881860	0,0,0,0	1319129716821480	2,0,1,2	200	100	1	1	1.0,1.0,1.0,1.0	0.997,1.0,0.999,0.997	0.002
1932	ENSG00000063244	U2AF2	chr19	+	55660515	55660619	55660176	55660221	55661037	55661189	1932	4221425345734410	0,0,0,3	3445340340473660	0,0,0,0	200	100	1	1	1.0,1.0,1.0,0.999	1.0,1.0,1.0,1.0	0
1933	ENSG00000063244	U2AF2	chr19	+	55661770	55661834	55661037	55661189	55662501	55662618	1933	15,14,12,8	1566153916851610	9,14,11,10	1329131814901390	164	100	1	1	0.006,0.006,0.004,0.003	0.004,0.006,0.004,0.004	0
1934	ENSG00000063244	U2AF2	chr19	+	55662501	55662618	55661037	55661189	55663605	55663744	1934	2834273031262980	0,0,1,1	2351227928052460	0,0,0,0	200	100	1	1	1.0,1.0,0.999,0.999	1.0,1.0,1.0,1.0	0
1935	ENSG00000063244	U2AF2	chr19	+	55669082	55669169	55668669	55668792	55669443	55669692	1935	2643267830913070	2,0,1,0	2396234027512300	0,0,1,0	187	100	1	1	0.999,1.0,0.999,1.0	1.0,1.0,0.999,1.0	0
1936	ENSG00000063244	U2AF2	chr19	+	55669082	55669181	55668669	55668792	55669443	55669692	1936	1247130915231410	2,0,1,0	1234106313431130	0,0,1,0	199	100	1	1	0.997,1.0,0.999,1.0	1.0,1.0,0.999,1.0	-0.001
1937	ENSG00000173581	CCDC106	chr19	+	55648757	55649077	55648057	55648277	55649204	55649290	1937	68,64,77,88	0,1,0,0	71,52,81,62	1,0,0,0	200	100	1	1	1.0,0.97,1.0,1.0	0.973,1.0,1.0,1.0	-0.001
1938	ENSG00000173581	CCDC106	chr19	+	55648894	55649077	55648013	55648277	55649204	55649309	1938	68,64,77,89	0,1,0,0	71,52,81,62	1,0,0,0	200	100	1	1	1.0,0.97,1.0,1.0	0.973,1.0,1.0,1.0	-0.001
1939	ENSG00000173581	CCDC106	chr19	+	55648945	55649077	55641061	55641183	55649204	55649309	1939	67,64,75,86	0,0,0,0	71,52,81,61	2,0,0,0	200	100	1	1	1.0,1.0,1.0,1.0	0.947,1.0,1.0,1.0	0.013
1940	ENSG00000173581	CCDC106	chr19	+	55648945	55649077	55648232	55648277	55649204	55649309	1940	70,70,81,88	0,1,0,0	75,56,83,65	1,0,0,0	200	100	1	1	1.0,0.972,1.0,1.0	0.974,1.0,1.0,1.0	-0.001
1941	ENSG00000173581	CCDC106	chr19	+	55649001	55649077	55648034	55648277	55649204	55649309	1941	115,87,138,137	0,1,0,0	101,74,134,81	1,0,0,0	176	100	1	1	1.0,0.98,1.0,1.0	0.983,1.0,1.0,1.0	-0.001
1942	ENSG00000173581	CCDC106	chr19	+	55649204	55649309	55648013	55648277	55649407	55649584	1942	88,87,96,114	0,0,1,1	84,73,109,121	0,0,0,0	200	100	1	1	1.0,1.0,0.98,0.983	1.0,1.0,1.0,1.0	-0.009
1943	ENSG00000173581	CCDC106	chr19	+	55649204	55649309	55648142	55649077	55649407	55649584	1943	206173223256	1,0,0,0	184149238211	2,1,1,2	200	100	1	1	0.99,1.0,1.0,1.0	0.979,0.987,0.992,0.981	0.013
1946	ENSG00000108106	UBE2S	chr19	-	55404060	55404147	55401578	55401762	55404287	55404478	1946	34,27,32,35	2501237927252770	37,28,27,16	2231211424542250	187	100	1	1	0.007,0.006,0.006,0.007	0.009,0.007,0.006,0.004	0
1947	ENSG00000108106	UBE2S	chr19	-	55404287	55404401	55401713	55401762	55406814	55406962	1947	1872172619851980	5,3,4,5	1567155417661570	4,0,4,6	200	100	1	1	0.995,0.997,0.996,0.995	0.995,1.0,0.995,0.992	0
1948	ENSG00000108106	UBE2S	chr19	-	55404287	55404478	55399744	55401762	55406814	55406962	1948	6748634573857510	5,3,4,5	5577540363966170	4,0,4,6	200	100	1	1	0.999,0.999,0.999,0.999	0.999,1.0,0.999,0.998	0
1949	ENSG00000108106	UBE2S	chr19	-	55406814	55406962	55404287	55404478	55407586	55407719	1949	8681806695349750	0,1,0,0	6969671080877950	0,0,0,0	200	100	1	1	1.0,1.0,1.0,1.0	1.0,1.0,1.0,1.0	0
1953	ENSG00000160469	BRSK1	chr19	+	55287991	55288053	55287213	55287303	55289479	55289620	1953	0,0,0,0	2,0,5,2	0,1,0,0	0,0,4,2	162	100	1	1	0.0,NA,0.0,0.0	NA,1.0,0.0,0.0	-0.333
1954	ENSG00000160469	BRSK1	chr19	+	55304049	55304110	55303666	55303826	55304550	55304920	1954	27,11,22,34	0,1,1,3	15,14,22,10	0,0,2,2	161	100	0.929348	1	1.0,0.872,0.932,0.876	1.0,1.0,0.872,0.756	0.013
1955	ENSG00000105063	PPP6R1	chr19	-	55231801	55231982	55231597	55231668	55236642	55236821	1955	337315375332	0,1,0,0	312274314295	0,0,0,0	200	100	1	1	1.0,0.994,1.0,1.0	1.0,1.0,1.0,1.0	-0.002
1956	ENSG00000105063	PPP6R1	chr19	-	55232074	55232211	55231801	55231982	55236642	55236821	1956	794783874764	11,14,16,10	689586715612	7,3,9,7	200	100	0.0399011	0.581707	0.973,0.965,0.965,0.974	0.98,0.99,0.975,0.978	-0.012
1957	ENSG00000105063	PPP6R1	chr19	-	55240944	55241079	55240235	55240300	55241476	55241639	1957	372311428416	0,0,1,3	280276319320	0,1,0,0	200	100	1	1	1.0,1.0,0.995,0.986	1.0,0.993,1.0,1.0	-0.003
1958	ENSG00000105063	PPP6R1	chr19	-	55240944	55241079	55240235	55240300	55242165	55242279	1958	349295405375	0,0,0,0	242245268277	0,0,1,0	200	100	1	1	1.0,1.0,1.0,1.0	1.0,1.0,0.993,1.0	0.002
1959	ENSG00000105063	PPP6R1	chr19	-	55241238	55241391	55240944	55241079	55241476	55241639	1959	203244226287	24,16,24,41	162163189189	39,32,51,43	200	100	5.13857e-07	0.000234385	0.809,0.884,0.825,0.778	0.675,0.718,0.649,0.687	0.142
1960	ENSG00000105063	PPP6R1	chr19	-	55241238	55241391	55240944	55241079	55242165	55242279	1960	4,5,5,3	0,0,1,0	5,8,3,0	0,0,0,0	200	100	1	1	1.0,1.0,0.714,1.0	1.0,1.0,1.0,NA	-0.072
1961	ENSG00000105063	PPP6R1	chr19	-	55241476	55241639	55240235	55240300	55242165	55242279	1961	434402479454	0,0,0,0	313341390374	0,0,1,0	200	100	1	1	1.0,1.0,1.0,1.0	1.0,1.0,0.995,1.0	0.001
1962	ENSG00000105063	PPP6R1	chr19	-	55241476	55241639	55240944	55241079	55242165	55242279	1962	458418502492	0,0,1,0	352372441417	0,0,0,0	200	100	1	1	1.0,1.0,0.996,1.0	1.0,1.0,1.0,1.0	-0.001
1963	ENSG00000105063	PPP6R1	chr19	-	55241476	55241639	55241238	55241391	55242165	55242279	1963	637644704738	4,3,5,3	475504579563	5,8,3,0	200	100	0.823024	1	0.988,0.991,0.986,0.992	0.979,0.969,0.99,1.0	0.005
1964	ENSG00000105063	PPP6R1	chr19	-	55242375	55242488	55242165	55242279	55245119	55245185	1964	633571689668	0,0,1,1	445483502484	0,0,0,1	200	100	1	1	1.0,1.0,0.997,0.997	1.0,1.0,1.0,0.996	-0.001
1965	ENSG00000105063	PPP6R1	chr19	-	55245119	55245185	55242375	55242488	55245264	55245402	1965	428406467457	0,0,0,1	359387372360	0,0,0,0	166	100	1	1	1.0,1.0,1.0,0.996	1.0,1.0,1.0,1.0	-0.001
1966	ENSG00000167646	DNAAF3	chr19	-	55159532	55159607	55158660	55159449	55159898	55160010	1966	101,96,122,119	0,1,0,0	59,99,87,67	1,0,0,0	175	100	1	1	1.0,0.982,1.0,1.0	0.971,1.0,1.0,1.0	0.003
1967	ENSG00000167646	DNAAF3	chr19	-	55159532	55159720	55158752	55159449	55159898	55160013	1967	35,43,63,52	0,1,0,0	31,40,36,43	1,0,0,0	200	100	1	1	1.0,0.956,1.0,1.0	0.939,1.0,1.0,1.0	0.004
1969	ENSG00000167646	DNAAF3	chr19	-	55161642	55161825	55161292	55161418	55162132	55162290	1969	29,31,29,29	0,0,0,5	25,49,34,31	0,0,0,0	200	100	0.420987	1	1.0,1.0,1.0,0.744	1.0,1.0,1.0,1.0	-0.064
1970	ENSG00000167646	DNAAF3	chr19	-	55165781	55166000	55165369	55165463	55166328	55166417	1970	22,27,30,14	1,1,11,2	15,14,21,32	0,0,0,2	200	100	1.98651e-05	0.00338078	0.917,0.931,0.577,0.778	1.0,1.0,1.0,0.889	-0.172
1971	ENSG00000167646	DNAAF3	chr19	-	55165857	55166000	55165369	55165463	55166328	55166417	1971	29,32,53,29	1,1,11,2	34,29,37,52	0,0,0,2	200	100	8.34904e-06	0.0018542	0.935,0.941,0.707,0.879	1.0,1.0,1.0,0.929	-0.117
1972	ENSG00000167646	DNAAF3	chr19	-	55165857	55166063	55165369	55165463	55166328	55166417	1972	7,5,25,16	1,1,11,2	19,17,16,20	0,0,0,2	200	100	5.24403e-07	0.000236828	0.778,0.714,0.532,0.8	1.0,1.0,1.0,0.833	-0.252
1973	ENSG00000167646	DNAAF3	chr19	-	55165857	55166077	55165369	55165463	55166328	55166417	1973	7,5,23,16	1,1,11,2	19,15,16,20	0,0,0,2	200	100	5.87989e-07	0.000256932	0.778,0.714,0.511,0.8	1.0,1.0,1.0,0.833	-0.258
1974	ENSG00000267110	AC010327.1	chr19	-	55156200	55156332	55154756	55154830	55156602	55156644	1974	129118130137	1,0,0,0	56,51,52,69	0,0,0,0	200	100	1	1	0.985,1.0,1.0,1.0	1.0,1.0,1.0,1.0	-0.004
1975	ENSG00000267110	AC010327.1	chr19	-	55159192	55159449	55157561	55157730	55159898	55160013	1975	1,1,0,0	2,0,2,4	1,0,0,0	0,2,0,0	200	100	1	1	0.2,1.0,0.0,0.0	1.0,0.0,NA,NA	-0.2
1978	ENSG00000131037	EPS8L1	chr19	+	55080771	55080854	55080391	55080541	55081230	55081492	1978	58,53,57,69	0,0,2,0	41,36,71,40	0,0,2,0	183	100	1	1	1.0,1.0,0.94,1.0	1.0,1.0,0.951,1.0	-0.003
1979	ENSG00000131037	EPS8L1	chr19	+	55082274	55082349	55081937	55082180	55082453	55082602	1979	16,35,24,28	0,0,0,0	15,22,25,33	0,0,0,1	175	100	1	1	1.0,1.0,1.0,1.0	1.0,1.0,1.0,0.95	0.012
1980	ENSG00000131037	EPS8L1	chr19	+	55083766	55084642	55083615	55083644	55085840	55085892	1980	9,3,2,8	6,23,23,7	3,5,2,1	11,4,11,11	200	100	0.340114	1	0.429,0.061,0.042,0.364	0.12,0.385,0.083,0.043	0.066
1981	ENSG00000131037	EPS8L1	chr19	+	55085840	55085973	55083377	55083644	55086060	55086192	1981	24,32,30,25	0,0,0,0	21,12,31,29	0,0,2,0	200	100	1	1	1.0,1.0,1.0,1.0	1.0,1.0,0.886,1.0	0.028
1982	ENSG00000160439	RDH13	chr19	-	55048045	55048257	55047104	55047488	55048328	55048541	1982	4,0,0,1	93111136180	3,0,2,2	108,89,135,158	200	100	1	1	0.021,0.0,0.0,0.003	0.014,0.0,0.007,0.006	-0.001
1983	ENSG00000160439	RDH13	chr19	-	55048328	55048541	55047386	55047488	55056652	55056808	1983	93111136180	0,0,1,0	109,89,135,158	0,0,0,0	200	100	1	1	1.0,1.0,0.986,1.0	1.0,1.0,1.0,1.0	-0.004
1984	ENSG00000160439	RDH13	chr19	-	55048658	55048763	55048328	55048541	55056652	55056808	1984	249266285297	0,0,0,0	222210289239	1,0,0,0	200	100	1	1	1.0,1.0,1.0,1.0	0.991,1.0,1.0,1.0	0.002
2005	ENSG00000167615	LENG8	chr19	+	54451289	54451382	54448886	54449310	54452092	54452267	2005	315239365298	6,19,17,23	220252306288	8,10,12,17	193	100	0.318308	1	0.965,0.867,0.918,0.87	0.934,0.929,0.93,0.898	-0.018
2006	ENSG00000167615	LENG8	chr19	+	54451289	54451382	54449189	54449306	54452092	54452267	2006	284302381357	12,14,26,29	206278344294	10,15,12,22	193	100	0.411117	1	0.925,0.918,0.884,0.864	0.914,0.906,0.937,0.874	-0.01
2007	ENSG00000167615	LENG8	chr19	+	54453545	54453656	54452650	54452752	54454429	54454682	2007	261213314327	44,45,81,73	190215273261	38,51,67,66	200	100	0.507992	1	0.748,0.703,0.66,0.691	0.714,0.678,0.671,0.664	0.019
2008	ENSG00000167615	LENG8	chr19	+	54456324	54456465	54455966	54456245	54456635	54456921	2008	342266367368	0,0,1,0	255233278349	0,0,0,0	200	100	1	1	1.0,1.0,0.995,1.0	1.0,1.0,1.0,1.0	-0.001
2012	ENSG00000186230	ZNF749	chr19	+	57441884	57442011	57435324	57435593	57443290	57447101	2012	11,7,9,19	1,8,5,4	13,13,4,7	5,3,6,1	200	100	0.916796	1	0.846,0.304,0.474,0.704	0.565,0.684,0.25,0.778	0.013
2013	ENSG00000186230	ZNF749	chr19	+	57441884	57442011	57435346	57435667	57443290	57447101	2013	10,8,9,17	0,8,1,0	6,10,4,10	0,2,5,1	200	100	0.413375	1	1.0,0.333,0.818,1.0	1.0,0.714,0.286,0.833	0.079
2014	ENSG00000186230	ZNF749	chr19	+	57441884	57442011	57435419	57435523	57443290	57447101	2014	10,5,9,16	0,1,0,0	6,8,4,6	0,0,0,0	200	100	1	1	1.0,0.714,1.0,1.0	1.0,1.0,1.0,1.0	-0.072
2016	ENSG00000170889	RPS9	chr19	+	54201486	54201609	54201132	54201281	54206275	54206462	2016	3.09283e+19	7,5,11,5	2.74973e+19	2,4,5,2	200	100	1	1	1.0,1.0,0.999,1.0	1.0,1.0,1.0,1.0	0
2017	ENSG00000170889	RPS9	chr19	+	54201486	54201609	54201132	54201281	54207397	54207647	2017	2.16542e+19	0,2,2,0	1.88672e+19	0,0,0,0	200	100	1	1	1.0,1.0,1.0,1.0	1.0,1.0,1.0,1.0	0
2018	ENSG00000170889	RPS9	chr19	+	54206275	54206462	54201132	54201281	54207397	54207647	2018	1.84662e+19	0,2,2,0	1.58692e+19	0,0,0,0	200	100	1	1	1.0,1.0,1.0,1.0	1.0,1.0,1.0,1.0	0
2019	ENSG00000170889	RPS9	chr19	+	54206275	54206462	54201486	54201609	54207397	54207647	2019	2.83563e+19	507490492575	2.48812e+19	279279330270	200	100	6.06637e-08	4.90399e-05	0.965,0.967,0.969,0.964	0.978,0.978,0.977,0.98	-0.012
2020	ENSG00000170889	RPS9	chr19	+	54206275	54206724	54201159	54201281	54207397	54207644	2020	78,82,75,81	0,2,2,0	58,47,70,64	0,0,0,0	200	100	1	1	1.0,0.953,0.949,1.0	1.0,1.0,1.0,1.0	-0.025
2021	ENSG00000170889	RPS9	chr19	+	54206275	54206724	54201486	54201609	54207397	54207644	2021	9.9681e+18	507490492575	9070899998408990	279279330270	200	100	1.49811e-08	1.78096e-05	0.908,0.912,0.916,0.905	0.942,0.942,0.937,0.943	-0.031
2022	ENSG00000170889	RPS9	chr19	+	54206552	54206724	54206275	54206462	54207397	54207522	2022	159140142195	1.84602e+19	123,99,149,127	1.58672e+19	200	100	1	1	0.004,0.004,0.004,0.005	0.004,0.003,0.004,0.004	0.001
2024	ENSG00000125505	MBOAT7	chr19	-	54180772	54181133	54178336	54178941	54183520	54183680	2024	276274270285	0,0,0,1	210216232227	0,0,0,0	200	100	1	1	1.0,1.0,1.0,0.993	1.0,1.0,1.0,1.0	-0.002
2025	ENSG00000125505	MBOAT7	chr19	-	54187160	54187287	54183520	54183680	54188216	54188278	2025	456466521563	16,18,16,19	358313418445	18,19,20,12	200	100	0.158732	1	0.934,0.928,0.942,0.937	0.909,0.892,0.913,0.949	0.02
2026	ENSG00000125505	MBOAT7	chr19	-	54188216	54188346	54183520	54183680	54189337	54189549	2026	20,21,17,29	2,0,0,0	18,21,24,15	0,0,0,0	200	100	1	1	0.833,1.0,1.0,1.0	1.0,1.0,1.0,1.0	-0.042
2027	ENSG00000125505	MBOAT7	chr19	-	54188432	54188511	54188216	54188346	54189337	54189360	2027	360350423423	4,3,3,11	294293371381	1,2,4,3	179	100	0.0623959	0.767131	0.98,0.985,0.987,0.956	0.994,0.988,0.981,0.986	-0.01
2028	ENSG00000105618	PRPF31	chr19	+	54128304	54128377	54128072	54128200	54129056	54129185	2028	796934924969	5,2,4,8	744687797692	3,4,10,6	173	100	0.76319	1	0.989,0.996,0.993,0.986	0.993,0.99,0.979,0.985	0.004
2029	ENSG00000105618	PRPF31	chr19	+	54129056	54129185	54128072	54128200	54129271	54129370	2029	658779781827	0,0,0,0	595601663603	1,0,0,0	200	100	1	1	1.0,1.0,1.0,1.0	0.997,1.0,1.0,1.0	0.001
2030	ENSG00000105619	TFPT	chr19	-	54110050	54110121	54108325	54108395	54114441	54114700	2030	272279315325	0,0,0,1	235184241172	0,0,0,0	171	100	1	1	1.0,1.0,1.0,0.995	1.0,1.0,1.0,1.0	-0.001
2031	ENSG00000105619	TFPT	chr19	-	54114441	54114700	54110050	54110121	54115246	54115285	2031	279324333366	1,0,1,0	265218259208	0,0,0,0	200	100	1	1	0.993,1.0,0.994,1.0	1.0,1.0,1.0,1.0	-0.003
2032	ENSG00000170906	NDUFA3	chr19	+	54103113	54103188	54102727	54102888	54105933	54106011	2032	1383138515671540	0,0,0,0	97590110861066	0,0,0,1	175	100	1	1	1.0,1.0,1.0,1.0	1.0,1.0,1.0,0.998	0
2033	ENSG00000170906	NDUFA3	chr19	+	54105596	54105703	54103113	54103188	54105933	54106011	2033	35,31,39,38	1712169219441870	18,7,28,23	1190108413571280	200	100	1	1	0.01,0.009,0.01,0.01	0.008,0.003,0.01,0.009	0.002
2034	ENSG00000170906	NDUFA3	chr19	+	54105933	54106011	54102876	54103188	54106810	54106961	2034	2243216224772400	6,3,9,18	1546138617791690	18,6,2,8	178	100	0.934343	1	0.995,0.998,0.994,0.987	0.98,0.992,0.998,0.992	0.003
2037	ENSG00000170906	NDUFA3	chr19	+	54106810	54106978	54105933	54106011	54108439	54108704	2037	1461141215511540	5,11,17,8	104190911421097	7,12,15,6	200	100	0.191448	1	0.993,0.985,0.979,0.99	0.987,0.974,0.974,0.989	0.006
2038	ENSG00000126583	PRKCG	chr19	+	53892987	53893075	53892508	53892643	53893361	53893391	2038	1,1,0,0	0,0,0,1	1,0,0,0	2,0,0,0	188	100	1	1	1.0,1.0,NA,0.0	0.21,NA,NA,NA	0.457
2039	ENSG00000173276	ZBTB21	chr21	-	41992492	41994108	41986830	41991889	42002896	42002961	2039	14,25,30,26	1,0,0,0	12,10,20,9	4,0,1,2	200	100	0.0022395	0.0894903	0.875,1.0,1.0,1.0	0.6,1.0,0.909,0.692	0.168
2040	ENSG00000173276	ZBTB21	chr21	-	42002349	42002503	41988636	41994108	42002896	42002961	2040	2,6,3,2	13,21,16,12	2,3,5,3	8,2,11,6	200	100	0.160376	1	0.071,0.125,0.086,0.077	0.111,0.429,0.185,0.2	-0.142
2041	ENSG00000173276	ZBTB21	chr21	-	42002349	42002563	41993947	41994108	42002896	42002961	2041	5,7,6,6	13,21,16,12	4,2,4,5	8,2,11,6	200	100	0.591808	1	0.161,0.143,0.158,0.2	0.2,0.333,0.154,0.294	-0.08
2043	ENSG00000173276	ZBTB21	chr21	-	42002896	42002961	41986830	41994108	42009466	42009597	2043	9,5,4,3	0,1,0,0	1,0,2,2	0,0,0,0	165	100	1	1	1.0,0.752,1.0,1.0	1.0,NA,1.0,1.0	-0.062
2044	ENSG00000173276	ZBTB21	chr21	-	42002896	42002961	41986830	41994108	42010251	42010333	2044	14,19,17,13	20,28,33,27	8,3,13,6	16,23,17,28	165	100	0.0713148	0.832013	0.298,0.291,0.238,0.226	0.233,0.073,0.317,0.115	0.079
2045	ENSG00000173276	ZBTB21	chr21	-	42009466	42009597	41993947	41994108	42010251	42010357	2045	0,2,1,1	20,28,33,27	0,1,6,1	16,23,17,28	200	100	0.129652	1	0.0,0.034,0.015,0.018	0.0,0.021,0.15,0.018	-0.03
2046	ENSG00000173276	ZBTB21	chr21	-	42009466	42009597	42002896	42002961	42010251	42010357	2046	0,1,1,1	7,15,20,13	0,1,6,1	19,4,16,8	200	100	1	1	0.0,0.032,0.024,0.037	0.0,0.111,0.158,0.059	-0.059
2050	ENSG00000130844	ZNF331	chr19	+	53522616	53522684	53520947	53522084	53539215	53539282	2050	18,11,36,23	4,0,0,0	11,8,12,3	2,0,0,0	168	100	0.613115	1	0.728,1.0,1.0,1.0	0.766,1.0,1.0,1.0	-0.01
2052	ENSG00000130844	ZNF331	chr19	+	53539215	53539282	53522616	53522684	53555844	53555852	2052	24,11,36,18	0,1,0,0	3,12,14,2	0,3,0,0	167	100	0.805528	1	1.0,0.868,1.0,1.0	1.0,0.705,1.0,1.0	0.041
2053	ENSG00000130844	ZNF331	chr19	+	53539215	53539282	53522616	53522684	53569303	53569385	2053	5,2,6,7	0,2,0,2	0,2,2,1	0,0,0,0	167	100	1	1	1.0,0.375,1.0,0.677	NA,1.0,1.0,1.0	-0.237
2054	ENSG00000130844	ZNF331	chr19	+	53555844	53555908	53522616	53522684	53569303	53569385	2054	14,7,9,11	0,2,0,2	4,10,2,9	0,0,0,0	164	100	0.702377	1	1.0,0.681,1.0,0.77	1.0,1.0,1.0,1.0	-0.137
2055	ENSG00000130844	ZNF331	chr19	+	53555844	53555908	53539215	53539282	53569303	53569385	2055	34,15,41,22	2,0,0,0	7,16,12,10	1,0,0,0	164	100	1	1	0.912,1.0,1.0,1.0	0.81,1.0,1.0,1.0	0.025
2057	ENSG00000130844	ZNF331	chr19	+	53569303	53569385	53522616	53522684	53571603	53571730	2057	6,16,6,10	0,0,0,1	2,4,4,3	0,0,0,0	182	100	1	1	1.0,1.0,1.0,0.846	1.0,1.0,1.0,1.0	-0.038
2058	ENSG00000198346	ZNF813	chr19	+	53486631	53486758	53483749	53483837	53490374	53496255	2058	2,6,5,8	0,0,0,0	4,1,3,4	0,0,1,0	200	100	1	1	1.0,1.0,1.0,1.0	1.0,1.0,0.6,1.0	0.1
2060	ENSG00000160336	ZNF761	chr19	+	53449511	53449638	53447145	53447283	53454649	53458260	2060	31,27,24,53	0,1,0,0	16,18,19,7	0,0,0,0	200	100	1	1	1.0,0.931,1.0,1.0	1.0,1.0,1.0,1.0	-0.017
2062	ENSG00000180257	ZNF816	chr19	-	52956191	52956265	52956026	52956104	52962726	52962825	2062	0,0,0,0	12,8,12,11	0,0,2,0	4,4,10,13	174	100	1	1	0.0,0.0,0.0,0.0	0.0,0.0,0.103,0.0	-0.026
2064	ENSG00000213793	ZNF888	chr19	-	52915195	52915322	52904416	52908179	52923368	52923470	2064	10,5,20,8	1,0,0,0	7,12,4,5	0,0,0,0	200	100	1	1	0.833,1.0,1.0,1.0	1.0,1.0,1.0,1.0	-0.042
2066	ENSG00000213793	ZNF888	chr19	-	52917858	52917931	52915195	52915322	52923368	52923481	2066	4,5,13,7	0,0,1,1	7,3,1,5	2,0,0,0	173	100	1	1	1.0,1.0,0.883,0.802	0.669,1.0,1.0,1.0	0.004
2072	ENSG00000189190	ZNF600	chr19	-	52774574	52774701	52764549	52767772	52778825	52778907	2072	0,0,0,1	0,0,0,1	0,0,1,0	0,0,0,0	200	100	1	1	NA,NA,NA,0.333	NA,NA,1.0,NA	-0.667
2078	ENSG00000198464	ZNF480	chr19	+	52314152	52314279	52300393	52300484	52315833	52315962	2078	94,128,98,142	9,7,8,9	80,74,97,72	4,6,2,8	200	100	0.516795	1	0.839,0.901,0.86,0.888	0.909,0.86,0.96,0.818	-0.015
2079	ENSG00000198464	ZNF480	chr19	+	52314152	52314279	52300393	52300484	52321578	52323158	2079	22,27,31,34	1,0,1,0	20,22,24,18	0,0,0,1	200	100	1	1	0.917,1.0,0.939,1.0	1.0,1.0,1.0,0.9	-0.011
2080	ENSG00000198464	ZNF480	chr19	+	52315833	52315962	52300393	52300484	52321578	52323674	2080	72,55,70,61	1,0,1,0	46,50,70,44	0,0,0,1	200	100	1	1	0.973,1.0,0.972,1.0	1.0,1.0,1.0,0.957	-0.003
2083	ENSG00000196267	ZNF836	chr19	-	52169647	52169781	52168057	52168152	52171335	52171643	2083	1,2,0,1	0,0,2,0	1,0,1,3	0,0,0,0	200	100	1	1	1.0,1.0,0.0,1.0	1.0,NA,1.0,1.0	-0.25
2086	ENSG00000204611	ZNF616	chr19	-	52123922	52124049	52113090	52117024	52130500	52130588	2086	44,47,43,45	0,0,0,0	22,33,28,44	0,0,0,1	200	100	1	1	1.0,1.0,1.0,1.0	1.0,1.0,1.0,0.957	0.011
2092	ENSG00000197619	ZNF615	chr19	-	52003696	52003900	52002154	52002281	52008140	52008163	2092	22,20,37,35	0,1,3,2	25,24,21,17	0,0,1,1	200	100	0.0419784	0.601555	1.0,0.909,0.86,0.897	1.0,1.0,0.913,0.895	-0.035
2097	ENSG00000197619	ZNF615	chr19	-	52007292	52007330	52003696	52003900	52008140	52008200	2097	8,20,13,13	13,11,15,16	9,3,10,7	13,12,8,2	138	100	0.795564	1	0.308,0.569,0.386,0.371	0.334,0.153,0.475,0.717	-0.011
2105	ENSG00000182310	SPACA6	chr19	+	51702628	51702652	51701657	51701726	51703020	51703098	2105	2,12,9,10	1,0,0,0	1,10,5,4	0,0,0,0	124	100	1	1	0.617,1.0,1.0,1.0	1.0,1.0,1.0,1.0	-0.096
2106	ENSG00000182310	SPACA6	chr19	+	51703020	51703098	51702535	51702652	51703227	51703335	2106	6,9,9,9	0,0,0,0	2,9,6,5	0,1,0,0	178	100	1	1	1.0,1.0,1.0,1.0	1.0,0.835,1.0,1.0	0.041
2107	ENSG00000182310	SPACA6	chr19	+	51703227	51703335	51702864	51703098	51704029	51704186	2107	6,6,7,8	0,0,0,0	3,8,4,13	0,1,0,0	200	100	1	1	1.0,1.0,1.0,1.0	1.0,0.8,1.0,1.0	0.05
2108	ENSG00000182310	SPACA6	chr19	+	51703227	51703337	51703020	51703098	51704029	51704186	2108	4,7,5,11	0,0,0,0	6,8,8,10	0,1,0,0	200	100	1	1	1.0,1.0,1.0,1.0	1.0,0.8,1.0,1.0	0.05
2110	ENSG00000105383	CD33	chr19	+	51225217	51225598	51225079	51225155	51225802	51226081	2110	5,1,2,2	0,0,0,3	0,1,3,3	0,0,0,0	200	100	1	1	1.0,1.0,1.0,0.25	NA,1.0,1.0,1.0	-0.188
2111	ENSG00000105383	CD33	chr19	+	51226308	51226356	51225802	51226081	51235156	51235253	2111	5,2,1,1	1,0,0,0	0,0,5,4	0,0,0,0	148	100	1	1	0.772,1.0,1.0,1.0	NA,NA,1.0,1.0	-0.057
2118	ENSG00000062822	POLD1	chr19	+	50387659	50387804	50384372	50384390	50393974	50394063	2118	4,4,3,2	0,0,0,0	5,4,3,6	1,0,0,0	200	100	1	1	1.0,1.0,1.0,1.0	0.714,1.0,1.0,1.0	0.072
2119	ENSG00000062822	POLD1	chr19	+	50387659	50387804	50384372	50384390	50398847	50399053	2119	5,4,2,2	21,70,57,53	5,4,3,6	23,26,34,42	200	100	0.0397486	0.58053	0.106,0.028,0.017,0.019	0.098,0.071,0.042,0.067	-0.027
2120	ENSG00000062822	POLD1	chr19	+	50387659	50387804	50384372	50384390	50398850	50399053	2120	8,10,3,4	498533573584	8,5,5,8	381317388369	200	100	1	1	0.008,0.009,0.003,0.003	0.01,0.008,0.006,0.011	-0.003
2122	ENSG00000062822	POLD1	chr19	+	50393974	50394063	50384372	50384390	50398850	50399053	2122	0,0,1,0	498533573584	4,1,0,0	381317388369	189	100	1	1	0.0,0.0,0.001,0.0	0.006,0.002,0.0,0.0	-0.002
2123	ENSG00000062822	POLD1	chr19	+	50393974	50394063	50387659	50387804	50398850	50399053	2123	0,0,2,0	4,6,1,2	3,1,0,0	3,1,2,2	189	100	0.703052	1	0.0,0.0,0.514,0.0	0.346,0.346,0.0,0.0	-0.044
2126	ENSG00000062822	POLD1	chr19	+	50401777	50401924	50399370	50399484	50402204	50402373	2126	471448627583	4,2,0,9	408399422407	0,1,0,1	200	100	0.869514	1	0.983,0.991,1.0,0.97	1.0,0.995,1.0,0.995	-0.012
2127	ENSG00000062822	POLD1	chr19	+	50401998	50402124	50401777	50401924	50402204	50402373	2127	8318541062987	3,0,4,2	645702814791	2,0,0,8	200	100	1	1	0.993,1.0,0.993,0.996	0.994,1.0,1.0,0.98	0.002
2128	ENSG00000062822	POLD1	chr19	+	50402453	50402535	50401998	50402373	50402611	50402665	2128	487532512576	0,0,0,3	386387442460	0,0,0,0	182	100	1	1	1.0,1.0,1.0,0.991	1.0,1.0,1.0,1.0	-0.002
2129	ENSG00000062822	POLD1	chr19	+	50403052	50403219	50402611	50402741	50403492	50403597	2129	95392211231114	2,0,1,0	782681827795	0,0,4,2	200	100	1	1	0.996,1.0,0.998,1.0	1.0,1.0,0.99,0.995	0.002
2130	ENSG00000062822	POLD1	chr19	+	50403492	50403597	50403052	50403219	50406181	50406322	2130	735632827761	0,2,0,0	503480588566	3,0,0,0	200	100	1	1	1.0,0.994,1.0,1.0	0.988,1.0,1.0,1.0	0.001
2131	ENSG00000062822	POLD1	chr19	+	50406982	50407174	50406406	50406517	50407326	50407415	2131	8809211009919	0,0,1,0	725717810749	0,0,0,0	200	100	1	1	1.0,1.0,0.998,1.0	1.0,1.0,1.0,1.0	0
2132	ENSG00000062822	POLD1	chr19	+	50407326	50407415	50406982	50407174	50408784	50408901	2132	711740820871	3,2,3,2	577584639619	0,0,0,1	189	100	1	1	0.992,0.995,0.993,0.996	1.0,1.0,1.0,0.997	-0.005
2133	ENSG00000062822	POLD1	chr19	+	50409121	50409235	50408706	50408901	50409518	50409594	2133	494539595576	0,0,0,0	444369443409	0,0,1,0	200	100	1	1	1.0,1.0,1.0,1.0	1.0,1.0,0.996,1.0	0.001
2135	ENSG00000062822	POLD1	chr19	+	50413741	50413879	50413425	50413521	50414814	50414889	2135	9539231040994	0,0,0,0	691658781690	0,1,0,0	200	100	1	1	1.0,1.0,1.0,1.0	1.0,0.997,1.0,1.0	0.001
2136	ENSG00000062822	POLD1	chr19	+	50414814	50414990	50413741	50413879	50415437	50415559	2136	1110110611841210	0,0,1,0	8107381004836	0,0,0,0	200	100	1	1	1.0,1.0,0.998,1.0	1.0,1.0,1.0,1.0	0
2137	ENSG00000062822	POLD1	chr19	+	50414814	50414990	50413741	50413879	50417171	50417269	2137	656677696702	0,0,2,0	464463583469	0,0,0,0	200	100	1	1	1.0,1.0,0.994,1.0	1.0,1.0,1.0,1.0	-0.002
2138	ENSG00000062822	POLD1	chr19	+	50415723	50415826	50415437	50415559	50416395	50416528	2138	273358388395	0,0,0,0	294244276329	0,0,0,1	200	100	1	1	1.0,1.0,1.0,1.0	1.0,1.0,1.0,0.994	0.002
2139	ENSG00000062822	POLD1	chr19	+	50415723	50415826	50415437	50415559	50416609	50416670	2139	0,0,0,1	0,0,0,0	0,1,1,0	0,0,2,0	200	100	1	1	NA,NA,NA,1.0	NA,1.0,0.2,NA	0.4
2140	ENSG00000062822	POLD1	chr19	+	50415723	50415826	50415437	50415590	50416395	50416528	2140	613673730743	19,18,25,17	567475541616	14,5,6,12	200	100	0.00606198	0.171912	0.942,0.949,0.936,0.956	0.953,0.979,0.978,0.963	-0.023
2141	ENSG00000062822	POLD1	chr19	+	50416395	50416528	50415437	50415559	50416609	50416670	2141	190184219252	0,0,0,0	191185218202	0,0,2,0	200	100	1	1	1.0,1.0,1.0,1.0	1.0,1.0,0.982,1.0	0.004
2142	ENSG00000062822	POLD1	chr19	+	50416395	50416528	50415723	50415826	50416609	50416670	2142	543632686746	0,0,0,4	553473568587	0,2,2,0	200	100	1	1	1.0,1.0,1.0,0.989	1.0,0.992,0.993,1.0	0.001
2143	ENSG00000062822	POLD1	chr19	+	50417044	50417097	50416312	50416723	50417171	50417269	2143	111149140161	2,2,0,0	102100147128	0,0,1,0	153	100	1	1	0.973,0.98,1.0,1.0	1.0,1.0,0.99,1.0	-0.009
2146	ENSG00000131398	KCNC3	chr19	-	50322974	50324082	50320592	50320784	50333468	50333515	2146	5,2,8,6	0,0,0,0	6,4,14,4	0,1,0,0	200	100	1	1	1.0,1.0,1.0,1.0	1.0,0.667,1.0,1.0	0.083
2147	ENSG00000105357	MYH14	chr19	+	50224153	50224177	50223246	50223349	50225584	50225677	2147	40,34,40,43	1,0,1,7	22,37,30,16	0,2,0,0	124	100	0.015284	0.313247	0.97,1.0,0.97,0.832	1.0,0.937,1.0,1.0	-0.041
2149	ENSG00000105357	MYH14	chr19	+	50244241	50244337	50231929	50232070	50247003	50247122	2149	82,84,99,103	1,2,5,0	29,45,28,53	0,0,4,0	196	100	0.348207	1	0.977,0.955,0.91,1.0	1.0,1.0,0.781,1.0	0.015
2150	ENSG00000105357	MYH14	chr19	+	50244241	50244337	50231929	50232070	50248986	50249139	2150	26,23,23,26	0,0,0,0	15,10,17,19	0,0,0,1	196	100	1	1	1.0,1.0,1.0,1.0	1.0,1.0,1.0,0.906	0.023
2151	ENSG00000105357	MYH14	chr19	+	50247003	50247122	50231929	50232070	50248986	50249139	2151	36,50,48,49	0,0,0,0	28,16,31,30	0,0,0,1	200	100	1	1	1.0,1.0,1.0,1.0	1.0,1.0,1.0,0.938	0.016
2152	ENSG00000105357	MYH14	chr19	+	50247003	50247122	50244241	50244337	50248986	50249139	2152	91107121128	0,0,0,0	44,52,43,64	2,0,0,0	200	100	1	1	1.0,1.0,1.0,1.0	0.917,1.0,1.0,1.0	0.021
2154	ENSG00000105357	MYH14	chr19	+	50286481	50286694	50281593	50281842	50289435	50289648	2154	140158151165	0,0,0,0	76,96,78,97	0,0,2,0	200	100	1	1	1.0,1.0,1.0,1.0	1.0,1.0,0.951,1.0	0.012
2155	ENSG00000105357	MYH14	chr19	+	50307048	50307157	50301660	50301869	50309004	50309177	2155	93,112,141,98	0,0,0,0	46,66,63,40	0,0,1,1	200	100	1	1	1.0,1.0,1.0,1.0	1.0,1.0,0.969,0.952	0.02
2157	ENSG00000142528	ZNF473	chr19	+	50030891	50031091	50025892	50026122	50039160	50039287	2157	76,74,78,93	9,6,10,3	61,57,73,77	12,4,5,9	200	100	0.425237	1	0.809,0.86,0.796,0.939	0.718,0.877,0.88,0.811	0.029
2158	ENSG00000142528	ZNF473	chr19	+	50031013	50031091	50025805	50026122	50039160	50039287	2158	48,37,43,51	9,6,10,3	24,28,38,42	12,4,5,9	178	100	0.288216	1	0.75,0.776,0.707,0.905	0.529,0.797,0.81,0.724	0.069
2159	ENSG00000142528	ZNF473	chr19	+	50039160	50039287	50030891	50031091	50041729	50041817	2159	71,76,97,105	0,0,0,0	58,68,78,89	0,0,0,1	200	100	1	1	1.0,1.0,1.0,1.0	1.0,1.0,1.0,0.978	0.006
2161	ENSG00000142528	ZNF473	chr19	+	50041729	50041819	50039160	50039287	50044669	50044750	2161	55,67,65,64	0,0,0,0	40,45,75,66	0,0,0,1	190	100	1	1	1.0,1.0,1.0,1.0	1.0,1.0,1.0,0.972	0.007
2164	ENSG00000039650	PNKP	chr19	-	49861448	49861881	49860098	49860156	49862043	49862105	2164	75,71,99,98	0,0,0,0	65,50,65,92	0,0,0,2	200	100	1	1	1.0,1.0,1.0,1.0	1.0,1.0,1.0,0.958	0.01
2165	ENSG00000039650	PNKP	chr19	-	49861607	49861695	49861252	49861510	49861771	49861776	2165	251181207198	1,4,1,4	153126166191	2,0,7,6	188	100	0.0893204	0.95878	0.993,0.96,0.991,0.963	0.976,1.0,0.927,0.944	0.015
2166	ENSG00000039650	PNKP	chr19	-	49861607	49861695	49861252	49861510	49862043	49862105	2166	65,51,76,50	2,0,1,0	46,38,50,57	0,0,0,0	188	100	1	1	0.945,1.0,0.976,1.0	1.0,1.0,1.0,1.0	-0.02
2167	ENSG00000039650	PNKP	chr19	-	49861607	49861881	49861448	49861510	49862043	49862075	2167	136113167146	2,0,1,0	111,86,115,156	0,0,0,0	200	100	1	1	0.971,1.0,0.988,1.0	1.0,1.0,1.0,1.0	-0.01
2168	ENSG00000039650	PNKP	chr19	-	49861771	49861881	49861448	49861510	49862043	49862105	2168	71,71,95,95	2,0,1,0	66,48,68,93	0,0,0,0	200	100	1	1	0.947,1.0,0.979,1.0	1.0,1.0,1.0,1.0	-0.018
2169	ENSG00000039650	PNKP	chr19	-	49861771	49861881	49861607	49861695	49862043	49862105	2169	234188228231	9,22,12,9	169133168212	6,6,12,9	200	100	0.358614	1	0.929,0.81,0.905,0.928	0.934,0.917,0.875,0.922	-0.019
2170	ENSG00000039650	PNKP	chr19	-	49861771	49861881	49861607	49861695	49862184	49862281	2170	117,79,85,85	3,1,3,0	66,56,73,72	0,0,0,3	200	100	0.454102	1	0.951,0.975,0.934,1.0	1.0,1.0,1.0,0.923	-0.016
2171	ENSG00000039650	PNKP	chr19	-	49862043	49862105	49861448	49861881	49862184	49862209	2171	175141178189	0,0,0,3	140116139175	0,0,0,0	162	100	1	1	1.0,1.0,1.0,0.975	1.0,1.0,1.0,1.0	-0.006
2172	ENSG00000039650	PNKP	chr19	-	49862043	49862105	49861607	49861695	49862184	49862209	2172	64,59,45,48	3,1,3,0	41,43,51,51	0,0,0,3	162	100	0.183582	1	0.929,0.973,0.903,1.0	1.0,1.0,1.0,0.913	-0.027
2175	ENSG00000039650	PNKP	chr19	-	49862689	49862738	49862537	49862608	49863688	49863760	2175	208196280278	1,1,0,1	188206220216	2,1,1,0	149	100	1	1	0.993,0.992,1.0,0.995	0.984,0.993,0.993,1.0	0.003
2176	ENSG00000039650	PNKP	chr19	-	49863963	49864071	49863688	49863760	49864178	49864236	2176	221244293276	0,0,3,0	163163209188	0,0,0,0	200	100	1	1	1.0,1.0,0.98,1.0	1.0,1.0,1.0,1.0	-0.005
2180	ENSG00000039650	PNKP	chr19	-	49864323	49864403	49864178	49864236	49867053	49867217	2180	39,58,66,65	0,0,0,0	38,31,55,27	0,0,1,0	180	100	1	1	1.0,1.0,1.0,1.0	1.0,1.0,0.968,1.0	0.008
2181	ENSG00000039650	PNKP	chr19	-	49865126	49865426	49864178	49864236	49866398	49866445	2181	88,75,113,100	3,3,0,2	72,58,61,79	1,0,0,0	200	100	0.0912275	0.970395	0.936,0.926,1.0,0.962	0.973,1.0,1.0,1.0	-0.037
2183	ENSG00000039650	PNKP	chr19	-	49865126	49865426	49864178	49864403	49867053	49867204	2183	111107165121	0,0,7,0	75,84,89,105	2,0,2,2	200	100	0.704422	1	1.0,1.0,0.922,1.0	0.949,1.0,0.957,0.963	0.013
2184	ENSG00000039650	PNKP	chr19	-	49866398	49866445	49864178	49864236	49867053	49867204	2184	46,27,33,34	0,0,0,0	35,28,19,34	0,0,1,0	147	100	1	1	1.0,1.0,1.0,1.0	1.0,1.0,0.928,1.0	0.018
2185	ENSG00000039650	PNKP	chr19	-	49866398	49866445	49865126	49865426	49867053	49867204	2185	127,94,125,125	0,0,0,0	104,81,74,109	2,0,1,0	147	100	1	1	1.0,1.0,1.0,1.0	0.973,1.0,0.981,1.0	0.012
2186	ENSG00000039650	PNKP	chr19	-	49866398	49866528	49864178	49864236	49867053	49867217	2186	14,8,11,4	0,0,0,0	9,3,2,7	0,0,1,0	200	100	1	1	1.0,1.0,1.0,1.0	1.0,1.0,0.5,1.0	0.125
2187	ENSG00000039650	PNKP	chr19	-	49866398	49866528	49865126	49865426	49867053	49867217	2187	51,30,58,31	0,0,0,0	31,15,13,37	2,0,1,0	200	100	1	1	1.0,1.0,1.0,1.0	0.886,1.0,0.867,1.0	0.062
2189	ENSG00000104973	MED25	chr19	+	49828448	49828547	49819171	49819296	49828969	49829015	2189	542523580586	7,5,6,5	425355474461	0,1,6,4	199	100	0.111409	1	0.975,0.981,0.98,0.983	1.0,0.994,0.975,0.983	-0.008
2190	ENSG00000104973	MED25	chr19	+	49830087	49830218	49829785	49829948	49830510	49830598	2190	301301319322	0,0,0,0	219199300193	2,0,0,0	200	100	1	1	1.0,1.0,1.0,1.0	0.982,1.0,1.0,1.0	0.004
2191	ENSG00000104973	MED25	chr19	+	49830510	49830598	49829785	49829948	49830693	49830758	2191	81,63,105,83	0,0,0,0	69,59,79,53	0,1,0,0	188	100	1	1	1.0,1.0,1.0,1.0	1.0,0.969,1.0,1.0	0.008
2192	ENSG00000104973	MED25	chr19	+	49830693	49830887	49830510	49830598	49831332	49831461	2192	223202300282	0,2,0,0	221150220182	0,0,0,0	200	100	1	1	1.0,0.981,1.0,1.0	1.0,1.0,1.0,1.0	-0.005
2193	ENSG00000104973	MED25	chr19	+	49835533	49835605	49832883	49835177	49835726	49835945	2193	294317327289	13,10,5,12	268192259239	4,5,4,3	172	100	0.0101806	0.239342	0.929,0.949,0.974,0.933	0.975,0.957,0.974,0.979	-0.025
2195	ENSG00000010361	FUZ	chr19	-	49808716	49808823	49808573	49808638	49809162	49809258	2195	395425438473	2,4,7,2	385320355369	1,2,0,0	200	100	0.53622	1	0.99,0.982,0.969,0.992	0.995,0.988,1.0,1.0	-0.013
2196	ENSG00000010361	FUZ	chr19	-	49808716	49808823	49808573	49808638	49811362	49811467	2196	183170182184	2,0,0,0	150123144146	1,0,0,0	200	100	1	1	0.979,1.0,1.0,1.0	0.987,1.0,1.0,1.0	-0.002
2197	ENSG00000010361	FUZ	chr19	-	49809162	49809258	49808573	49808638	49811362	49811467	2197	24,47,50,30	2,0,0,0	28,26,27,12	1,0,0,0	196	100	1	1	0.86,1.0,1.0,1.0	0.935,1.0,1.0,1.0	-0.019
2198	ENSG00000010361	FUZ	chr19	-	49809162	49809258	49808716	49808823	49811362	49811467	2198	177211214222	0,0,0,1	194167173172	0,2,2,0	196	100	1	1	1.0,1.0,1.0,0.991	1.0,0.977,0.978,1.0	0.009
2199	ENSG00000010361	FUZ	chr19	-	49809377	49809575	49809162	49809258	49811362	49811467	2199	499599672598	32,57,55,52	533434541525	40,32,35,29	200	100	0.112777	1	0.886,0.84,0.859,0.852	0.869,0.871,0.885,0.901	-0.022
2200	ENSG00000010361	FUZ	chr19	-	49812250	49812335	49811630	49811699	49812614	49812736	2200	220245277220	19,15,28,11	187201203203	11,8,23,38	185	100	0.263246	1	0.862,0.898,0.842,0.915	0.902,0.931,0.827,0.743	0.028
2201	ENSG00000010361	FUZ	chr19	-	49812250	49812335	49811630	49811699	49812637	49812736	2201	128138156126	5,10,6,7	105104133115	3,8,5,4	185	100	0.516422	1	0.933,0.882,0.934,0.907	0.95,0.875,0.935,0.94	-0.011
2202	ENSG00000010361	FUZ	chr19	-	49812250	49812335	49811630	49811699	49812995	49813286	2202	183197236203	6,8,6,3	147128152154	6,1,4,1	185	100	0.227631	1	0.943,0.93,0.955,0.973	0.93,0.986,0.954,0.988	-0.014
2203	ENSG00000010361	FUZ	chr19	-	49812446	49812685	49812279	49812335	49812995	49813284	2203	2,0,0,1	74,75,108,95	2,0,3,0	53,30,48,42	200	100	1	1	0.013,0.0,0.0,0.005	0.019,0.0,0.03,0.0	-0.008
2204	ENSG00000010361	FUZ	chr19	-	49812446	49812685	49812279	49812335	49813132	49813249	2204	0,0,0,0	7,2,6,3	2,0,0,0	4,3,1,3	200	100	1	1	0.0,0.0,0.0,0.0	0.2,0.0,0.0,0.0	-0.05
2205	ENSG00000010361	FUZ	chr19	-	49812446	49812736	49812250	49812335	49812995	49813299	2205	118143110141	74,75,108,95	81102150109	53,30,48,42	200	100	0.00287237	0.105258	0.444,0.488,0.337,0.426	0.433,0.63,0.61,0.565	-0.136
2206	ENSG00000010361	FUZ	chr19	-	49812446	49812736	49812250	49812335	49813132	49813235	2206	33,40,44,38	7,2,6,3	18,30,23,49	4,3,1,3	200	100	0.444948	1	0.702,0.909,0.786,0.864	0.692,0.833,0.92,0.891	-0.019
2207	ENSG00000010361	FUZ	chr19	-	49812614	49812736	49811630	49811699	49812995	49813156	2207	136155134146	6,8,6,3	89110169142	6,1,4,1	200	100	0.0764769	0.869582	0.919,0.906,0.918,0.961	0.881,0.982,0.955,0.986	-0.025
2208	ENSG00000010361	FUZ	chr19	-	49812614	49812736	49812250	49812335	49812995	49813156	2208	225263251247	74,75,108,95	170202248196	53,30,48,42	200	100	0.000427438	0.0290616	0.603,0.637,0.537,0.565	0.616,0.771,0.721,0.7	-0.116
2209	ENSG00000010361	FUZ	chr19	-	49812614	49812736	49812250	49812335	49813132	49813249	2209	135154174145	7,2,6,3	103127119136	4,3,1,3	200	100	0.341134	1	0.906,0.975,0.935,0.96	0.928,0.955,0.983,0.958	-0.012
2210	ENSG00000010361	FUZ	chr19	-	49812637	49812736	49811630	49811699	49812995	49813175	2210	100,121,93,121	6,8,6,3	64,91,133,92	6,1,4,1	199	100	0.091698	0.973444	0.893,0.884,0.886,0.953	0.843,0.979,0.944,0.979	-0.032
2211	ENSG00000010361	FUZ	chr19	-	49812637	49812736	49812250	49812335	49812995	49813175	2211	113128116132	74,75,108,95	72,88,154,91	53,30,48,42	199	100	0.0070281	0.189004	0.434,0.462,0.351,0.411	0.406,0.596,0.617,0.521	-0.121
2212	ENSG00000196961	AP2A1	chr19	+	49800096	49800150	49799967	49800017	49801721	49801889	2212	2,1,2,1	0,0,0,0	2,1,1,0	1,0,0,0	154	100	1	1	1.0,1.0,1.0,1.0	0.565,1.0,1.0,NA	0.145
2213	ENSG00000196961	AP2A1	chr19	+	49800960	49801058	49799967	49800150	49801389	49801621	2213	428413415374	1,7,5,5	409334414327	4,0,5,1	198	100	0.141402	1	0.995,0.968,0.977,0.974	0.981,1.0,0.977,0.994	-0.01
2214	ENSG00000196961	AP2A1	chr19	+	49801389	49801621	49799967	49800017	49801721	49801733	2214	250287283255	0,0,0,0	217177211185	1,0,0,0	200	100	1	1	1.0,1.0,1.0,1.0	0.991,1.0,1.0,1.0	0.002
2215	ENSG00000196961	AP2A1	chr19	+	49801389	49801621	49799967	49800150	49801721	49801733	2215	251294288256	10,3,10,4	221177216186	6,3,2,1	200	100	0.0705165	0.826277	0.926,0.98,0.935,0.97	0.948,0.967,0.982,0.989	-0.019
2216	ENSG00000196961	AP2A1	chr19	+	49802533	49802599	49801980	49802141	49802948	49803005	2216	4,0,1,1	100138165126	0,2,0,0	121112109114	166	100	1	1	0.024,0.0,0.004,0.005	0.0,0.011,0.0,0.0	0.006
2217	ENSG00000126467	TSKS	chr19	-	49740058	49740183	49739756	49739932	49741884	49742020	2217	4,2,0,0	0,0,0,0	0,0,2,0	0,1,0,0	200	100	1	1	1.0,1.0,NA,NA	NA,0.0,1.0,NA	0.5
2218	ENSG00000126467	TSKS	chr19	-	49740058	49740183	49739756	49739932	49744230	49744404	2218	0,2,0,4	0,0,0,0	0,0,1,0	0,0,1,6	200	100	1	1	NA,1.0,NA,1.0	NA,NA,0.333,0.0	0.834
2219	ENSG00000126467	TSKS	chr19	-	49741884	49742020	49739756	49739932	49744230	49744404	2219	4,0,0,6	0,0,0,0	0,3,1,1	0,0,1,6	200	100	1	1	1.0,NA,NA,1.0	NA,1.0,0.333,0.077	0.53
2220	ENSG00000126467	TSKS	chr19	-	49741884	49742020	49740058	49740183	49744230	49744404	2220	8,0,0,6	0,0,0,4	0,2,3,1	0,0,0,0	200	100	1	1	1.0,NA,NA,0.429	NA,1.0,1.0,1.0	-0.285
2221	ENSG00000126457	PRMT1	chr19	+	49676345	49676439	49675896	49676260	49680486	49680588	2221	0,0,2,0	0,0,1,0	0,0,1,0	0,0,0,0	194	100	1	1	NA,NA,0.508,NA	NA,NA,1.0,NA	-0.492
2222	ENSG00000126457	PRMT1	chr19	+	49679871	49679925	49677271	49677316	49680486	49680588	2222	557546577697	2961287933213270	599475715690	2854282437403530	154	100	1	1	0.109,0.11,0.101,0.121	0.12,0.098,0.11,0.113	0
2223	ENSG00000126457	PRMT1	chr19	+	49679871	49679925	49677293	49677358	49680486	49680588	2223	107108119139	2,1,0,4	128,98,146,139	1,0,4,6	154	100	0.307099	1	0.972,0.986,1.0,0.958	0.988,1.0,0.96,0.938	0.008
2224	ENSG00000126457	PRMT1	chr19	+	49680486	49680588	49677151	49677316	49681909	49681979	2224	4456446150684890	20,23,19,14	4312419155095260	18,6,19,21	200	100	1	1	0.991,0.99,0.993,0.994	0.992,0.997,0.993,0.992	-0.001
2225	ENSG00000126457	PRMT1	chr19	+	49680486	49680588	49677151	49677316	49683926	49684069	2225	740728836866	0,1,3,0	730747951922	0,0,0,0	200	100	1	1	1.0,0.997,0.993,1.0	1.0,1.0,1.0,1.0	-0.003
2226	ENSG00000126457	PRMT1	chr19	+	49681909	49682065	49677151	49677316	49683926	49684069	2226	20,24,19,14	0,1,3,0	18,6,19,21	0,0,0,0	200	100	1	1	1.0,0.923,0.76,1.0	1.0,1.0,1.0,1.0	-0.079
2227	ENSG00000126457	PRMT1	chr19	+	49681909	49682065	49677151	49677316	49686092	49686243	2227	20,23,19,14	0,2,5,2	20,6,20,21	1,3,6,0	200	100	0.730669	1	1.0,0.852,0.655,0.778	0.909,0.5,0.625,1.0	0.063
2228	ENSG00000126457	PRMT1	chr19	+	49681909	49682065	49680486	49680588	49682195	49682249	2228	5827588066496420	3,0,0,0	5692548772336860	0,0,0,0	200	100	1	1	0.999,1.0,1.0,1.0	1.0,1.0,1.0,1.0	0
2229	ENSG00000126457	PRMT1	chr19	+	49681909	49682065	49680486	49680588	49683926	49684069	2229	3871389844024200	0,0,0,0	3747357547644510	2,2,0,0	200	100	1	1	1.0,1.0,1.0,1.0	0.999,0.999,1.0,1.0	0
2230	ENSG00000126457	PRMT1	chr19	+	49682195	49682259	49680486	49680588	49683926	49684069	2230	816834896947	0,0,0,0	830786959971	2,2,0,0	164	100	1	1	1.0,1.0,1.0,1.0	0.996,0.996,1.0,1.0	0.002
2231	ENSG00000126457	PRMT1	chr19	+	49682195	49682259	49681909	49682065	49683926	49684069	2231	2692273930713080	0,1,0,0	2701262633383230	0,0,0,0	164	100	1	1	1.0,0.999,1.0,1.0	1.0,1.0,1.0,1.0	0
2232	ENSG00000126457	PRMT1	chr19	+	49682195	49682259	49681909	49682065	49686092	49686243	2232	1202124213541420	0,0,0,0	1183114915031510	2,0,1,0	164	100	1	1	1.0,1.0,1.0,1.0	0.997,1.0,0.999,1.0	0.001
2233	ENSG00000126457	PRMT1	chr19	+	49683926	49684069	49677151	49677316	49686092	49686243	2233	0,10,10,2	0,2,5,2	6,1,1,4	1,3,6,0	200	100	1	1	NA,0.714,0.5,0.333	0.75,0.143,0.077,1.0	0.023
2234	ENSG00000126457	PRMT1	chr19	+	49683926	49684069	49681909	49682065	49686092	49686243	2234	0,10,7,2	0,0,0,0	6,1,1,4	2,0,1,0	200	100	1	1	NA,1.0,1.0,1.0	0.6,1.0,0.333,1.0	0.267
2235	ENSG00000126457	PRMT1	chr19	+	49683926	49684069	49682195	49682259	49684753	49684816	2235	3408354039673890	0,1,0,0	3503332341753990	0,0,0,0	200	100	1	1	1.0,0.999,1.0,1.0	1.0,1.0,1.0,1.0	0
2236	ENSG00000126457	PRMT1	chr19	+	49683926	49684069	49682195	49682259	49686092	49686243	2236	1504154717581700	0,0,1,0	1546150018481750	0,0,0,0	200	100	1	1	1.0,1.0,0.999,1.0	1.0,1.0,1.0,1.0	0
2237	ENSG00000126457	PRMT1	chr19	+	49684753	49684841	49683926	49684069	49684921	49684962	2237	2904313633063350	0,0,0,0	3008282436263420	0,4,0,0	188	100	1	1	1.0,1.0,1.0,1.0	1.0,0.997,1.0,1.0	0.001
2238	ENSG00000126457	PRMT1	chr19	+	49684921	49685037	49683926	49684069	49686092	49686243	2238	1912192821172160	0,9,7,2	2060208223982130	6,1,1,4	200	100	1	1	1.0,0.991,0.993,0.998	0.994,0.999,0.999,0.996	-0.001
2239	ENSG00000126461	SCAF1	chr19	+	49645020	49645134	49642208	49642242	49645353	49645411	2239	878801927975	1,0,0,2	683610762724	0,0,0,1	200	100	1	1	0.998,1.0,1.0,0.996	1.0,1.0,1.0,0.997	-0.001
2240	ENSG00000126461	SCAF1	chr19	+	49645020	49645134	49642208	49642242	49646107	49646202	2240	15,4,7,4	0,1,0,0	5,11,9,11	0,0,0,0	200	100	1	1	1.0,0.667,1.0,1.0	1.0,1.0,1.0,1.0	-0.083
2241	ENSG00000126461	SCAF1	chr19	+	49645020	49645134	49642659	49642706	49645353	49645411	2241	803777859942	0,0,0,1	633579723686	0,0,3,0	200	100	1	1	1.0,1.0,1.0,0.998	1.0,1.0,0.992,1.0	0.002
2242	ENSG00000126461	SCAF1	chr19	+	49645353	49645411	49642208	49642242	49646107	49646202	2242	181176197241	0,1,0,0	140159166173	0,0,0,0	158	100	1	1	1.0,0.991,1.0,1.0	1.0,1.0,1.0,1.0	-0.002
2243	ENSG00000126461	SCAF1	chr19	+	49645353	49645411	49644829	49645134	49646107	49646202	2243	97993010661158	1,1,1,3	775752883849	3,8,6,3	158	100	1	1	0.998,0.998,0.999,0.996	0.994,0.983,0.989,0.994	0.008
2244	ENSG00000126461	SCAF1	chr19	+	49646525	49646626	49646107	49646202	49646714	49646830	2244	734768838872	0,0,0,0	595562626658	0,0,0,1	200	100	1	1	1.0,1.0,1.0,1.0	1.0,1.0,1.0,0.997	0.001
2245	ENSG00000126461	SCAF1	chr19	+	49646525	49646626	49646107	49646202	49650867	49650998	2245	311313334393	0,0,0,0	244261281256	0,1,0,0	200	100	1	1	1.0,1.0,1.0,1.0	1.0,0.992,1.0,1.0	0.002
2246	ENSG00000126461	SCAF1	chr19	+	49646714	49646830	49646107	49646202	49650867	49650998	2246	220281294291	0,0,0,0	191180255208	0,1,0,0	200	100	1	1	1.0,1.0,1.0,1.0	1.0,0.989,1.0,1.0	0.003
2247	ENSG00000126461	SCAF1	chr19	+	49646714	49646830	49646525	49646626	49650867	49650998	2247	652739807781	0,0,0,0	561489606624	0,0,0,1	200	100	1	1	1.0,1.0,1.0,1.0	1.0,1.0,1.0,0.997	0.001
2248	ENSG00000126464	PRR12	chr19	+	49614875	49615009	49614532	49614649	49615746	49616219	2248	148145163130	0,0,0,0	102,99,130,99	0,1,1,0	200	100	1	1	1.0,1.0,1.0,1.0	1.0,0.98,0.985,1.0	0.009
2249	ENSG00000126464	PRR12	chr19	+	49625104	49625200	49624843	49624990	49625460	49626438	2249	157140161176	0,0,0,0	112,97,132,155	1,0,0,0	196	100	1	1	1.0,1.0,1.0,1.0	0.983,1.0,1.0,1.0	0.004
2252	ENSG00000142552	RCN3	chr19	+	49539118	49539179	49537032	49537205	49542552	49542752	2252	2,2,3,6	0,0,0,0	2,5,3,0	1,0,0,1	161	100	1	1	1.0,1.0,1.0,1.0	0.554,1.0,1.0,0.0	0.361
2253	ENSG00000090554	FLT3LG	chr19	+	49475673	49475801	49474601	49474672	49476144	49476198	2253	0,0,0,3	0,2,0,0	2,0,0,0	0,0,0,0	200	100	1	1	NA,0.0,NA,1.0	1.0,NA,NA,NA	-0.5
2254	ENSG00000090554	FLT3LG	chr19	+	49475690	49475801	49474560	49474672	49476144	49476198	2254	0,0,3,3	0,2,0,0	0,2,0,0	0,0,0,0	200	100	1	1	NA,0.0,1.0,1.0	NA,1.0,NA,NA	-0.333
2255	ENSG00000090554	FLT3LG	chr19	+	49478908	49479047	49476422	49476566	49480297	49480476	2255	6,6,7,20	0,2,1,0	4,2,0,2	0,0,0,0	200	100	1	1	1.0,0.6,0.778,1.0	1.0,1.0,NA,1.0	-0.155
2256	ENSG00000090554	FLT3LG	chr19	+	49478962	49479047	49476422	49476566	49480297	49480476	2256	1,6,4,7	0,2,1,0	3,2,0,2	0,0,0,0	185	100	1	1	1.0,0.619,0.684,1.0	1.0,1.0,NA,1.0	-0.174
2257	ENSG00000090554	FLT3LG	chr19	+	49480297	49480476	49478908	49479047	49480551	49480620	2257	3,4,10,13	0,0,0,0	5,2,1,3	0,2,0,0	200	100	1	1	1.0,1.0,1.0,1.0	1.0,0.333,1.0,1.0	0.167
2258	ENSG00000161618	ALDH16A1	chr19	+	49458485	49458588	49453224	49453421	49458959	49459086	2258	176190232220	0,0,0,3	181160233196	0,0,0,0	200	100	1	1	1.0,1.0,1.0,0.973	1.0,1.0,1.0,1.0	-0.007
2259	ENSG00000161618	ALDH16A1	chr19	+	49458485	49458588	49453224	49453421	49459669	49459730	2259	96102130121	0,5,8,8	99,77,130,97	0,4,4,1	200	100	0.0236603	0.417336	1.0,0.911,0.89,0.883	1.0,0.906,0.942,0.98	-0.036
2260	ENSG00000161618	ALDH16A1	chr19	+	49458959	49459086	49453224	49453421	49459669	49459848	2260	69,95,122,91	0,5,8,8	95,81,97,98	0,4,4,1	200	100	0.0144856	0.30223	1.0,0.905,0.884,0.85	1.0,0.91,0.924,0.98	-0.044
2261	ENSG00000161618	ALDH16A1	chr19	+	49458959	49459086	49458485	49458588	49459669	49459848	2261	150184229192	1,2,1,0	181169208198	3,0,2,0	200	100	1	1	0.987,0.979,0.991,1.0	0.968,1.0,0.981,1.0	0.002
2262	ENSG00000161618	ALDH16A1	chr19	+	49459669	49459848	49453287	49453421	49460821	49460899	2262	109107118121	0,1,2,0	96,83,125,95	2,1,0,1	200	100	1	1	1.0,0.982,0.967,1.0	0.96,0.976,1.0,0.979	0.008
2263	ENSG00000161618	ALDH16A1	chr19	+	49460821	49460899	49459669	49459848	49461883	49462036	2263	69,52,69,69	0,1,0,0	54,45,73,59	0,0,0,0	178	100	1	1	1.0,0.967,1.0,1.0	1.0,1.0,1.0,1.0	-0.008
2264	ENSG00000161618	ALDH16A1	chr19	+	49461618	49461800	49460821	49460899	49461883	49462036	2264	113,116,94,104	3,5,0,5	108104119103	1,1,2,3	200	100	0.0977938	1	0.95,0.921,1.0,0.912	0.982,0.981,0.967,0.945	-0.023
2265	ENSG00000161618	ALDH16A1	chr19	+	49461618	49461800	49460821	49460899	49462569	49462755	2265	79,91,84,79	0,3,1,0	80,86,80,77	1,1,0,2	200	100	1	1	1.0,0.938,0.977,1.0	0.976,0.977,1.0,0.951	0.003
2266	ENSG00000161618	ALDH16A1	chr19	+	49461618	49462036	49460821	49460899	49462569	49462755	2266	167178153152	0,3,1,0	128147135158	1,1,0,2	200	100	1	1	1.0,0.967,0.987,1.0	0.985,0.987,1.0,0.975	0.002
2267	ENSG00000161618	ALDH16A1	chr19	+	49461883	49462036	49460821	49460899	49462569	49462755	2267	100,102,82,89	0,3,1,0	59,75,69,91	1,1,0,2	200	100	1	1	1.0,0.944,0.976,1.0	0.967,0.974,1.0,0.958	0.005
2268	ENSG00000161618	ALDH16A1	chr19	+	49461883	49462036	49461618	49461800	49462569	49462755	2268	140132105120	9,10,13,11	96105118121	10,13,12,7	200	100	0.696754	1	0.886,0.868,0.802,0.845	0.828,0.802,0.831,0.896	0.011
2269	ENSG00000161618	ALDH16A1	chr19	+	49464126	49464263	49463853	49463949	49464416	49464522	2269	201223225263	0,2,1,2	173209218211	2,3,2,0	200	100	0.781987	1	1.0,0.982,0.991,0.985	0.977,0.972,0.982,1.0	0.007
2270	ENSG00000161618	ALDH16A1	chr19	+	49466081	49466283	49465737	49465871	49468863	49468945	2270	1,0,0,0	0,0,0,0	0,0,4,2	0,0,1,0	200	100	1	1	1.0,NA,NA,NA	NA,NA,0.667,1.0	0.166
2271	ENSG00000161618	ALDH16A1	chr19	+	49466081	49466283	49465737	49465905	49468380	49468566	2271	323273312303	5,2,3,3	269233265248	1,4,1,3	200	100	0.494736	1	0.97,0.986,0.981,0.981	0.993,0.967,0.993,0.976	-0.003
2272	ENSG00000161618	ALDH16A1	chr19	+	49468380	49468566	49466081	49466283	49468863	49468945	2272	388353358367	1,0,0,0	306300290312	0,0,4,0	200	100	1	1	0.995,1.0,1.0,1.0	1.0,1.0,0.973,1.0	0.006
2273	ENSG00000161618	ALDH16A1	chr19	+	49468863	49468986	49466081	49466283	49470305	49470534	2273	90,86,96,77	0,0,0,1	63,64,68,64	0,0,0,0	200	100	1	1	1.0,1.0,1.0,0.975	1.0,1.0,1.0,1.0	-0.006
2274	ENSG00000104872	PIH1D1	chr19	-	49447337	49447417	49447023	49447099	49447826	49447908	2274	84,64,79,77	1,0,2,6	83,62,67,60	1,2,0,1	180	100	0.0776481	0.877533	0.979,1.0,0.956,0.877	0.979,0.945,1.0,0.971	-0.021
2275	ENSG00000104872	PIH1D1	chr19	-	49447337	49447420	49447023	49447099	49447826	49447908	2275	84,67,86,90	1,0,2,6	86,62,76,65	1,2,0,1	183	100	0.0718349	0.835788	0.979,1.0,0.959,0.891	0.979,0.944,1.0,0.973	-0.017
2276	ENSG00000104872	PIH1D1	chr19	-	49447337	49447467	49447023	49447099	49447826	49447908	2276	536551578668	1,0,2,6	482379461484	1,2,0,1	200	100	1	1	0.996,1.0,0.993,0.982	0.996,0.99,1.0,0.996	-0.003
2277	ENSG00000104872	PIH1D1	chr19	-	49448000	49448062	49447709	49447908	49449474	49449520	2277	368428485541	7,2,5,12	361317385360	7,4,3,1	162	100	0.254229	1	0.97,0.992,0.984,0.965	0.97,0.98,0.988,0.996	-0.006
2278	ENSG00000104872	PIH1D1	chr19	-	49449339	49449654	49448000	49448062	49450781	49450848	2278	552566625666	0,0,0,0	425390517479	0,3,0,1	200	100	1	1	1.0,1.0,1.0,1.0	1.0,0.985,1.0,0.996	0.005
2279	ENSG00000104872	PIH1D1	chr19	-	49449474	49449654	49447826	49447908	49451484	49451530	2279	8,3,6,12	0,1,0,0	7,5,3,3	1,0,0,0	200	100	1	1	1.0,0.6,1.0,1.0	0.778,1.0,1.0,1.0	-0.044
2280	ENSG00000104872	PIH1D1	chr19	-	49449474	49449654	49448000	49448062	49450781	49450836	2280	787846945999	0,0,0,0	659612769701	0,3,0,1	200	100	1	1	1.0,1.0,1.0,1.0	1.0,0.99,1.0,0.997	0.003
2281	ENSG00000104872	PIH1D1	chr19	-	49450781	49450848	49448991	49449654	49451484	49451530	2281	619637703735	1,1,1,0	467462554547	0,1,0,2	167	100	1	1	0.997,0.997,0.998,1.0	1.0,0.996,1.0,0.994	0
2282	ENSG00000104872	PIH1D1	chr19	-	49450781	49450848	49448991	49449654	49453375	49453493	2282	188173223234	0,1,2,0	165138164158	0,0,0,0	167	100	1	1	1.0,0.99,0.985,1.0	1.0,1.0,1.0,1.0	-0.006
2283	ENSG00000104872	PIH1D1	chr19	-	49450781	49450939	49449110	49449654	49451484	49451748	2283	280251330328	1,1,1,0	241191250229	0,1,0,2	200	100	1	1	0.993,0.992,0.994,1.0	1.0,0.99,1.0,0.983	0.001
2284	ENSG00000104872	PIH1D1	chr19	-	49451367	49451578	49450781	49450848	49453269	49453497	2284	7,3,6,6	0,0,0,1	4,4,7,3	0,0,0,0	200	100	1	1	1.0,1.0,1.0,0.75	1.0,1.0,1.0,1.0	-0.062
2285	ENSG00000104872	PIH1D1	chr19	-	49451484	49451578	49449339	49449654	49453375	49453495	2285	2,6,4,2	0,1,2,0	10,1,0,5	0,0,0,0	194	100	1	1	1.0,0.756,0.508,1.0	1.0,1.0,NA,1.0	-0.184
2286	ENSG00000104872	PIH1D1	chr19	-	49451484	49451578	49450781	49450848	49453375	49453495	2286	359388408425	5,5,1,0	273250337325	4,1,0,1	194	100	0.899317	1	0.974,0.976,0.995,1.0	0.972,0.992,1.0,0.994	-0.003
2287	ENSG00000104872	PIH1D1	chr19	-	49451484	49451578	49450781	49450848	49453392	49453494	2287	366385409427	4,0,1,7	268248348326	2,5,0,4	194	100	0.781325	1	0.979,1.0,0.995,0.969	0.986,0.962,1.0,0.977	0.005
2288	ENSG00000104872	PIH1D1	chr19	-	49451484	49451591	49449565	49449654	49453375	49453493	2288	2,4,5,6	0,1,2,0	3,2,1,7	0,0,0,0	200	100	1	1	1.0,0.667,0.556,1.0	1.0,1.0,1.0,1.0	-0.194
2289	ENSG00000104872	PIH1D1	chr19	-	49451484	49451591	49450781	49450848	49453269	49453497	2289	381407419445	0,0,0,1	277273359343	0,0,0,0	200	100	1	1	1.0,1.0,1.0,0.996	1.0,1.0,1.0,1.0	-0.001
2290	ENSG00000104872	PIH1D1	chr19	-	49451484	49451591	49450781	49450848	49453375	49453493	2290	382410425452	5,5,1,0	275272359347	4,1,0,1	200	100	0.897705	1	0.974,0.976,0.995,1.0	0.972,0.993,1.0,0.994	-0.003
2291	ENSG00000104872	PIH1D1	chr19	-	49451484	49451591	49450781	49450848	49453392	49453494	2291	388407424446	4,0,1,7	280272363344	2,5,0,4	200	100	0.795303	1	0.98,1.0,0.995,0.97	0.986,0.965,1.0,0.977	0.004
2292	ENSG00000074219	TEAD2	chr19	-	49355302	49355419	49355147	49355206	49355958	49355970	2292	57,49,65,56	2,0,1,0	28,20,17,31	0,0,0,0	200	100	1	1	0.934,1.0,0.97,1.0	1.0,1.0,1.0,1.0	-0.024
2293	ENSG00000074219	TEAD2	chr19	-	49355302	49355419	49355147	49355206	49357251	49357255	2293	113,93,134,106	48,47,41,37	67,59,53,75	18,31,46,46	200	100	0.152091	1	0.541,0.497,0.62,0.589	0.65,0.488,0.366,0.449	0.073
2294	ENSG00000074219	TEAD2	chr19	-	49355311	49355419	49355147	49355206	49355958	49355970	2294	78,94,76,94	2,0,1,0	37,46,57,59	0,0,0,0	200	100	1	1	0.951,1.0,0.974,1.0	1.0,1.0,1.0,1.0	-0.019
2295	ENSG00000074219	TEAD2	chr19	-	49355311	49355419	49355147	49355206	49357251	49357314	2295	146144154145	48,47,41,37	81,88,99,106	18,31,46,46	200	100	0.20591	1	0.603,0.605,0.653,0.662	0.692,0.587,0.518,0.535	0.048
2296	ENSG00000074219	TEAD2	chr19	-	49355958	49355970	49355147	49355206	49357251	49357314	2296	5,3,2,5	48,47,41,37	1,1,5,4	18,31,46,46	112	100	0.627848	1	0.085,0.054,0.042,0.108	0.047,0.028,0.088,0.072	0.014
2297	ENSG00000074219	TEAD2	chr19	-	49355958	49355970	49355302	49355419	49357251	49357314	2297	39,29,30,37	101,80,115,92	16,13,22,19	59,59,60,70	112	100	0.205142	1	0.256,0.245,0.189,0.264	0.195,0.164,0.247,0.195	0.038
2298	ENSG00000074219	TEAD2	chr19	-	49359843	49360081	49359434	49359499	49362332	49362382	2298	119118153148	1,0,0,0	68,72,119,114	0,1,1,0	200	100	1	1	0.983,1.0,1.0,1.0	1.0,0.973,0.983,1.0	0.007
2299	ENSG00000074219	TEAD2	chr19	-	49359843	49360081	49359434	49359499	49362372	49362457	2299	121122153149	1,2,6,3	68,72,119,115	2,3,3,1	200	100	0.803666	1	0.984,0.968,0.927,0.961	0.944,0.923,0.952,0.983	0.009
2300	ENSG00000130529	TRPM4	chr19	+	49166040	49166215	49158191	49158259	49168259	49168423	2300	35,45,50,48	0,1,7,7	21,40,17,38	1,6,2,1	200	100	0.607803	1	1.0,0.957,0.781,0.774	0.913,0.769,0.81,0.95	0.017
2301	ENSG00000130529	TRPM4	chr19	+	49166040	49166215	49158191	49158259	49168552	49168736	2301	33,45,50,48	1,0,0,2	21,40,17,38	0,0,0,0	200	100	1	1	0.943,1.0,1.0,0.923	1.0,1.0,1.0,1.0	-0.033
2302	ENSG00000130529	TRPM4	chr19	+	49167916	49168097	49166040	49166215	49168259	49168423	2302	12,14,39,42	2,0,0,0	19,16,25,18	0,0,0,0	200	100	1	1	0.75,1.0,1.0,1.0	1.0,1.0,1.0,1.0	-0.062
2303	ENSG00000130529	TRPM4	chr19	+	49168259	49168423	49158191	49158259	49168552	49168736	2303	20,12,27,27	1,0,0,2	15,18,18,15	0,0,0,0	200	100	1	1	0.909,1.0,1.0,0.871	1.0,1.0,1.0,1.0	-0.055
2306	ENSG00000130529	TRPM4	chr19	+	49181348	49181461	49172008	49172108	49182577	49182867	2306	34,59,37,44	2,5,7,0	12,19,29,14	5,0,4,5	200	100	0.108807	1	0.895,0.855,0.725,1.0	0.545,1.0,0.784,0.583	0.141
2308	ENSG00000130529	TRPM4	chr19	+	49190695	49190773	49190207	49190320	49196439	49196716	2308	22,31,48,25	0,0,2,2	8,18,11,35	0,3,0,0	178	100	0.339391	1	1.0,1.0,0.931,0.875	1.0,0.771,1.0,1.0	0.009
2309	ENSG00000130529	TRPM4	chr19	+	49196439	49196874	49190695	49190773	49200299	49200432	2309	16,41,59,32	0,0,2,0	15,18,22,32	0,0,0,0	200	100	1	1	1.0,1.0,0.937,1.0	1.0,1.0,1.0,1.0	-0.016
2310	ENSG00000130529	TRPM4	chr19	+	49211014	49211087	49210600	49210842	49211163	49211269	2310	32,31,31,31	0,0,3,4	41,13,21,6	2,1,7,0	173	100	0.158486	1	1.0,1.0,0.857,0.818	0.922,0.883,0.634,1.0	0.059
2313	ENSG00000177380	PPFIA3	chr19	+	49129379	49129454	49128579	49129012	49129992	49130067	2313	29,34,56,32	0,0,0,0	33,30,41,24	1,0,0,0	175	100	1	1	1.0,1.0,1.0,1.0	0.95,1.0,1.0,1.0	0.012
2314	ENSG00000177380	PPFIA3	chr19	+	49129992	49130067	49129379	49129454	49130377	49130599	2314	41,35,46,28	0,1,0,1	44,29,40,30	2,0,2,0	175	100	1	1	1.0,0.952,1.0,0.941	0.926,1.0,0.92,1.0	0.012
2315	ENSG00000177380	PPFIA3	chr19	+	49138204	49138427	49136723	49136911	49139667	49139831	2315	57,66,80,99	0,0,0,0	35,54,58,61	4,0,1,0	200	100	0.726442	1	1.0,1.0,1.0,1.0	0.814,1.0,0.967,1.0	0.055
2316	ENSG00000177380	PPFIA3	chr19	+	49139667	49139831	49136723	49136911	49139960	49140088	2316	26,34,22,32	0,0,0,0	22,17,42,20	0,0,0,1	200	100	1	1	1.0,1.0,1.0,1.0	1.0,1.0,1.0,0.909	0.023
2318	ENSG00000177380	PPFIA3	chr19	+	49148082	49148258	49145942	49146005	49148665	49148763	2318	78,58,75,65	0,0,1,0	59,84,84,61	0,0,0,0	200	100	1	1	1.0,1.0,0.974,1.0	1.0,1.0,1.0,1.0	-0.006
2319	ENSG00000177380	PPFIA3	chr19	+	49148992	49149168	49148572	49148763	49149256	49149325	2319	105118126106	0,0,0,0	86108131110	2,1,3,2	200	100	0.340812	1	1.0,1.0,1.0,1.0	0.956,0.982,0.956,0.965	0.035
2320	ENSG00000177380	PPFIA3	chr19	+	49149256	49149325	49148992	49149168	49149546	49149718	2320	68,77,89,75	0,0,0,0	74,68,100,92	0,0,0,1	169	100	1	1	1.0,1.0,1.0,1.0	1.0,1.0,1.0,0.982	0.004
2321	ENSG00000177380	PPFIA3	chr19	+	49149546	49149718	49149256	49149325	49150079	49150151	2321	93,80,81,92	0,0,4,3	83,74,119,91	0,1,0,0	200	100	0.446608	1	1.0,1.0,0.91,0.939	1.0,0.974,1.0,1.0	-0.031
2322	ENSG00000183207	RUVBL2	chr19	+	48994175	48994341	48993888	48993923	48999322	48999364	2322	2,0,0,0	7,3,0,2	0,0,0,0	4,2,4,4	200	100	1	1	0.125,0.0,NA,0.0	0.0,0.0,0.0,0.0	0.042
2323	ENSG00000183207	RUVBL2	chr19	+	48994504	48994933	48993897	48993923	48999322	48999364	2323	2,0,1,0	7,3,0,2	0,0,2,0	4,2,4,4	200	100	0.848609	1	0.125,0.0,1.0,0.0	0.0,0.0,0.2,0.0	0.231
2324	ENSG00000183207	RUVBL2	chr19	+	48999318	48999373	48993561	48993902	49003278	49003334	2324	656670754747	0,3,0,0	659575691591	0,3,0,1	155	100	1	1	1.0,0.993,1.0,1.0	1.0,0.992,1.0,0.997	0.001
2325	ENSG00000183207	RUVBL2	chr19	+	48999318	48999373	48993886	48993923	49003278	49003334	2325	94894010871071	0,1,0,1	9078531040895	0,2,0,0	155	100	1	1	1.0,0.998,1.0,0.999	1.0,0.996,1.0,1.0	0
2326	ENSG00000183207	RUVBL2	chr19	+	48999318	48999373	48993886	48993923	49004276	49004382	2326	1,2,3,4	1,0,0,0	4,2,7,5	2,0,1,0	155	100	1	1	0.392,1.0,1.0,1.0	0.563,1.0,0.819,1.0	0.003
2328	ENSG00000183207	RUVBL2	chr19	+	49003278	49003334	48993886	48993923	49004276	49004382	2328	213244286246	1,0,0,0	216213257222	2,0,1,0	156	100	1	1	0.993,1.0,1.0,1.0	0.986,1.0,0.994,1.0	0.003
2329	ENSG00000183207	RUVBL2	chr19	+	49003278	49003334	48999306	48999373	49004206	49004236	2329	31,20,40,44	0,0,1,0	37,34,46,35	0,0,1,0	156	100	1	1	1.0,1.0,0.962,1.0	1.0,1.0,0.967,1.0	-0.001
2330	ENSG00000183207	RUVBL2	chr19	+	49003278	49003334	48999306	48999373	49004276	49004382	2330	1273133115501430	2,2,2,3	1244116614411250	2,1,5,2	156	100	1	1	0.998,0.998,0.998,0.997	0.997,0.999,0.995,0.998	0
2331	ENSG00000183207	RUVBL2	chr19	+	49004206	49004418	49003278	49003334	49007017	49007147	2331	2006219424362330	0,0,2,1	1936189021082050	0,0,0,2	200	100	1	1	1.0,1.0,0.998,0.999	1.0,1.0,1.0,0.998	0
2332	ENSG00000183207	RUVBL2	chr19	+	49004206	49004418	49003278	49003334	49009775	49009882	2332	7,6,11,19	0,2,0,0	17,12,11,18	0,0,0,0	200	100	1	1	1.0,0.6,1.0,1.0	1.0,1.0,1.0,1.0	-0.1
2333	ENSG00000183207	RUVBL2	chr19	+	49004276	49004418	49003278	49003334	49007017	49007147	2333	3264352039573740	0,0,2,1	3145303935143280	0,0,0,2	200	100	1	1	1.0,1.0,0.999,0.999	1.0,1.0,1.0,0.999	0
2334	ENSG00000183207	RUVBL2	chr19	+	49004276	49004418	49003278	49003334	49009775	49009871	2334	1269133415351430	0,2,0,0	1227116414191250	0,0,0,0	200	100	1	1	1.0,0.997,1.0,1.0	1.0,1.0,1.0,1.0	-0.001
2335	ENSG00000183207	RUVBL2	chr19	+	49007017	49007147	49003278	49003334	49009775	49009871	2335	0,2,6,1	0,2,0,0	0,0,2,3	0,0,0,0	200	100	1	1	NA,0.333,1.0,1.0	NA,NA,1.0,1.0	-0.222
2336	ENSG00000183207	RUVBL2	chr19	+	49007017	49007147	49004206	49004418	49009775	49009871	2336	1532170718891820	0,0,0,2	1544144116311570	0,0,0,0	200	100	1	1	1.0,1.0,1.0,0.998	1.0,1.0,1.0,1.0	0
2337	ENSG00000183207	RUVBL2	chr19	+	49007017	49007147	49004206	49004418	49009972	49010066	2337	1532170518851820	0,0,0,0	1544144116291570	0,2,0,0	200	100	1	1	1.0,1.0,1.0,1.0	1.0,0.997,1.0,1.0	0.001
2338	ENSG00000183207	RUVBL2	chr19	+	49007301	49007368	49007017	49007147	49009775	49009871	2338	1958191722132120	0,2,4,0	1789174820961920	0,0,2,1	167	100	1	1	1.0,0.998,0.997,1.0	1.0,1.0,0.998,0.999	-0.001
2339	ENSG00000183207	RUVBL2	chr19	+	49007301	49007368	49007017	49007147	49009972	49010066	2339	627629811706	0,0,0,0	561611718622	0,0,0,2	167	100	1	1	1.0,1.0,1.0,1.0	1.0,1.0,1.0,0.995	0.001
2340	ENSG00000183207	RUVBL2	chr19	+	49009775	49009871	49004276	49004418	49009972	49010066	2340	0,0,0,1	0,0,0,0	0,0,0,0	0,2,0,0	196	100	1	1	NA,NA,NA,1.0	NA,0.0,NA,NA	1
2341	ENSG00000183207	RUVBL2	chr19	+	49009775	49009871	49007017	49007147	49009972	49010066	2341	0,1,4,0	0,0,0,0	0,0,2,1	0,0,0,2	196	100	1	1	NA,1.0,1.0,NA	NA,NA,1.0,0.203	0.398
2342	ENSG00000183207	RUVBL2	chr19	+	49009775	49009871	49007301	49007368	49009972	49010066	2342	770744811812	0,2,0,1	701688786729	0,2,1,1	196	100	1	1	1.0,0.995,1.0,0.998	1.0,0.994,0.998,0.997	0.001
2343	ENSG00000183207	RUVBL2	chr19	+	49009775	49009882	49004206	49004418	49009972	49010066	2343	94996711821157	0,0,0,0	94091611321052	0,2,0,0	200	100	1	1	1.0,1.0,1.0,1.0	1.0,0.996,1.0,1.0	0.001
2344	ENSG00000183207	RUVBL2	chr19	+	49009775	49009882	49007017	49007147	49009972	49010066	2344	94996911861155	0,0,0,0	94091611341053	0,0,0,2	200	100	1	1	1.0,1.0,1.0,1.0	1.0,1.0,1.0,0.996	0.001
2345	ENSG00000183207	RUVBL2	chr19	+	49009775	49009882	49007301	49007368	49009972	49010066	2345	2276225825812560	0,2,0,1	2162204625092340	0,2,1,1	200	100	1	1	1.0,0.998,1.0,0.999	1.0,0.998,0.999,0.999	0
2347	ENSG00000087076	HSD17B14	chr19	-	48813432	48813552	48813017	48813348	48813662	48813730	2347	8,22,13,16	9,12,8,16	3,3,7,0	1,1,2,5	200	100	0.860937	1	0.308,0.478,0.448,0.333	0.6,0.6,0.636,0.0	-0.067
2348	ENSG00000087076	HSD17B14	chr19	-	48813455	48813552	48813017	48813348	48813662	48813730	2348	16,31,17,33	9,12,8,16	4,6,7,1	1,1,2,5	197	100	0.957183	1	0.474,0.567,0.519,0.511	0.67,0.753,0.64,0.092	-0.021
2349	ENSG00000087076	HSD17B14	chr19	-	48813662	48813730	48813108	48813348	48815036	48815072	2349	16,18,19,26	1,2,1,7	2,3,7,7	0,2,3,1	168	100	0.666296	1	0.905,0.843,0.919,0.689	1.0,0.472,0.581,0.806	0.124
2350	ENSG00000087076	HSD17B14	chr19	-	48831667	48831759	48815036	48815141	48832665	48832732	2350	21,42,27,30	11,13,9,27	6,7,25,11	2,5,2,4	192	100	0.18415	1	0.499,0.627,0.61,0.367	0.61,0.422,0.867,0.589	-0.096
2351	ENSG00000087076	HSD17B14	chr19	-	48831667	48831759	48815036	48815141	48834275	48834358	2351	8,10,6,10	0,1,0,4	1,3,6,2	0,0,0,0	192	100	0.118855	1	1.0,0.839,1.0,0.566	1.0,1.0,1.0,1.0	-0.149
2352	ENSG00000087076	HSD17B14	chr19	-	48832665	48832732	48831667	48831759	48834275	48834358	2352	29,52,37,32	0,0,0,0	7,8,31,17	0,0,0,2	167	100	1	1	1.0,1.0,1.0,1.0	1.0,1.0,1.0,0.836	0.041
2353	ENSG00000087076	HSD17B14	chr19	-	48832665	48832752	48815036	48815141	48834275	48834358	2353	5,8,2,12	0,1,0,4	1,0,0,4	0,0,0,0	187	100	1	1	1.0,0.811,1.0,0.616	1.0,NA,NA,1.0	-0.143
2354	ENSG00000063180	CA11	chr19	-	48638239	48638293	48638021	48638144	48638887	48639053	2354	0,1,0,0	40,24,42,34	0,0,2,0	24,17,25,24	154	100	1	1	0.0,0.026,0.0,0.0	0.0,0.0,0.049,0.0	-0.006
2355	ENSG00000063180	CA11	chr19	-	48644426	48644569	48640094	48640280	48645402	48645477	2355	96100135112	0,0,0,0	83,49,86,61	3,0,0,0	200	100	1	1	1.0,1.0,1.0,1.0	0.933,1.0,1.0,1.0	0.017
2356	ENSG00000063180	CA11	chr19	-	48645402	48645477	48640094	48640280	48645565	48646187	2356	27,25,15,13	0,0,0,0	23,20,21,27	0,0,0,2	175	100	1	1	1.0,1.0,1.0,1.0	1.0,1.0,1.0,0.885	0.029
2357	ENSG00000105516	DBP	chr19	-	48633443	48633655	48630029	48631052	48635579	48635990	2357	52,62,89,84	2,0,0,0	75,75,74,57	0,0,0,0	200	100	1	1	0.929,1.0,1.0,1.0	1.0,1.0,1.0,1.0	-0.018
2360	ENSG00000063177	RPL18	chr19	-	48616078	48616202	48615365	48615946	48616725	48616824	2360	2.19912e+19	1,2,2,0	1.77562e+19	0,0,3,0	200	100	1	1	1.0,1.0,1.0,1.0	1.0,1.0,1.0,1.0	0
2361	ENSG00000063177	RPL18	chr19	-	48616078	48616202	48615365	48615946	48617315	48617415	2361	1.0087e+18	2,2,4,3	8116769594258540	0,0,2,2	200	100	1	1	1.0,1.0,0.999,0.999	1.0,1.0,1.0,1.0	0
2362	ENSG00000063177	RPL18	chr19	-	48616078	48616220	48615876	48615946	48616725	48616824	2362	1.0422e+18	1,2,2,0	8392796197248770	0,0,3,0	200	100	1	1	1.0,1.0,1.0,1.0	1.0,1.0,0.999,1.0	0
2363	ENSG00000063177	RPL18	chr19	-	48616078	48617423	48615330	48615946	48617790	48617877	2363	2.86233e+19	0,0,0,2	2.22422e+19	0,0,0,0	200	100	1	1	1.0,1.0,1.0,1.0	1.0,1.0,1.0,1.0	0
2364	ENSG00000063177	RPL18	chr19	-	48616725	48616824	48615365	48615946	48617315	48617415	2364	7310771087578680	2,2,4,3	6514633873376320	0,0,2,2	199	100	1	1	0.999,0.999,0.999,0.999	1.0,1.0,0.999,0.999	-0.001
2365	ENSG00000063177	RPL18	chr19	-	48616725	48616824	48616078	48616202	48617315	48617415	2365	1.92802e+19	28,37,39,25	1.61782e+19	11,10,21,23	199	100	1	1	0.997,0.996,0.997,0.998	0.999,0.999,0.998,0.997	-0.001
2366	ENSG00000063177	RPL18	chr19	-	48617315	48617415	48615876	48615946	48617790	48617877	2366	18,13,11,23	0,0,0,2	8,6,13,16	0,0,0,0	200	100	1	1	1.0,1.0,1.0,0.852	1.0,1.0,1.0,1.0	-0.037
2367	ENSG00000063177	RPL18	chr19	-	48617315	48617423	48615365	48615946	48617790	48617797	2367	1.80122e+19	0,0,0,2	1.36761e+19	0,0,0,0	200	100	1	1	1.0,1.0,1.0,1.0	1.0,1.0,1.0,1.0	0
2368	ENSG00000063177	RPL18	chr19	-	48617315	48617423	48616078	48616202	48619140	48619164	2368	23,25,27,22	0,0,1,0	9,6,16,19	0,0,0,0	200	100	1	1	1.0,1.0,0.931,1.0	1.0,1.0,1.0,1.0	-0.017
2369	ENSG00000063177	RPL18	chr19	-	48617790	48617877	48616078	48617423	48619140	48619163	2369	1.92472e+19	7,1,3,6	1.49051e+19	5,5,3,3	187	100	1	1	0.999,1.0,1.0,1.0	0.999,0.999,1.0,1.0	0
2370	ENSG00000142235	AC008403.1	chr19	-	48500995	48501145	48497392	48499917	48501282	48501404	2370	22,19,24,23	0,0,0,0	29,13,46,6	0,1,0,0	200	100	1	1	1.0,1.0,1.0,1.0	1.0,0.867,1.0,1.0	0.033
2372	ENSG00000105443	CYTH2	chr19	+	48470602	48470669	48470352	48470500	48472324	48472443	2372	330334410367	2,0,0,3	174155203163	0,0,0,0	167	100	1	1	0.99,1.0,1.0,0.987	1.0,1.0,1.0,1.0	-0.006
2373	ENSG00000105443	CYTH2	chr19	+	48477716	48477719	48474837	48474949	48478068	48478145	2373	138148158157	111122121151	77,83,87,76	66,62,75,66	103	100	0.950972	1	0.547,0.541,0.559,0.502	0.531,0.565,0.53,0.528	-0.001
2375	ENSG00000105464	GRIN2D	chr19	+	48421784	48421945	48419584	48419814	48441768	48441956	2375	35,20,38,30	0,0,0,0	18,17,17,22	0,0,0,1	200	100	1	1	1.0,1.0,1.0,1.0	1.0,1.0,1.0,0.917	0.021
2378	ENSG00000105483	CARD8	chr19	-	48218870	48219012	48215339	48215384	48221729	48221855	2378	64,46,73,34	9,7,20,14	45,39,55,48	8,7,5,4	200	100	0.0461351	0.637851	0.78,0.767,0.646,0.548	0.738,0.736,0.846,0.857	-0.109
2379	ENSG00000105483	CARD8	chr19	-	48221729	48221855	48215137	48215384	48230437	48230647	2379	36,55,56,57	2,2,1,1	36,34,40,30	0,6,1,2	200	100	0.227545	1	0.9,0.932,0.966,0.966	1.0,0.739,0.952,0.882	0.048
2380	ENSG00000105483	CARD8	chr19	-	48221729	48221855	48215137	48215384	48231659	48231810	2380	10,7,20,13	1,0,0,0	7,8,7,4	0,0,0,0	200	100	1	1	0.833,1.0,1.0,1.0	1.0,1.0,1.0,1.0	-0.042
2381	ENSG00000105483	CARD8	chr19	-	48223718	48223868	48221729	48221855	48230437	48230498	2381	8,5,7,9	29,50,42,46	1,4,11,5	32,27,37,28	200	100	0.975679	1	0.121,0.048,0.077,0.089	0.015,0.069,0.129,0.082	0.01
2382	ENSG00000105483	CARD8	chr19	-	48230437	48230697	48221729	48221855	48230776	48231006	2382	31,60,44,48	0,0,0,0	34,32,38,34	1,0,0,0	200	100	1	1	1.0,1.0,1.0,1.0	0.944,1.0,1.0,1.0	0.014
2383	ENSG00000105483	CARD8	chr19	-	48230437	48230700	48221729	48221855	48230776	48231006	2383	62,86,69,70	0,0,0,0	51,43,60,40	1,0,0,0	200	100	1	1	1.0,1.0,1.0,1.0	0.962,1.0,1.0,1.0	0.01
2384	ENSG00000105483	CARD8	chr19	-	48230776	48231006	48221729	48221855	48231659	48231810	2384	42,34,51,44	3,1,3,1	33,25,34,41	0,2,2,0	200	100	0.068312	0.81186	0.875,0.944,0.895,0.957	1.0,0.862,0.895,1.0	-0.022
2385	ENSG00000105483	CARD8	chr19	-	48232452	48232493	48231659	48231810	48234402	48234543	2385	26,27,56,31	2,2,0,1	20,28,35,24	0,0,0,0	141	100	0.494996	1	0.902,0.905,1.0,0.956	1.0,1.0,1.0,1.0	-0.059
2386	ENSG00000105483	CARD8	chr19	-	48232452	48232789	48231659	48231810	48234402	48234543	2386	17,9,23,15	2,2,0,1	7,7,8,14	0,0,0,0	200	100	0.250123	1	0.81,0.692,1.0,0.882	1.0,1.0,1.0,1.0	-0.154
2388	ENSG00000105483	CARD8	chr19	-	48238382	48238526	48233820	48234543	48240961	48241063	2388	10,12,22,14	24,24,22,24	10,11,21,13	5,15,13,12	200	100	0.0256571	0.439613	0.172,0.2,0.333,0.226	0.5,0.268,0.447,0.351	-0.159
2389	ENSG00000105483	CARD8	chr19	-	48238382	48238532	48232452	48234543	48240961	48241063	2389	28,35,53,48	24,24,22,24	34,39,56,36	5,15,13,12	200	100	0.00321831	0.113261	0.368,0.422,0.546,0.5	0.773,0.565,0.683,0.6	-0.196
2390	ENSG00000105483	CARD8	chr19	-	48240961	48241063	48234277	48234543	48249522	48249614	2390	32,47,35,39	2,0,0,0	14,31,31,22	0,0,0,0	200	100	1	1	0.889,1.0,1.0,1.0	1.0,1.0,1.0,1.0	-0.028
2393	ENSG00000105483	CARD8	chr19	-	48249522	48249633	48240961	48241063	48249750	48249810	2393	39,61,47,34	10,6,9,8	36,41,40,39	7,5,11,6	200	100	0.982135	1	0.661,0.836,0.723,0.68	0.72,0.804,0.645,0.765	-0.009
2394	ENSG00000105483	CARD8	chr19	-	48249522	48249633	48240961	48241063	48255791	48255871	2394	18,28,34,18	2,1,0,1	19,27,35,31	1,0,0,7	200	100	0.124658	1	0.818,0.933,1.0,0.9	0.905,1.0,1.0,0.689	0.014
2395	ENSG00000105483	CARD8	chr19	-	48249750	48249847	48240961	48241063	48255791	48255871	2395	23,20,23,25	2,1,0,1	26,18,22,20	1,0,0,7	197	100	0.163664	1	0.854,0.91,1.0,0.927	0.93,1.0,1.0,0.592	0.042
2396	ENSG00000105483	CARD8	chr19	-	48249750	48249847	48249522	48249633	48255791	48255871	2396	32,47,28,31	0,1,0,0	35,28,19,29	1,0,3,7	197	100	2.14576e-05	0.00357651	1.0,0.96,1.0,1.0	0.947,1.0,0.763,0.678	0.143
2397	ENSG00000105483	CARD8	chr19	-	48249750	48249878	48240961	48241063	48255791	48255911	2397	4,3,8,6	2,1,0,1	4,3,13,5	1,0,0,7	200	100	0.413674	1	0.5,0.6,1.0,0.75	0.667,1.0,1.0,0.263	-0.02
2398	ENSG00000185453	ZSWIM9	chr19	+	48182454	48182767	48171793	48172077	48194652	48195918	2398	49,40,49,43	3,0,2,9	43,38,30,28	1,0,1,0	200	100	1	1	0.891,1.0,0.925,0.705	0.956,1.0,0.938,1.0	-0.093
2400	ENSG00000105398	SULT2A1	chr19	-	47879035	47879130	47874656	47874834	47882083	47882210	2400	1,1,5,4	0,0,1,0	7,8,2,11	0,0,0,0	195	100	1	1	1.0,1.0,0.719,1.0	1.0,1.0,1.0,1.0	-0.07
2401	ENSG00000105373	NOP53	chr19	+	47746966	47747031	47745545	47745783	47750177	47750286	2401	2178229927132590	35,17,39,22	2019201225132310	29,23,36,14	165	100	1	1	0.974,0.988,0.977,0.986	0.977,0.981,0.977,0.99	0
2402	ENSG00000105373	NOP53	chr19	+	47754708	47754891	47754526	47754631	47756527	47756604	2402	539474569506	0,0,0,0	418438480474	0,0,0,1	200	100	1	1	1.0,1.0,1.0,1.0	1.0,1.0,1.0,0.996	0.001
2403	ENSG00000105373	NOP53	chr19	+	47755347	47755523	47752511	47754891	47756527	47756604	2403	653759729780	0,0,0,0	618609781736	0,0,0,4	200	100	1	1	1.0,1.0,1.0,1.0	1.0,1.0,1.0,0.989	0.003
2405	ENSG00000024422	EHD2	chr19	+	47716557	47717016	47713421	47713538	47718508	47718606	2405	17,9,26,19	0,1,0,0	1,8,15,5	0,4,0,0	200	100	0.300326	1	1.0,0.818,1.0,1.0	1.0,0.5,1.0,1.0	0.08
2406	ENSG00000063169	BICRA	chr19	+	47670442	47670544	47609122	47609168	47673569	47673615	2406	22,35,32,22	3,0,0,3	19,23,6,18	2,0,0,2	200	100	0.424822	1	0.786,1.0,1.0,0.786	0.826,1.0,1.0,0.818	-0.018
2407	ENSG00000063169	BICRA	chr19	+	47670442	47670544	47609122	47609168	47673719	47673762	2407	1,5,4,6	0,1,0,0	3,3,3,0	0,0,0,0	200	100	1	1	1.0,0.714,1.0,1.0	1.0,1.0,1.0,NA	-0.072
2408	ENSG00000063169	BICRA	chr19	+	47673569	47673615	47609122	47609168	47673719	47673762	2408	18,23,7,14	0,1,0,0	8,9,7,10	0,0,0,0	146	100	1	1	1.0,0.94,1.0,1.0	1.0,1.0,1.0,1.0	-0.015
2409	ENSG00000063169	BICRA	chr19	+	47673569	47673615	47670442	47670544	47673719	47673762	2409	38,47,34,26	0,0,0,0	23,25,12,24	2,0,0,0	146	100	1	1	1.0,1.0,1.0,1.0	0.887,1.0,1.0,1.0	0.028
2410	ENSG00000063169	BICRA	chr19	+	47681975	47682152	47679320	47681276	47694114	47694726	2410	16,22,18,10	10,9,17,8	18,14,11,15	10,7,8,7	200	100	0.538066	1	0.444,0.55,0.346,0.385	0.474,0.5,0.407,0.517	-0.043
2411	ENSG00000063169	BICRA	chr19	+	47694114	47694726	47679320	47681276	47694899	47695080	2411	28,23,25,22	0,0,1,0	25,16,19,28	0,0,0,0	200	100	1	1	1.0,1.0,0.926,1.0	1.0,1.0,1.0,1.0	-0.018
2415	ENSG00000134815	DHX34	chr19	+	47352753	47353735	47349314	47349352	47355038	47355350	2415	186184210203	0,1,1,0	167147191165	0,0,0,0	200	100	1	1	1.0,0.989,0.991,1.0	1.0,1.0,1.0,1.0	-0.005
2416	ENSG00000134815	DHX34	chr19	+	47357865	47358120	47355038	47355350	47359967	47360070	2416	274288365311	3,1,1,3	278272295264	0,0,3,1	200	100	1	1	0.979,0.993,0.995,0.981	1.0,1.0,0.98,0.992	-0.006
2417	ENSG00000134815	DHX34	chr19	+	47359967	47360070	47355038	47355350	47366980	47367155	2417	4,4,4,7	0,0,0,3	3,1,15,3	0,0,0,0	200	100	0.588106	1	1.0,1.0,1.0,0.538	1.0,1.0,1.0,1.0	-0.115
2418	ENSG00000134815	DHX34	chr19	+	47362475	47362693	47359967	47360070	47366980	47367155	2418	376390479471	3,3,3,9	330333400376	3,1,13,3	200	100	0.491311	1	0.984,0.985,0.988,0.963	0.982,0.994,0.939,0.984	0.005
2419	ENSG00000134815	DHX34	chr19	+	47376914	47376989	47376442	47376560	47377099	47377206	2419	26,25,38,34	127122133141	19,22,15,17	121107115135	175	100	0.0109211	0.250383	0.105,0.105,0.14,0.121	0.082,0.105,0.069,0.067	0.037
2420	ENSG00000105321	CCDC9	chr19	+	47266610	47266792	47260587	47260839	47270406	47270453	2420	155145194161	0,1,0,0	127112140141	0,0,0,1	200	100	1	1	1.0,0.986,1.0,1.0	1.0,1.0,1.0,0.986	0
2421	ENSG00000105321	CCDC9	chr19	+	47266610	47266792	47264772	47264946	47270406	47270453	2421	253235274271	3,0,0,0	198175238252	0,1,1,0	200	100	1	1	0.977,1.0,1.0,1.0	1.0,0.989,0.992,1.0	-0.001
2422	ENSG00000105321	CCDC9	chr19	+	47270406	47270453	47264772	47264946	47270552	47270587	2422	21,11,33,32	1,0,0,0	17,13,21,15	0,0,0,0	147	100	1	1	0.935,1.0,1.0,1.0	1.0,1.0,1.0,1.0	-0.016
2423	ENSG00000105321	CCDC9	chr19	+	47272068	47272161	47271273	47271649	47273356	47273701	2423	26,32,43,37	0,0,0,0	35,28,42,34	0,4,0,1	193	100	0.570415	1	1.0,1.0,1.0,1.0	1.0,0.784,1.0,0.946	0.068
2424	ENSG00000105327	BBC3	chr19	-	47226563	47226754	47220823	47221918	47230928	47231194	2424	87131131114	7,4,3,5	59,92,59,91	3,5,6,8	200	100	0.0890862	0.957615	0.861,0.942,0.956,0.919	0.908,0.902,0.831,0.85	0.047
2426	ENSG00000105327	BBC3	chr19	-	47228157	47228446	47226563	47226754	47230928	47231194	2426	11,12,9,15	16,10,15,22	8,17,8,13	8,11,11,6	200	100	0.124901	1	0.256,0.375,0.231,0.254	0.333,0.436,0.267,0.52	-0.11
2427	ENSG00000105327	BBC3	chr19	-	47228157	47228446	47226563	47226754	47232514	47232766	2427	0,0,0,1	0,0,0,1	0,1,0,2	0,0,0,1	200	100	1	1	NA,NA,NA,0.333	NA,1.0,NA,0.5	-0.417
2430	ENSG00000142230	SAE1	chr19	+	47143493	47143605	47130781	47130858	47150201	47150375	2430	1091108812591130	2,2,0,1	848849927756	0,1,0,0	200	100	1	1	0.996,0.996,1.0,0.998	1.0,0.998,1.0,1.0	-0.002
2431	ENSG00000142230	SAE1	chr19	+	47143493	47143605	47130828	47131028	47150201	47150375	2431	2557268031082840	24,10,14,21	2149203323142080	6,7,8,15	200	100	0.407949	1	0.982,0.993,0.991,0.985	0.994,0.993,0.993,0.986	-0.004
2432	ENSG00000142230	SAE1	chr19	+	47143493	47143605	47130888	47131112	47150201	47150375	2432	1046104212071070	0,0,2,0	815828895734	0,0,0,0	200	100	1	1	1.0,1.0,0.997,1.0	1.0,1.0,1.0,1.0	-0.001
2433	ENSG00000142230	SAE1	chr19	+	47150201	47150375	47130860	47131028	47169817	47169923	2433	24,10,14,21	0,4,0,0	6,7,8,15	0,0,0,0	200	100	0.364059	1	1.0,0.556,1.0,1.0	1.0,1.0,1.0,1.0	-0.111
2434	ENSG00000142230	SAE1	chr19	+	47150201	47150375	47143493	47143605	47152897	47153000	2434	2709274931822920	0,0,3,0	2036202523302030	1,1,0,0	200	100	1	1	1.0,1.0,0.998,1.0	0.999,0.999,1.0,1.0	0
2435	ENSG00000142230	SAE1	chr19	+	47152897	47153040	47150201	47150375	47155113	47155177	2435	2942303335843370	3,1,0,1	2187215026642420	0,6,0,3	200	100	1	1	0.998,0.999,1.0,0.999	1.0,0.994,1.0,0.998	0.001
2438	ENSG00000142230	SAE1	chr19	+	47197232	47197377	47169817	47169923	47203670	47203740	2438	2494261228292680	96,92,117,97	1764187922831870	58,55,82,49	200	100	0.0691415	0.81793	0.929,0.934,0.924,0.933	0.938,0.945,0.933,0.95	-0.012
2439	ENSG00000142230	SAE1	chr19	+	47197232	47197377	47169817	47169923	47209158	47210190	2439	1463158616481550	0,1,0,6	1026110313671130	0,2,5,0	200	100	1	1	1.0,0.999,1.0,0.992	1.0,0.996,0.993,1.0	0.001
2440	ENSG00000142230	SAE1	chr19	+	47203670	47203740	47169817	47169923	47209158	47210170	2440	8928891008956	0,1,0,6	645616700672	0,2,5,0	170	100	1	1	1.0,0.998,1.0,0.989	1.0,0.995,0.988,1.0	0.001
2441	ENSG00000142230	SAE1	chr19	+	47203670	47203740	47197232	47197377	47209158	47210170	2441	1762174719961890	0,0,0,0	1276124914721300	0,0,0,1	170	100	1	1	1.0,1.0,1.0,1.0	1.0,1.0,1.0,0.999	0
2442	ENSG00000105287	PRKD2	chr19	-	46678365	46678663	46675032	46675118	46681649	46681748	2442	85,89,93,77	3,0,0,0	73,61,70,67	0,0,0,0	200	100	1	1	0.934,1.0,1.0,1.0	1.0,1.0,1.0,1.0	-0.016
2443	ENSG00000105287	PRKD2	chr19	-	46678395	46678663	46675032	46675118	46681649	46681748	2443	172164159155	3,0,0,0	128130124141	0,0,0,0	200	100	1	1	0.966,1.0,1.0,1.0	1.0,1.0,1.0,1.0	-0.008
2444	ENSG00000105287	PRKD2	chr19	-	46681649	46681748	46678365	46678663	46689536	46689698	2444	159167201188	9,0,0,0	139108153134	0,2,0,0	199	100	0.491838	1	0.899,1.0,1.0,1.0	1.0,0.964,1.0,1.0	-0.016
2446	ENSG00000105287	PRKD2	chr19	-	46689536	46689698	46681649	46681748	46690599	46690706	2446	236215341309	2,0,0,0	243184212222	0,0,0,0	200	100	1	1	0.983,1.0,1.0,1.0	1.0,1.0,1.0,1.0	-0.004
2447	ENSG00000105287	PRKD2	chr19	-	46691734	46691807	46690599	46690706	46691932	46691985	2447	114120141144	0,0,0,1	92,104,118,87	0,0,0,0	173	100	1	1	1.0,1.0,1.0,0.988	1.0,1.0,1.0,1.0	-0.003
2448	ENSG00000105287	PRKD2	chr19	-	46701034	46701112	46700798	46700952	46704168	46704391	2448	73,101,98,104	2,0,0,0	86,68,74,65	1,0,0,0	178	100	1	1	0.954,1.0,1.0,1.0	0.98,1.0,1.0,1.0	-0.007
2450	ENSG00000105287	PRKD2	chr19	-	46704494	46704649	46704168	46704391	46710906	46711038	2450	113129140135	3,2,0,0	85,81,116,109	1,0,0,0	200	100	1	1	0.95,0.97,1.0,1.0	0.977,1.0,1.0,1.0	-0.014
2451	ENSG00000105287	PRKD2	chr19	-	46713862	46714001	46710906	46711038	46716130	46716220	2451	87,55,93,110	3,4,0,1	54,56,43,62	1,1,2,1	200	100	0.598486	1	0.935,0.873,1.0,0.982	0.964,0.966,0.915,0.969	-0.006
2452	ENSG00000160014	CALM3	chr19	+	46602596	46602639	46601073	46601176	46605826	46605857	2452	0,1,0,0	38,26,50,37	2,0,0,0	32,21,38,42	143	100	1	1	0.0,0.026,0.0,0.0	0.042,0.0,0.0,0.0	-0.004
2453	ENSG00000160014	CALM3	chr19	+	46605826	46605857	46601073	46601176	46608196	46608327	2453	341349372406	0,0,0,0	290259347284	0,0,1,0	131	100	1	1	1.0,1.0,1.0,1.0	1.0,1.0,0.996,1.0	0.001
2454	ENSG00000160014	CALM3	chr19	+	46605826	46605857	46601073	46601176	46608481	46608588	2454	5,0,2,3	0,0,0,0	2,0,2,5	0,1,0,0	131	100	1	1	1.0,NA,1.0,1.0	1.0,0.0,1.0,1.0	0.25
2455	ENSG00000160014	CALM3	chr19	+	46605826	46605857	46601235	46601437	46608196	46608327	2455	5050515059375720	1,2,0,7	3882360046374430	2,1,4,5	131	100	1	1	1.0,0.999,1.0,0.998	0.999,1.0,0.999,0.999	0
2456	ENSG00000160014	CALM3	chr19	+	46605826	46605857	46601235	46601437	46608481	46608588	2456	1301126414871500	0,0,0,1	98688612731248	0,0,0,0	131	100	1	1	1.0,1.0,1.0,0.999	1.0,1.0,1.0,1.0	0
2457	ENSG00000160014	CALM3	chr19	+	46608196	46608327	46605826	46605857	46608481	46608981	2457	3729385644824160	0,0,0,2	2877266733793220	0,0,1,2	200	100	1	1	1.0,1.0,1.0,0.999	1.0,1.0,0.999,0.999	0
2458	ENSG00000160014	CALM3	chr19	+	46608196	46608340	46601073	46601176	46608481	46608588	2458	1889197422682320	0,0,0,0	1627159118031730	0,1,0,0	200	100	1	1	1.0,1.0,1.0,1.0	1.0,0.999,1.0,1.0	0
2459	ENSG00000160014	CALM3	chr19	+	46608196	46608340	46601329	46601437	46608481	46608588	2459	1890197622682330	0,0,0,1	1629159218071740	0,0,0,0	200	100	1	1	1.0,1.0,1.0,0.999	1.0,1.0,1.0,1.0	0
2460	ENSG00000160014	CALM3	chr19	+	46608196	46608340	46605826	46605857	46608481	46608588	2460	5766599368936670	0,0,0,2	4623440253345070	0,0,1,2	200	100	1	1	1.0,1.0,1.0,0.999	1.0,1.0,1.0,0.999	0
2461	ENSG00000160014	CALM3	chr19	+	46608198	46608340	46605826	46605857	46608481	46608588	2461	1846194122142300	0,0,0,2	1584155617711700	0,0,1,2	200	100	1	1	1.0,1.0,1.0,0.998	1.0,1.0,0.999,0.998	0
2462	ENSG00000160014	CALM3	chr19	+	46608204	46608340	46605826	46605857	46608481	46608588	2462	1759182821202180	0,0,0,2	1497146816701620	0,0,1,2	200	100	1	1	1.0,1.0,1.0,0.998	1.0,1.0,0.999,0.998	0
2468	ENSG00000185800	DMWD	chr19	-	45785593	45786871	45782946	45784290	45790904	45791087	2468	270294330368	1,0,0,0	194214246237	0,0,0,0	200	100	1	1	0.993,1.0,1.0,1.0	1.0,1.0,1.0,1.0	-0.002
2469	ENSG00000268434	AC011530.1	chr19	-	45780213	45780381	45779777	45779869	45782192	45782250	2469	1,1,2,5	28,53,30,27	1,1,2,0	20,18,28,26	200	100	1	1	0.018,0.009,0.032,0.085	0.024,0.027,0.034,0.0	0.015
2474	ENSG00000125743	SNRPD2	chr19	-	45688386	45688466	45687459	45687727	45691886	45691917	2474	1643160218191780	0,0,0,0	1406133015251380	0,0,1,0	180	100	1	1	1.0,1.0,1.0,1.0	1.0,1.0,0.999,1.0	0
2475	ENSG00000125743	SNRPD2	chr19	-	45688386	45688566	45687453	45687727	45691886	45691917	2475	9.71298e+17	0,0,0,0	7774730692328210	0,0,1,0	200	100	1	1	1.0,1.0,1.0,1.0	1.0,1.0,1.0,1.0	0
2478	ENSG00000125743	SNRPD2	chr19	-	45691886	45691992	45688386	45688566	45692165	45692316	2478	5459544062926120	1,8,0,1	4336402552334680	0,0,0,0	200	100	1	1	1.0,0.997,1.0,1.0	1.0,1.0,1.0,1.0	-0.001
2479	ENSG00000267757	EML2-AS1	chr19	+	45641878	45642072	45641690	45641766	45642224	45642840	2479	2,0,3,8	1,4,3,7	3,3,5,2	2,11,3,5	200	100	0.921755	1	0.5,0.0,0.333,0.364	0.429,0.12,0.455,0.167	0.007
2480	ENSG00000125744	RTN2	chr19	-	45488470	45488517	45486054	45486113	45488847	45488986	2480	19,22,26,15	0,0,0,0	18,9,13,20	1,0,0,0	147	100	1	1	1.0,1.0,1.0,1.0	0.924,1.0,1.0,1.0	0.019
2481	ENSG00000125744	RTN2	chr19	-	45488636	45488706	45488470	45488517	45488847	45488986	2481	90,64,91,79	2,4,3,5	70,37,76,55	2,1,3,4	170	100	0.765149	1	0.964,0.904,0.947,0.903	0.954,0.956,0.937,0.89	-0.005
2483	ENSG00000125744	RTN2	chr19	-	45489345	45489553	45488759	45488986	45493159	45493267	2483	135,89,106,105	4,9,9,10	84,73,79,102	4,3,5,7	200	100	0.293737	1	0.944,0.832,0.855,0.84	0.913,0.924,0.888,0.879	-0.033
2484	ENSG00000125744	RTN2	chr19	-	45489345	45489553	45488759	45488986	45494165	45494420	2484	78,51,56,62	0,0,0,0	58,51,51,61	2,0,2,0	200	100	0.795076	1	1.0,1.0,1.0,1.0	0.935,1.0,0.927,1.0	0.034
2485	ENSG00000125744	RTN2	chr19	-	45493159	45493378	45489345	45489553	45494117	45494420	2485	67,43,51,48	0,0,0,0	38,25,30,48	0,1,0,1	200	100	1	1	1.0,1.0,1.0,1.0	1.0,0.926,1.0,0.96	0.028
2486	ENSG00000125744	RTN2	chr19	-	45493159	45493378	45489345	45489553	45494165	45494420	2486	69,42,54,49	10,4,1,5	40,27,33,50	12,3,2,7	200	100	0.158496	1	0.775,0.84,0.964,0.831	0.625,0.818,0.892,0.781	0.073
2490	ENSG00000104881	PPP1R13L	chr19	-	45382526	45382726	45379637	45380228	45385561	45385728	2490	88,100,84,110	0,0,0,0	56,59,55,54	0,1,0,0	200	100	1	1	1.0,1.0,1.0,1.0	1.0,0.967,1.0,1.0	0.008
2491	ENSG00000104881	PPP1R13L	chr19	-	45396544	45397058	45396337	45396436	45398004	45398147	2491	59,40,57,52	1,0,0,0	33,33,37,23	0,0,0,0	200	100	1	1	0.967,1.0,1.0,1.0	1.0,1.0,1.0,1.0	-0.008
2492	ENSG00000104881	PPP1R13L	chr19	-	45398004	45398147	45396337	45396436	45406291	45406309	2492	2,0,2,0	0,3,0,0	2,8,3,1	0,0,0,1	200	100	1	1	1.0,0.0,1.0,NA	1.0,1.0,1.0,0.333	-0.167
2493	ENSG00000104881	PPP1R13L	chr19	-	45398263	45398339	45398004	45398147	45404998	45405069	2493	29,16,28,24	0,0,0,1	24,20,27,18	0,0,0,0	176	100	1	1	1.0,1.0,1.0,0.932	1.0,1.0,1.0,1.0	-0.017
2494	ENSG00000104881	PPP1R13L	chr19	-	45398263	45398339	45398004	45398147	45406291	45406309	2494	29,20,32,28	1,0,2,0	21,16,25,15	2,8,3,1	176	100	1	1	0.943,1.0,0.901,1.0	0.856,0.532,0.826,0.895	0.184
2496	ENSG00000104881	PPP1R13L	chr19	-	45404998	45405081	45398004	45398147	45406291	45406327	2496	0,0,0,1	1,0,2,0	0,0,0,0	2,8,3,1	183	100	1	1	0.0,NA,0.0,1.0	0.0,0.0,0.0,0.0	0.333
2497	ENSG00000104881	PPP1R13L	chr19	-	45404998	45405081	45398263	45398339	45406291	45406327	2497	11,6,8,2	11,9,13,7	10,7,7,6	8,3,6,6	183	100	0.08538	0.933221	0.353,0.267,0.252,0.135	0.406,0.56,0.389,0.353	-0.175
2499	ENSG00000104892	KLC3	chr19	+	45345533	45345751	45340773	45340846	45346543	45346774	2499	63,33,50,39	2,0,1,1	26,13,15,41	0,0,0,0	200	100	0.38263	1	0.94,1.0,0.962,0.951	1.0,1.0,1.0,1.0	-0.037
2500	ENSG00000104892	KLC3	chr19	+	45345533	45345799	45340739	45340846	45346543	45346757	2500	100,79,103,89	2,0,1,1	41,25,37,65	0,0,0,0	200	100	1	1	0.962,1.0,0.981,0.978	1.0,1.0,1.0,1.0	-0.02
2501	ENSG00000104892	KLC3	chr19	+	45348819	45348921	45348645	45348733	45349428	45349602	2501	55,60,77,73	0,1,0,0	15,25,34,22	0,0,0,0	200	100	1	1	1.0,0.968,1.0,1.0	1.0,1.0,1.0,1.0	-0.008
2502	ENSG00000104866	PPP1R37	chr19	+	45138513	45138611	45093178	45093527	45140235	45140281	2502	98133138134	8,3,6,4	85,81,78,91	7,3,3,4	198	100	0.724328	1	0.861,0.957,0.921,0.944	0.86,0.932,0.929,0.92	0.01
2503	ENSG00000104866	PPP1R37	chr19	+	45138513	45138611	45093178	45093527	45140505	45140606	2503	33,47,56,43	0,11,3,8	37,39,23,29	0,2,5,0	198	100	0.0497519	0.669757	1.0,0.683,0.904,0.731	1.0,0.908,0.699,1.0	-0.072
2504	ENSG00000104866	PPP1R37	chr19	+	45140235	45140281	45093178	45093527	45140505	45140606	2504	59,36,49,65	0,11,3,8	44,34,54,41	0,2,5,0	146	100	0.00784382	0.202534	1.0,0.692,0.918,0.848	1.0,0.921,0.881,1.0	-0.086
2505	ENSG00000104866	PPP1R37	chr19	+	45140235	45140281	45138513	45138611	45140505	45140606	2505	117119125152	0,0,0,0	87,73,106,99	1,0,0,0	146	100	1	1	1.0,1.0,1.0,1.0	0.983,1.0,1.0,1.0	0.004
2506	ENSG00000104866	PPP1R37	chr19	+	45141321	45141441	45140505	45140606	45142060	45142197	2506	200190247245	0,1,0,0	130127182148	0,0,0,0	200	100	1	1	1.0,0.99,1.0,1.0	1.0,1.0,1.0,1.0	-0.002
2507	ENSG00000104866	PPP1R37	chr19	+	45143520	45143633	45142302	45142458	45144853	45144995	2507	123175144199	2,4,7,9	92,103,104,90	2,2,4,1	200	100	0.133555	1	0.969,0.956,0.911,0.917	0.958,0.963,0.929,0.978	-0.019
2508	ENSG00000142252	GEMIN7	chr19	+	45079906	45080029	45079257	45079279	45090106	45090537	2508	212223227209	29,36,35,41	225163186215	24,31,26,41	200	100	0.760784	1	0.785,0.756,0.764,0.718	0.824,0.724,0.782,0.724	-0.008
2509	ENSG00000142252	GEMIN7	chr19	+	45079906	45080029	45079261	45079377	45090106	45090537	2509	336382400371	239191227213	388295336351	182166199184	200	100	0.348958	1	0.413,0.5,0.468,0.465	0.516,0.47,0.458,0.488	-0.021
2511	ENSG00000104856	RELB	chr19	+	45009813	45009822	45002948	45002996	45011935	45012229	2511	3,9,8,4	0,6,1,0	7,2,4,5	1,0,0,2	109	100	0.0419815	0.601555	1.0,0.579,0.88,1.0	0.865,1.0,1.0,0.696	-0.025
2513	ENSG00000104853	CLPTM1	chr19	+	44961962	44962075	44955379	44955467	44973086	44973210	2513	1385136716361780	1,0,0,0	91692512571159	0,0,0,2	200	100	1	1	0.999,1.0,1.0,1.0	1.0,1.0,1.0,0.997	0.001
2514	ENSG00000104853	CLPTM1	chr19	+	44973086	44973210	44961962	44962075	44974438	44974490	2514	1322130815551630	0,1,0,0	91492812261061	0,0,0,0	200	100	1	1	1.0,0.998,1.0,1.0	1.0,1.0,1.0,1.0	0
2515	ENSG00000104853	CLPTM1	chr19	+	44974438	44974597	44973086	44973210	44977342	44977460	2515	1500142115961710	1,0,0,0	1107102912871080	0,0,0,0	200	100	1	1	0.999,1.0,1.0,1.0	1.0,1.0,1.0,1.0	0
2516	ENSG00000104853	CLPTM1	chr19	+	44986454	44986575	44985217	44985303	44987178	44987390	2516	1501143617641580	0,0,1,1	98796512661171	0,0,0,2	200	100	1	1	1.0,1.0,0.999,0.999	1.0,1.0,1.0,0.997	0
2517	ENSG00000104853	CLPTM1	chr19	+	44987178	44987423	44985217	44985303	44990394	44990585	2517	0,0,1,1	0,0,0,0	1,0,0,3	0,0,0,1	200	100	1	1	NA,NA,1.0,1.0	1.0,NA,NA,0.6	0.2
2518	ENSG00000104853	CLPTM1	chr19	+	44988079	44988173	44986903	44987423	44990394	44990585	2518	690706833842	0,0,0,0	550481627569	1,0,0,1	194	100	1	1	1.0,1.0,1.0,1.0	0.996,1.0,1.0,0.997	0.002
2519	ENSG00000104853	CLPTM1	chr19	+	44990849	44990945	44989983	44990585	44991237	44991259	2519	640635745729	0,0,0,0	506458594523	2,0,0,0	196	100	1	1	1.0,1.0,1.0,1.0	0.992,1.0,1.0,1.0	0.002
2520	ENSG00000104853	CLPTM1	chr19	+	44991237	44991373	44990849	44990945	44992232	44992400	2520	727793838804	8,16,10,5	586527718631	2,2,9,15	200	100	0.661103	1	0.978,0.961,0.977,0.988	0.993,0.992,0.976,0.955	-0.003
2522	ENSG00000130204	AC011481.1	chr19	+	44892392	44892460	44891253	44891689	44892836	44892929	2522	1671150618341860	0,0,2,1	1603139018091730	0,0,0,0	168	100	1	1	1.0,1.0,0.998,0.999	1.0,1.0,1.0,1.0	-0.001
2523	ENSG00000130204	AC011481.1	chr19	+	44900729	44900852	44893960	44894066	44901027	44901104	2523	1043105710791110	1,2,2,0	1038104311511040	2,4,0,0	200	100	1	1	0.998,0.996,0.996,1.0	0.996,0.992,1.0,1.0	0.001
2524	ENSG00000130202	NECTIN2	chr19	+	44865270	44865660	44846174	44846613	44871852	44872149	2524	438470536553	1,1,0,0	301342418329	0,0,1,0	200	100	1	1	0.995,0.996,1.0,1.0	1.0,1.0,0.995,1.0	-0.001
2525	ENSG00000130202	NECTIN2	chr19	+	44885936	44886000	44882210	44882364	44886132	44886219	2525	196175217192	0,1,0,0	135,88,163,141	0,0,0,0	164	100	1	1	1.0,0.991,1.0,1.0	1.0,1.0,1.0,1.0	-0.002
2526	ENSG00000130202	NECTIN2	chr19	+	44885936	44886000	44882210	44882364	44888109	44889223	2526	53,44,73,69	3,2,5,10	26,26,58,40	1,0,8,2	164	100	0.442907	1	0.915,0.931,0.899,0.808	0.941,1.0,0.816,0.924	-0.032
2527	ENSG00000130202	NECTIN2	chr19	+	44886132	44886219	44882210	44882364	44888109	44889223	2527	37,51,61,45	3,2,5,10	37,26,34,25	1,0,8,2	187	100	0.460741	1	0.868,0.932,0.867,0.706	0.952,1.0,0.694,0.87	-0.036
2528	ENSG00000130202	NECTIN2	chr19	+	44886132	44886219	44885936	44886000	44888109	44889223	2528	173159190155	0,0,0,2	138,86,126,116	0,0,0,0	187	100	1	1	1.0,1.0,1.0,0.976	1.0,1.0,1.0,1.0	-0.006
2531	ENSG00000069399	BCL3	chr19	+	44757016	44757221	44756144	44756340	44757326	44757364	2531	11,5,19,4	0,0,0,0	14,4,8,10	0,0,1,0	200	100	1	1	1.0,1.0,1.0,1.0	1.0,1.0,0.8,1.0	0.05
2536	ENSG00000186567	CEACAM19	chr19	+	44671745	44671986	44666957	44667321	44672595	44672704	2536	0,2,0,0	0,0,0,0	0,2,6,0	0,1,0,0	200	100	1	1	NA,1.0,NA,NA	NA,0.5,1.0,NA	0.25
2539	ENSG00000073008	PVR	chr19	+	44657761	44657910	44653899	44654017	44658741	44658765	2539	169148177180	0,0,0,0	134122168157	1,0,0,0	200	100	1	1	1.0,1.0,1.0,1.0	0.985,1.0,1.0,1.0	0.004
2540	ENSG00000073008	PVR	chr19	+	44657761	44657910	44653899	44654017	44661291	44661323	2540	103,97,106,100	3,4,6,4	77,81,113,115	0,4,0,0	200	100	0.000292265	0.0221428	0.945,0.924,0.898,0.926	1.0,0.91,1.0,1.0	-0.054
2541	ENSG00000073008	PVR	chr19	+	44658741	44658765	44653899	44654017	44661291	44661323	2541	1,2,2,2	3,4,6,4	1,1,0,1	0,4,0,0	124	100	1	1	0.212,0.287,0.212,0.287	1.0,0.168,NA,1.0	-0.473
2542	ENSG00000073008	PVR	chr19	+	44658741	44658765	44657761	44657910	44661291	44661323	2542	28,30,17,38	13,17,27,20	44,11,23,27	10,11,17,24	124	100	0.748682	1	0.635,0.587,0.337,0.605	0.78,0.446,0.522,0.476	-0.015
2543	ENSG00000073008	PVR	chr19	+	44658741	44658900	44653899	44654017	44661291	44661323	2543	74,61,94,48	3,4,6,4	33,54,44,47	0,4,0,0	200	100	0.00115101	0.057165	0.925,0.884,0.887,0.857	1.0,0.871,1.0,1.0	-0.08
2544	ENSG00000073008	PVR	chr19	+	44658741	44658900	44657761	44657910	44661291	44661323	2544	143113181124	13,17,27,20	64,101,103,96	10,11,17,24	200	100	0.34258	1	0.846,0.769,0.77,0.756	0.762,0.821,0.752,0.667	0.035
2548	ENSG00000062370	ZNF112	chr19	-	44343253	44343302	44340415	44340542	44356625	44356674	2548	1,8,0,3	1,6,4,2	0,0,1,1	9,1,1,3	149	100	0.000144386	0.0136995	0.402,0.472,0.0,0.502	0.0,0.0,0.402,0.183	0.198
2550	ENSG00000131115	ZNF227	chr19	+	44217790	44217852	44213068	44213244	44228445	44228572	2550	70,62,91,69	21,14,25,25	45,56,60,40	18,15,22,22	162	100	0.188929	1	0.673,0.732,0.692,0.63	0.607,0.697,0.627,0.529	0.067
2551	ENSG00000131115	ZNF227	chr19	+	44217790	44217852	44213068	44213244	44228486	44228572	2551	54,34,61,43	0,1,0,1	35,37,45,33	0,0,0,0	162	100	1	1	1.0,0.955,1.0,0.964	1.0,1.0,1.0,1.0	-0.02
2552	ENSG00000131115	ZNF227	chr19	+	44229732	44229816	44228445	44228572	44234701	44234835	2552	79,62,84,77	2,5,5,9	35,61,64,40	5,4,1,2	184	100	0.490131	1	0.955,0.871,0.901,0.823	0.792,0.892,0.972,0.916	-0.005
2553	ENSG00000131115	ZNF227	chr19	+	44229732	44229816	44228445	44228633	44234701	44234835	2553	26,21,20,18	1,1,0,0	11,9,24,19	0,0,2,0	184	100	1	1	0.934,0.919,1.0,1.0	1.0,1.0,0.867,1.0	-0.003
2554	ENSG00000263002	ZNF234	chr19	+	44144556	44144647	44142313	44142367	44148770	44148897	2554	25,44,25,29	1,0,2,0	27,14,29,29	0,1,0,0	191	100	1	1	0.929,1.0,0.867,1.0	1.0,0.88,1.0,1.0	-0.021
2556	ENSG00000256294	ZNF225	chr19	+	44114048	44114213	44113414	44113569	44115759	44115842	2556	4,3,7,8	7,11,13,12	4,3,1,4	10,9,3,10	200	100	0.345967	1	0.222,0.12,0.212,0.25	0.167,0.143,0.143,0.167	0.046
2557	ENSG00000256294	ZNF225	chr19	+	44129041	44129098	44118481	44118574	44130849	44132874	2557	0,1,0,0	8,5,9,8	0,0,0,0	6,5,7,6	157	100	1	1	0.0,0.113,0.0,0.0	0.0,0.0,0.0,0.0	0.028
2558	ENSG00000267680	ZNF224	chr19	+	44096342	44096431	44094338	44094530	44097805	44097852	2558	19,38,36,35	0,0,0,0	22,12,17,15	0,0,0,2	189	100	1	1	1.0,1.0,1.0,1.0	1.0,1.0,1.0,0.799	0.05
2559	ENSG00000159885	ZNF222	chr19	+	44026025	44026086	44025353	44025478	44027022	44027149	2559	0,11,2,6	11,15,15,23	0,2,4,1	13,7,14,12	161	100	0.0640176	0.778916	0.0,0.313,0.076,0.139	0.0,0.151,0.151,0.049	0.044
2560	ENSG00000159885	ZNF222	chr19	+	44027397	44027490	44027022	44027149	44031816	44033110	2560	29,46,35,33	2,0,5,1	15,16,19,34	2,7,2,3	193	100	0.0138756	0.293558	0.883,1.0,0.784,0.945	0.795,0.542,0.831,0.854	0.147
2561	ENSG00000204920	ZNF155	chr19	+	43990023	43990112	43988458	43988558	43991547	43991674	2561	8,3,14,4	9,20,20,30	3,6,4,5	9,10,13,4	189	100	0.600736	1	0.32,0.074,0.27,0.066	0.15,0.241,0.14,0.398	-0.05
2562	ENSG00000124459	ZNF45	chr19	-	43932603	43932690	43925324	43925458	43934425	43934694	2562	12,15,16,16	0,0,1,4	11,8,19,21	0,0,0,2	187	100	0.24626	1	1.0,1.0,0.895,0.681	1.0,1.0,1.0,0.849	-0.068
2563	ENSG00000167637	ZNF283	chr19	+	43827775	43827940	43827373	43827444	43828201	43828281	2563	15,12,10,19	2,3,2,5	6,10,16,8	3,1,1,3	200	100	0.81806	1	0.789,0.667,0.714,0.655	0.5,0.833,0.889,0.571	0.008
2564	ENSG00000167637	ZNF283	chr19	+	43828201	43828281	43827320	43827444	43831317	43831381	2564	9,7,6,7	0,0,2,0	9,5,4,9	0,0,0,0	180	100	1	1	1.0,1.0,0.625,1.0	1.0,1.0,1.0,1.0	-0.094
2565	ENSG00000167637	ZNF283	chr19	+	43831317	43831381	43828195	43828281	43835504	43835592	2565	14,11,12,12	6,0,1,2	11,7,10,13	0,0,1,0	164	100	0.000122453	0.0122512	0.587,1.0,0.88,0.785	1.0,1.0,0.859,1.0	-0.152
2567	ENSG00000167637	ZNF283	chr19	+	43835504	43835592	43831317	43831381	43846938	43848898	2567	7,7,6,3	1,0,0,0	6,6,3,6	3,0,0,0	188	100	0.557856	1	0.788,1.0,1.0,1.0	0.515,1.0,1.0,1.0	0.068
2568	ENSG00000167637	ZNF283	chr19	+	43837052	43837179	43835504	43835592	43846938	43848809	2568	12,10,18,8	1,3,3,2	11,9,11,9	3,2,0,0	200	100	0.167215	1	0.857,0.625,0.75,0.667	0.647,0.692,1.0,1.0	-0.11
2569	ENSG00000105771	SMG9	chr19	-	43734388	43734495	43733625	43733733	43737596	43737682	2569	203187182205	1,0,4,0	162193181197	0,0,1,2	200	100	1	1	0.99,1.0,0.958,1.0	1.0,1.0,0.989,0.98	-0.005
2570	ENSG00000105771	SMG9	chr19	-	43737596	43737682	43734388	43734495	43738121	43738217	2570	248237240242	0,0,0,0	177210238234	1,0,0,1	186	100	1	1	1.0,1.0,1.0,1.0	0.99,1.0,1.0,0.992	0.004
2571	ENSG00000105771	SMG9	chr19	-	43744771	43744884	43739672	43740218	43747441	43747539	2571	149190156172	4,7,6,10	149138187138	1,6,2,2	200	100	0.00801884	0.204535	0.949,0.931,0.929,0.896	0.987,0.92,0.979,0.972	-0.038
2572	ENSG00000105771	SMG9	chr19	-	43750591	43750747	43747796	43748052	43754653	43754867	2572	261225263253	0,0,0,0	212213254250	0,0,0,1	200	100	1	1	1.0,1.0,1.0,1.0	1.0,1.0,1.0,0.992	0.002
2573	ENSG00000011422	PLAUR	chr19	-	43652224	43652371	43648578	43649143	43655438	43655573	2573	64,56,58,51	1,1,1,4	44,39,41,33	1,0,0,2	200	100	0.124096	1	0.97,0.966,0.967,0.864	0.957,1.0,1.0,0.892	-0.02
2574	ENSG00000011422	PLAUR	chr19	-	43655438	43655573	43652224	43652371	43656478	43656573	2574	36,28,34,21	0,0,0,1	23,24,34,17	0,0,0,0	200	100	1	1	1.0,1.0,1.0,0.913	1.0,1.0,1.0,1.0	-0.022
2575	ENSG00000011422	PLAUR	chr19	-	43656478	43656640	43655438	43655573	43665315	43665459	2575	34,37,41,30	0,0,1,0	31,45,41,35	0,0,0,0	200	100	1	1	1.0,1.0,0.953,1.0	1.0,1.0,1.0,1.0	-0.012
2576	ENSG00000011422	PLAUR	chr19	-	43665315	43665459	43656478	43656640	43667580	43667691	2576	34,33,41,36	0,0,0,0	31,45,32,38	1,0,0,0	200	100	1	1	1.0,1.0,1.0,1.0	0.939,1.0,1.0,1.0	0.015
2577	ENSG00000105767	CADM4	chr19	-	43624113	43624242	43622367	43623439	43625077	43625250	2577	201206217230	7,7,4,8	97121126141	5,5,4,2	200	100	0.877481	1	0.935,0.936,0.964,0.935	0.907,0.924,0.94,0.972	0.007
2578	ENSG00000105767	CADM4	chr19	-	43625910	43626001	43625077	43625250	43626123	43626288	2578	145153175170	0,0,1,0	78,66,102,85	0,0,1,0	191	100	1	1	1.0,1.0,0.989,1.0	1.0,1.0,0.982,1.0	0.002
2579	ENSG00000105767	CADM4	chr19	-	43626123	43626288	43625077	43625250	43626783	43626918	2579	137134161139	0,0,1,0	65,51,79,83	0,0,0,0	200	100	1	1	1.0,1.0,0.988,1.0	1.0,1.0,1.0,1.0	-0.003
2580	ENSG00000073050	XRCC1	chr19	-	43546594	43546727	43546051	43546106	43546883	43546977	2580	332419426414	0,0,0,0	298230350282	0,1,0,0	200	100	1	1	1.0,1.0,1.0,1.0	1.0,0.991,1.0,1.0	0.002
2581	ENSG00000073050	XRCC1	chr19	-	43554645	43554804	43553608	43553683	43560909	43560949	2581	556555631754	0,0,3,0	393400432427	0,0,0,1	200	100	1	1	1.0,1.0,0.991,1.0	1.0,1.0,1.0,0.995	-0.001
2582	ENSG00000073050	XRCC1	chr19	-	43560909	43561020	43554645	43554804	43574909	43575002	2582	499465560607	19,19,21,26	345341361394	16,6,9,13	200	100	0.131954	1	0.929,0.924,0.93,0.921	0.915,0.966,0.953,0.938	-0.017
2583	ENSG00000073050	XRCC1	chr19	-	43574909	43575002	43560909	43561020	43575407	43575506	2583	425348441421	7,1,10,10	270237252251	4,0,10,8	193	100	0.550843	1	0.969,0.994,0.958,0.956	0.972,1.0,0.929,0.942	0.009
2585	ENSG00000105755	ETHE1	chr19	-	43508774	43508864	43507627	43508060	43511436	43511566	2585	47,44,55,59	0,0,0,0	50,77,57,73	0,1,0,1	190	100	1	1	1.0,1.0,1.0,1.0	1.0,0.976,1.0,0.975	0.012
2586	ENSG00000105755	ETHE1	chr19	-	43511436	43511566	43508774	43508864	43526514	43526659	2586	22,25,44,42	0,1,6,3	32,49,41,49	1,6,1,2	200	100	0.835296	1	1.0,0.926,0.786,0.875	0.941,0.803,0.953,0.925	-0.009
2587	ENSG00000105755	ETHE1	chr19	-	43526200	43526349	43511436	43511566	43526514	43526659	2587	66,73,82,100	4,1,12,6	99,93,91,107	2,7,7,5	200	100	0.429263	1	0.892,0.973,0.774,0.893	0.961,0.869,0.867,0.915	-0.02
2588	ENSG00000105755	ETHE1	chr19	-	43526514	43526659	43511436	43511566	43526936	43527192	2588	10,4,17,21	2,0,3,0	11,15,8,13	3,0,1,4	200	100	0.0692527	0.818827	0.714,1.0,0.739,1.0	0.647,1.0,0.8,0.619	0.097
2589	ENSG00000105755	ETHE1	chr19	-	43526514	43526659	43511436	43511566	43527096	43527201	2589	63,62,94,93	10,9,2,10	110,89,133,99	11,4,3,7	200	100	0.0755152	0.863466	0.759,0.775,0.959,0.823	0.833,0.918,0.957,0.876	-0.067
2592	ENSG00000079435	LIPE	chr19	-	42406160	42406388	42405384	42405561	42407173	42407468	2592	9,14,15,21	2,1,0,4	9,12,10,13	0,3,3,0	200	100	0.827688	1	0.692,0.875,1.0,0.724	1.0,0.667,0.625,1.0	0
2593	ENSG00000079435	LIPE	chr19	-	42408231	42408322	42407975	42408121	42423418	42424123	2593	6,10,7,6	0,0,0,2	2,6,15,10	0,0,0,0	191	100	1	1	1.0,1.0,1.0,0.611	1.0,1.0,1.0,1.0	-0.097
2595	ENSG00000079435	LIPE	chr19	-	42410306	42410842	42408231	42408322	42423418	42424123	2595	39,48,57,69	1,0,0,0	48,25,27,46	0,0,6,0	200	100	0.155544	1	0.951,1.0,1.0,1.0	1.0,1.0,0.692,1.0	0.065
2597	ENSG00000213904	LIPE-AS1	chr19	+	42510896	42510974	42485095	42485223	42521991	42522098	2597	0,0,0,1	0,0,1,0	0,0,0,1	0,0,0,0	178	100	1	1	NA,NA,0.0,1.0	NA,NA,NA,1.0	-0.5
2598	ENSG00000167619	TMEM145	chr19	+	42314420	42314528	42314271	42314346	42314612	42314699	2598	2,11,11,11	0,0,0,1	8,8,14,16	0,1,1,0	200	100	1	1	1.0,1.0,1.0,0.846	1.0,0.8,0.875,1.0	0.043
2599	ENSG00000167619	TMEM145	chr19	+	42314450	42314528	42314271	42314346	42314612	42314699	2599	17,16,20,24	0,0,0,1	27,26,42,38	0,1,1,0	178	100	1	1	1.0,1.0,1.0,0.931	1.0,0.936,0.959,1.0	0.009
2600	ENSG00000167619	TMEM145	chr19	+	42314612	42314699	42314271	42314346	42314791	42314851	2600	7,7,8,10	0,0,1,0	12,20,15,8	0,0,0,1	187	100	1	1	1.0,1.0,0.811,1.0	1.0,1.0,1.0,0.811	0
2601	ENSG00000167619	TMEM145	chr19	+	42317708	42317881	42316869	42316963	42320316	42320437	2601	31,26,51,33	3,1,1,0	21,55,66,43	0,3,6,2	200	100	0.0915883	0.972761	0.838,0.929,0.962,1.0	1.0,0.902,0.846,0.915	0.016
2602	ENSG00000079462	PAFAH1B3	chr19	-	42299969	42300092	42297032	42297365	42300170	42300287	2602	612643625647	1,0,0,0	609599710656	0,0,0,0	200	100	1	1	0.997,1.0,1.0,1.0	1.0,1.0,1.0,1.0	-0.001
2603	ENSG00000079462	PAFAH1B3	chr19	-	42299969	42300092	42297032	42297365	42301949	42302039	2603	276307268294	0,0,0,0	256273341298	0,0,1,1	200	100	1	1	1.0,1.0,1.0,1.0	1.0,1.0,0.994,0.993	0.003
2604	ENSG00000079462	PAFAH1B3	chr19	-	42300008	42300092	42297315	42297365	42300170	42300287	2604	154183189174	1,0,0,0	202170206209	0,0,0,0	184	100	1	1	0.988,1.0,1.0,1.0	1.0,1.0,1.0,1.0	-0.003
2605	ENSG00000079462	PAFAH1B3	chr19	-	42300008	42300092	42297315	42297365	42301949	42302039	2605	0,5,2,3	0,0,0,0	2,1,6,7	0,0,1,1	184	100	1	1	NA,1.0,1.0,1.0	1.0,1.0,0.765,0.792	0.111
2606	ENSG00000079462	PAFAH1B3	chr19	-	42300041	42300092	42297035	42297365	42300170	42300287	2606	122130135116	1,0,0,0	156112154164	0,0,0,0	151	100	1	1	0.988,1.0,1.0,1.0	1.0,1.0,1.0,1.0	-0.003
2607	ENSG00000079462	PAFAH1B3	chr19	-	42300041	42300092	42297035	42297365	42301949	42302039	2607	1,1,0,0	0,0,0,0	4,0,4,7	0,0,1,1	151	100	1	1	1.0,1.0,NA,NA	1.0,NA,0.726,0.823	0.15
2608	ENSG00000079462	PAFAH1B3	chr19	-	42300170	42300287	42297032	42297365	42301949	42302039	2608	340385438406	0,0,0,0	378371427440	0,0,1,1	200	100	1	1	1.0,1.0,1.0,1.0	1.0,1.0,0.995,0.995	0.002
2609	ENSG00000079462	PAFAH1B3	chr19	-	42300170	42300287	42299969	42300092	42301949	42302039	2609	691728793768	0,0,0,0	732690807790	1,0,0,0	200	100	1	1	1.0,1.0,1.0,1.0	0.997,1.0,1.0,1.0	0.001
2610	ENSG00000079462	PAFAH1B3	chr19	-	42301949	42302039	42299916	42300287	42302231	42302292	2610	630668790743	0,0,0,0	680657751732	1,3,0,0	190	100	1	1	1.0,1.0,1.0,1.0	0.997,0.991,1.0,1.0	0.003
2611	ENSG00000076928	ARHGEF1	chr19	+	41888063	41888106	41884369	41884493	41888191	41888278	2611	363341347346	1,2,0,0	228230328281	5,0,0,1	143	100	1	1	0.996,0.992,1.0,1.0	0.97,1.0,1.0,0.995	0.006
2612	ENSG00000076928	ARHGEF1	chr19	+	41888191	41888278	41884369	41884493	41892024	41892123	2612	0,0,0,0	6,1,3,2	1,0,1,2	1,1,0,2	187	100	0.508794	1	0.0,0.0,0.0,0.0	0.348,0.0,1.0,0.348	-0.424
2613	ENSG00000076928	ARHGEF1	chr19	+	41888751	41888865	41888191	41888278	41892024	41892123	2613	351341353360	0,0,0,0	229220267232	0,0,1,1	200	100	1	1	1.0,1.0,1.0,1.0	1.0,1.0,0.993,0.991	0.004
2614	ENSG00000076928	ARHGEF1	chr19	+	41888751	41888865	41888191	41888278	41892330	41892373	2614	191185176174	1,0,0,0	116109139139	0,0,0,0	200	100	1	1	0.99,1.0,1.0,1.0	1.0,1.0,1.0,1.0	-0.002
2615	ENSG00000076928	ARHGEF1	chr19	+	41892024	41892123	41888191	41888278	41892330	41892373	2615	58,92,72,66	1,0,0,0	36,52,66,53	0,0,0,0	199	100	1	1	0.967,1.0,1.0,1.0	1.0,1.0,1.0,1.0	-0.008
2616	ENSG00000076928	ARHGEF1	chr19	+	41892024	41892123	41888751	41888865	41892330	41892373	2616	225263255260	14,18,10,14	160172198161	11,10,9,16	199	100	0.466185	1	0.89,0.88,0.928,0.903	0.88,0.896,0.917,0.835	0.018
2617	ENSG00000076928	ARHGEF1	chr19	+	41894625	41894661	41894450	41894547	41895348	41895373	2617	197152143194	6,1,3,1	87110125107	6,0,3,1	136	100	0.585875	1	0.96,0.991,0.972,0.993	0.914,1.0,0.968,0.987	0.012
2618	ENSG00000076928	ARHGEF1	chr19	+	41896376	41896482	41895348	41895486	41898441	41898587	2618	201188242207	3,0,0,0	146174207145	0,0,0,1	200	100	1	1	0.971,1.0,1.0,1.0	1.0,1.0,1.0,0.986	-0.004
2619	ENSG00000076928	ARHGEF1	chr19	+	41897314	41897326	41896376	41896482	41897945	41898113	2619	0,1,0,0	0,0,2,0	0,0,0,0	0,1,0,0	112	100	1	1	NA,1.0,0.0,NA	NA,0.0,NA,NA	0.5
2620	ENSG00000076928	ARHGEF1	chr19	+	41897314	41897326	41896376	41896482	41898441	41898587	2620	0,0,0,1	78,82,108,94	1,0,0,0	73,72,85,53	112	100	1	1	0.0,0.0,0.0,0.009	0.012,0.0,0.0,0.0	-0.001
2621	ENSG00000076928	ARHGEF1	chr19	+	41897945	41898113	41896376	41896482	41898441	41898587	2621	0,7,2,1	78,82,108,94	3,2,2,0	73,72,85,53	200	100	0.92001	1	0.0,0.041,0.009,0.005	0.02,0.014,0.012,0.0	0.002
2622	ENSG00000076928	ARHGEF1	chr19	+	41897945	41898113	41897314	41897326	41898441	41898587	2622	0,8,0,1	0,0,0,1	3,1,2,0	1,0,0,0	200	100	1	1	NA,1.0,NA,0.333	0.6,1.0,1.0,NA	-0.2
2624	ENSG00000076928	ARHGEF1	chr19	+	41902783	41902898	41902532	41902658	41903306	41903407	2624	216215309286	0,1,2,4	202171211202	0,0,0,0	200	100	1	1	1.0,0.991,0.987,0.973	1.0,1.0,1.0,1.0	-0.012
2625	ENSG00000076928	ARHGEF1	chr19	+	41904948	41905036	41904215	41904383	41905174	41905261	2625	162178205224	1,1,4,3	167140166161	0,0,2,1	188	100	0.786007	1	0.989,0.99,0.965,0.975	1.0,1.0,0.978,0.988	-0.012
2626	ENSG00000076928	ARHGEF1	chr19	+	41905174	41905261	41904948	41905036	41905759	41905827	2626	194174235239	5,4,6,3	161146187192	7,9,8,4	187	100	0.0290641	0.476188	0.954,0.959,0.954,0.977	0.925,0.897,0.926,0.963	0.033
2627	ENSG00000076928	ARHGEF1	chr19	+	41906456	41906620	41905938	41906025	41906702	41906803	2627	162175175169	14,23,11,10	150146142130	10,10,8,13	200	100	0.442385	1	0.853,0.792,0.888,0.894	0.882,0.88,0.899,0.833	-0.017
2641	ENSG00000105341	DMAC2	chr19	-	41433271	41433434	41431318	41432408	41433536	41433673	2641	173176188222	191202229200	145129160162	180196224176	200	100	0.074033	0.85198	0.312,0.303,0.291,0.357	0.287,0.248,0.263,0.315	0.037
2642	ENSG00000105341	DMAC2	chr19	-	41436391	41436472	41433439	41433673	41438217	41438414	2642	244230252256	40,64,42,41	275193256227	71,35,60,46	181	100	0.268198	1	0.771,0.665,0.768,0.775	0.682,0.753,0.702,0.732	0.027
2643	ENSG00000105341	DMAC2	chr19	-	41436391	41436472	41433439	41433673	41439881	41439896	2643	86,85,104,99	5,5,1,5	125,80,99,106	2,2,4,4	181	100	0.298174	1	0.905,0.904,0.983,0.916	0.972,0.957,0.932,0.936	-0.022
2644	ENSG00000105341	DMAC2	chr19	-	41436428	41436472	41433536	41433673	41438234	41438414	2644	6,1,1,0	1,0,2,1	0,5,1,4	0,0,0,0	144	100	1	1	0.806,1.0,0.258,0.0	NA,1.0,1.0,1.0	-0.484
2645	ENSG00000105341	DMAC2	chr19	-	41436428	41436472	41433536	41433673	41439881	41439910	2645	6,0,0,0	5,5,1,5	0,1,0,0	2,2,4,4	144	100	0.161452	1	0.455,0.0,0.0,0.0	0.0,0.258,0.0,0.0	0.049
2647	ENSG00000105341	DMAC2	chr19	-	41438217	41438414	41433536	41433673	41439881	41439896	2647	125147136140	5,5,1,5	172115135139	2,2,4,4	200	100	0.375408	1	0.926,0.936,0.986,0.933	0.977,0.966,0.944,0.946	-0.013
2648	ENSG00000105341	DMAC2	chr19	-	41438217	41438414	41436391	41436472	41439881	41439896	2648	251237252260	1,0,0,1	254197237218	0,0,0,0	200	100	1	1	0.992,1.0,1.0,0.992	1.0,1.0,1.0,1.0	-0.004
2649	ENSG00000105341	DMAC2	chr19	-	41438234	41438414	41433536	41433673	41439881	41439910	2649	86,83,96,100	5,5,1,5	101,80,75,93	2,2,4,4	200	100	0.482636	1	0.896,0.892,0.98,0.909	0.962,0.952,0.904,0.921	-0.016
2650	ENSG00000105341	DMAC2	chr19	-	41438234	41438414	41436428	41436472	41439881	41439910	2650	86,85,96,100	1,0,0,1	101,84,76,99	0,0,0,0	200	100	1	1	0.977,1.0,1.0,0.98	1.0,1.0,1.0,1.0	-0.011
2651	ENSG00000123810	B9D2	chr19	-	41357896	41358022	41354416	41355013	41363431	41363523	2651	68,51,81,73	1,2,1,1	47,50,70,63	0,0,3,2	200	100	0.900142	1	0.971,0.927,0.976,0.973	1.0,1.0,0.921,0.94	-0.004
2652	ENSG00000123810	B9D2	chr19	-	41357896	41358022	41354416	41355013	41363957	41364149	2652	49,16,45,44	0,0,0,0	16,31,31,35	0,0,1,0	200	100	1	1	1.0,1.0,1.0,1.0	1.0,1.0,0.939,1.0	0.015
2654	ENSG00000123810	B9D2	chr19	-	41363431	41363523	41354416	41355013	41363957	41364092	2654	36,29,48,14	0,0,0,0	21,17,20,20	0,0,1,0	192	100	1	1	1.0,1.0,1.0,1.0	1.0,1.0,0.912,1.0	0.022
2655	ENSG00000123810	B9D2	chr19	-	41363431	41363523	41357896	41358022	41363957	41364092	2655	54,62,87,44	1,1,3,0	53,38,59,47	0,2,1,0	192	100	1	1	0.966,0.97,0.938,1.0	1.0,0.908,0.968,1.0	-0.001
2664	ENSG00000171570	RAB4B-EGLN2	chr19	+	40780018	40780099	40778270	40778391	40783777	40783840	2664	42,58,70,100	2,0,7,0	59,40,58,58	0,0,5,0	181	100	0.206161	1	0.921,1.0,0.847,1.0	1.0,1.0,0.865,1.0	-0.024
2665	ENSG00000171570	RAB4B-EGLN2	chr19	+	40780384	40780499	40780018	40780099	40783777	40783840	2665	74,69,94,73	0,0,1,0	38,47,52,72	0,0,0,1	200	100	1	1	1.0,1.0,0.979,1.0	1.0,1.0,1.0,0.973	0.002
2666	ENSG00000171570	RAB4B-EGLN2	chr19	+	40783777	40783840	40778270	40778391	40783920	40784075	2666	25,24,19,23	2,0,0,6	13,11,17,15	0,2,0,0	163	100	0.0103987	0.242202	0.885,1.0,1.0,0.702	1.0,0.771,1.0,1.0	-0.046
2667	ENSG00000171570	RAB4B-EGLN2	chr19	+	40783777	40783840	40780070	40780499	40783920	40784075	2667	59,46,64,55	7,14,17,8	25,29,33,47	19,9,18,14	163	100	0.00539116	0.159406	0.838,0.668,0.698,0.808	0.447,0.664,0.529,0.673	0.175
2668	ENSG00000171570	RAB4B-EGLN2	chr19	+	40783920	40784075	40778270	40778391	40786664	40786760	2668	40,25,54,54	10,11,12,16	42,29,33,37	3,8,6,12	200	100	0.241365	1	0.667,0.532,0.692,0.628	0.875,0.644,0.733,0.607	-0.085
2669	ENSG00000171570	RAB4B-EGLN2	chr19	+	40800338	40801415	40786847	40786978	40806554	40806674	2669	342402407378	0,0,0,0	282283318306	0,6,0,0	200	100	1	1	1.0,1.0,1.0,1.0	1.0,0.959,1.0,1.0	0.01
2670	ENSG00000171570	RAB4B-EGLN2	chr19	+	40806554	40806674	40800338	40801415	40807137	40807274	2670	566621653614	5,7,9,11	496488534487	5,4,1,5	200	100	0.0407607	0.590199	0.983,0.978,0.973,0.965	0.98,0.984,0.996,0.98	-0.01
2671	ENSG00000171570	RAB4B-EGLN2	chr19	+	40806554	40806674	40800338	40801415	40807483	40807551	2671	281344355338	1,1,2,0	238244278267	0,1,2,1	200	100	1	1	0.993,0.994,0.989,1.0	1.0,0.992,0.986,0.993	0.001
2672	ENSG00000171570	RAB4B-EGLN2	chr19	+	40806554	40806674	40800338	40801415	40807808	40808418	2672	282344356338	1,0,0,0	240244279267	1,0,1,0	200	100	1	1	0.993,1.0,1.0,1.0	0.992,1.0,0.993,1.0	0.002
[truncated: 78,840 more rows]

## Sheet: KO1 A5
ID	GeneID	geneSymbol	chr	strand	longExonStart_0base	longExonEnd	shortES	shortEE	flankingES	flankingEE	ID	IJC_SAMPLE_1	SJC_SAMPLE_1	IJC_SAMPLE_2	SJC_SAMPLE_2	IncFormLen	SkipFormLen	PValue	FDR	IncLevel1	IncLevel2	IncLevelDifference
0	ENSG00000160310	PRMT2	chr21	+	46660832	46661936	46660832	46660962	46663382	46663554	0	131127177130	0,0,1,7	91,85,117,79	1,0,0,0	200	100	0.557283	1	1.0,1.0,0.989,0.903	0.978,1.0,1.0,1.0	-0.021
1	ENSG00000160310	PRMT2	chr21	+	46660832	46661936	46660832	46660962	46664294	46664951	1	39,38,35,36	0,0,0,0	21,25,46,17	0,1,2,0	200	100	1	1	1.0,1.0,1.0,1.0	1.0,0.926,0.92,1.0	0.038
2	ENSG00000160282	FTCD	chr21	-	46136914	46137053	46136984	46137053	46136261	46136494	2	0,4,2,1	0,0,0,3	0,1,1,0	0,0,0,0	170	100	1	1	NA,1.0,1.0,0.164	NA,1.0,1.0,NA	-0.279
5	ENSG00000197381	ADARB1	chr21	+	45222017	45223577	45222017	45222107	45225546	45226560	5	41,20,37,36	2,1,9,6	24,28,37,30	3,6,4,4	200	100	0.877014	1	0.911,0.909,0.673,0.75	0.8,0.7,0.822,0.789	0.033
6	ENSG00000160256	FAM207A	chr21	+	44943683	44943837	44943683	44943792	44960099	44960168	6	297284318356	187180254188	259251266280	157150150169	145	100	0.431572	1	0.523,0.521,0.463,0.566	0.532,0.536,0.55,0.533	-0.02
7	ENSG00000160256	FAM207A	chr21	+	44943683	44943837	44943683	44943792	44973196	44973265	7	62,42,55,74	0,0,5,1	62,61,56,53	3,1,0,0	145	100	0.761469	1	1.0,1.0,0.884,0.981	0.934,0.977,1.0,1.0	-0.012
8	ENSG00000160226	CFAP410	chr21	-	44330462	44330916	44330822	44330916	44329890	44330326	8	13,20,18,33	30,43,36,45	15,17,9,17	38,44,34,39	200	100	0.0762863	0.535843	0.178,0.189,0.2,0.268	0.165,0.162,0.117,0.179	0.053
9	ENSG00000160226	CFAP410	chr21	-	44330462	44332014	44331842	44332014	44329890	44330326	9	25,18,17,23	2,0,0,1	24,21,31,32	0,2,0,0	200	100	1	1	0.862,1.0,1.0,0.92	1.0,0.84,1.0,1.0	-0.014
10	ENSG00000160226	CFAP410	chr21	-	44334060	44335804	44335757	44335804	44333032	44333262	10	11,9,4,15	18,10,12,5	4,4,13,6	5,6,10,15	200	100	0.671029	1	0.234,0.31,0.143,0.6	0.286,0.25,0.394,0.167	0.047
11	ENSG00000160207	HSF2BP	chr21	-	43633262	43633421	43633271	43633421	43630321	43630454	11	0,1,0,0	5,6,3,0	2,0,1,0	2,3,1,4	109	100	1	1	0.0,0.133,0.0,NA	0.478,0.0,0.478,0.0	-0.195
14	ENSG00000182093	WRB	chr21	+	39390697	39390919	39390697	39390863	39391768	39391836	14	19,14,19,20	419558509541	13,17,21,18	424405485456	156	100	0.661341	1	0.028,0.016,0.023,0.023	0.019,0.026,0.027,0.025	-0.002
[truncated: 4,941 more rows]

## Sheet: KO1 A3
ID	GeneID	geneSymbol	chr	strand	longExonStart_0base	longExonEnd	shortES	shortEE	flankingES	flankingEE	ID	IJC_SAMPLE_1	SJC_SAMPLE_1	IJC_SAMPLE_2	SJC_SAMPLE_2	IncFormLen	SkipFormLen	PValue	FDR	IncLevel1	IncLevel2	IncLevelDifference
[truncated: 7,477 more rows]

[truncated: 12 more sheets: KO1 MXE, KO1 RI, KO2 SE, KO2 A5, KO2 A3, KO2 MXE, KO2 RI, Shared SE Both KOs, Shared A5 Both KOs, Shared A3 Both KOs, Shared MXE Both KOs, Shared RI Both KOs]
